# Supplementary material for: Analysis of leaf morphology development-related genes and photosynthetic metabolic pathways in the transcriptomes of new leaves of Tea-Oil tree (Camellia oleifera ‘changlin53’)
Source: PLoS One. 2026 Jun 4;21(6):e0349387. doi: 10.1371/journal.pone.0349387 (PMC13235918; doi:10.1371/journal.pone.0349387)
Supplement: S1 Table — (XLSX) [file pone.0349387.s001.xlsx]

## Sheet: Table S1
Table S1 Top 20 transcription factor families among DEGs;
id	E-B-A-1_rpkm	E-B-A-2_rpkm	E-B-A-3_rpkm	E-B-B-1_rpkm	E-B-B-2_rpkm	E-B-B-3_rpkm	E-B-C-1_rpkm	E-B-C-2_rpkm	E-B-C-3_rpkm	E-B-D-1_rpkm	E-B-D-2_rpkm	E-B-D-3_rpkm	E-B-E-1_rpkm	E-B-E-2_rpkm	E-B-E-3_rpkm	E-NL-C-1_rpkm	E-NL-C-2_rpkm	E-NL-C-3_rpkm	E-NL-D-1_rpkm	E-NL-D-2_rpkm	E-NL-D-3_rpkm	E-NL-E-1_rpkm	E-NL-E-2_rpkm	E-NL-E-3_rpkm	E-OL-A-1_rpkm	E-OL-A-2_rpkm	E-OL-A-3_rpkm	E-OL-B-1_rpkm	E-OL-B-2_rpkm	E-OL-B-3_rpkm	E-OL-C-1_rpkm	E-OL-C-2_rpkm	E-OL-C-3_rpkm	E-OL-D-1_rpkm	E-OL-D-2_rpkm	E-OL-D-3_rpkm	L-B-A-1_rpkm	L-B-A-2_rpkm	L-B-A-3_rpkm	L-B-B-1_rpkm	L-B-B-2_rpkm	L-B-B-3_rpkm	L-B-C-1_rpkm	L-B-C-2_rpkm	L-B-C-3_rpkm	L-B-D-1_rpkm	L-B-D-2_rpkm	L-B-D-3_rpkm	L-B-E-1_rpkm
Unigene0000021	9.12	8.96	10.36	16.98	17.97	19.4	8.53	11.79	11.27	19.71	21.01	17.72	11.11	11.71	9.49	15.05	13.51	15.32	5.6	4.03	3.91	5.8	3.98	3.35	2.01	3.09	6.33	3.65	1.52	4.72	1.43	2.28	2.32	2.32	0.94	1.08	9.79	7.69	7.79	16.96	15.84	17.89	8.73	10.38	8.29	15.21	17.17	17.24	14.23
Unigene0000118	20.54	17.41	17.68	24.18	23.21	23.87	29.15	32.93	26.33	22.88	18.76	22.44	22.02	21.35	21.34	23.09	22.75	22.51	9.68	4.72	6.11	11.7	6.67	6.96	8.45	6.95	20.4	17.99	6.65	12.54	2.46	2.29	2.79	3.24	2.42	2.51	28.44	25.93	28.89	24.78	28.74	34.53	30.71	31.9	30.24	25.99	24.14	24.18	24.57
Unigene0000122	1.85	1.59	2.08	0.14	0.16	0.52	0.59	2.15	0.6	0.94	1.32	0.9	0.67	1.48	1.01	0.51	0.54	0.99	11.93	23.72	28.76	24.35	30.44	31.67	45.25	29.12	35.84	30.47	27.52	27.91	26.04	29.52	15.39	33.46	8.3	17.64	2.45	2.82	2.56	1.28	0.75	0.83	0.93	0.43	1.03	0.78	1.26	1.21	0.83
Unigene0000225	6.03	6.04	6.94	8.63	9.42	9.41	14.03	14.61	12.83	1.6	1.71	1.46	1.71	1.97	1.42	11.53	12.9	13.91	4.19	4.43	4.11	3.38	2.3	2.94	2.64	2.18	4.78	3.59	1.41	3.69	1.25	0.57	2.16	4.23	4.07	2.48	5.33	7.52	6.91	3.73	3.59	4.82	10.17	9.5	9.32	1.71	1.36	0.99	0.8
Unigene0000260	45.43	55.02	44.92	14.28	14.21	15.51	13.34	12.16	14.17	20.21	16.21	14.71	16.54	15.19	14.9	7.02	7.29	8.16	3.18	2.48	2.23	6	3.86	2.79	4.12	4.7	8.5	6.64	1.84	5.06	1.49	3.98	2.15	4.26	2.97	2.3	34.06	35.87	34.27	9.93	10.24	9.86	14.44	13.75	14.8	17.96	12.77	14.73	14.19
Unigene0000334	18.39	20.41	16.14	13.26	14.23	16.18	16.1	18.27	15.57	21.21	18.43	18.44	18.11	18.05	17.68	9.58	11.04	13.18	5.59	3.14	5.05	4.97	3.53	3.02	2.82	2.36	5.92	5.48	1.94	5.4	2.17	2.46	2.87	5.35	2.4	2.99	25.33	26.64	25.78	16.27	17.53	17.2	18.33	17.29	18.43	23.22	20.7	20.2	19.95
Unigene0000356	1.8	1.44	1.94	2.7	1.76	4.08	2.28	4.34	2.05	2.13	2.17	2.05	1.92	1.98	2.87	5.27	6.09	5.99	29.52	56.62	63.81	47.62	55.07	54.85	34.21	18.28	32.75	27.23	20.65	34.19	24.56	26.58	14.12	45.78	10.26	20.8	2.29	2.85	2.59	4.75	4.06	3.03	3.3	2.86	3.42	3.07	2.94	2.7	2.77
Unigene0000542	35.56	34.07	39.54	13.28	12.88	12.59	14.19	13.71	15.33	11.93	11.47	12.07	10.89	11.69	9.47	5.22	5.61	4.56	1.21	0.5	0.34	0.68	0.15	0.61	0.86	1.07	1.74	0.78	0.17	2.7	0	0.18	0.06	0.22	0.33	0.15	42.1	34.93	33.73	11.93	10.99	12.74	15.16	13.55	12.61	11.34	12.12	12.29	10.49
Unigene0000667	23.53	22.8	23.06	25.41	23.81	26.05	34.9	36.79	36.45	35.33	36.28	36.78	34.26	30.35	30.96	13.1	13.9	15.97	5.83	4.1	5.12	3.11	2.31	2.89	1.24	0.76	2.1	2.2	0.6	2.74	1.67	2.59	2.81	3.67	2.61	2.78	22.35	25.09	21.47	27.41	27.98	29.26	39.64	36.81	34.97	34.23	34.39	35.09	29.94
Unigene0000675	7.36	5.79	9.12	7.71	8.45	8.29	21.88	20.99	19.18	14.77	17.93	16.09	16.28	17.49	17.45	42.55	36.74	42.63	3.21	3.01	5.35	1.51	2.02	2.83	0	0	0	0.15	0	0	0	0	0	0	0	0.68	8.27	6.6	7.1	7.85	8.2	8.46	25.44	27.23	21.17	27.82	25.85	21.95	29.54
Unigene0000831	5.09	6.1	4.4	3.7	7.1	4.6	4.2	4.77	2.91	3.18	2.03	3.56	2.32	2.63	3.31	4.89	6.24	8.99	2.51	0.98	2.22	1.27	1.03	1.42	0.92	0.94	2.71	1.06	0.21	0.45	0.27	0.5	0.27	0.98	0.31	0.24	3.4	4.06	3.93	2.93	3.93	3.78	3.8	2.95	3.41	4.27	2.72	2.82	3.15
Unigene0000855	3.42	3.37	2.23	4.51	4.58	5.45	3.29	4.42	3.24	2.93	2.64	2.52	2.9	2.28	3.01	2.04	2	2.54	0.9	0.57	0.7	0.61	0.56	0.73	0.37	0.13	0.58	0.29	0.07	0.31	0.21	0.42	0.26	0.98	0.17	0.3	3.13	4.42	4.11	4.91	6.07	7.23	3.36	3.04	3.49	3.07	2.44	2.72	2.36
Unigene0000880	4021.26	3978.44	4145.13	190.95	188.07	182.91	210.56	190.38	194.82	107.38	131.54	109.82	106.32	96.3	90.68	260.68	236.95	207.66	1535.11	1170.24	1061.76	2250.42	955.61	1326.95	1264.63	1793.32	3474.98	3081.09	1160.11	2546.39	325.02	424.96	843.07	233.62	312.51	349.27	2356.31	2447.61	2724.94	206.92	190.3	195.45	198.16	190.1	166.58	123.51	121.55	103.62	112.06
Unigene0000919	5.86	6.34	6.52	4.97	5.39	5.08	9.76	7.35	9.67	8.71	8.38	7.73	9.08	7.92	7.59	6.37	7.08	8.95	3.61	1.13	1.66	1.88	0.69	1.19	0.96	1.25	2.29	2.36	0.7	1.69	0.61	1.4	1.45	2.36	1.61	1.2	4.25	4.01	4.26	3.34	3.05	4.56	4.19	6	5.5	7.46	5.53	6.26	5.72
Unigene0000953	2.11	1.42	2.08	0.2	0.59	0.37	0	0	0.09	0.63	0.25	0.71	1.19	0.95	1.73	0	0.16	0	0.54	0.21	0.35	1.57	0.16	0.75	22.75	25.57	15.04	26.6	30.58	38.73	31.59	41.17	89.4	13.39	47.66	38.19	4.26	4.27	3.41	1.71	0.81	1.25	0	0.14	0.15	0.39	0.76	1	1.41
Unigene0000980	23.73	20.36	22.32	76.87	72.92	74.62	56.87	60.56	65.07	69.91	67.98	67.7	70.48	67.33	67.22	49.34	52.97	52.8	275.89	168.08	201.94	133.95	88.04	118.5	11.3	16.3	19.03	31.27	10.62	22.34	20.45	58	54.05	48.5	51.34	50.95	22.66	26	24.2	85.55	82.19	71.74	61.51	71.25	70.33	66.85	73.56	72.6	65.78
Unigene0001002	0.41	0.61	0.57	0	0	0.21	0.5	0.13	0.34	0.62	0.44	0.68	0.46	0.54	0.51	0.29	0.46	0.22	1.04	0.69	1.41	2.07	1.92	2.59	4.37	4.79	12.52	3.33	4.11	2.91	4.61	12.01	2.08	8.21	1.34	1.56	2.23	2.79	2.29	0.77	0.6	1.31	0.66	0.84	1.03	1.74	1.75	2.14	1.29
Unigene0001082	0.22	0.41	0.1	13.39	16.37	13.91	15.19	14.18	14.92	13.2	14.72	18.35	13.97	12.82	14	8.39	8.97	10.95	0.04	0.19	0.09	0.16	0.05	0.11	0.13	0.05	0.16	1.35	0.1	1.05	0	0.06	0.05	0.05	0.05	0.1	0.66	0.23	0.43	15.79	16.45	13.1	24.25	24.25	26.45	26.65	28.63	28.62	28.18
Unigene0001133	51.8	53.33	58.05	74.58	78.54	74.11	136.71	120.7	128.78	109.06	106.08	105.52	85.5	88.62	89.69	80.19	78.14	77.78	27.83	16.74	27.4	22.16	17.23	18.23	20.84	17.97	36.26	36.69	10.4	35.44	15.52	24.45	35.41	37.36	49.49	50.38	80.73	79.13	75.86	85.26	85.81	75.57	133.18	130.83	125.4	130.72	118.3	114.14	99.36
Unigene0001159	56.62	52.73	56.69	58.75	47.88	60.39	63.54	59.04	65.04	63.71	66.01	65.07	63.14	66.4	64.96	36.16	37.36	34.84	14.51	7.78	9.59	11.67	6.83	9.85	14.92	10.18	23.02	15.75	4.19	13.5	3.57	7.42	7.43	11.07	11.73	11.68	39.65	38.04	36.87	44.73	45.84	42.35	50.85	53.15	49.24	55.94	50.22	51.85	45.99
Unigene0001171	38.45	37.98	37.28	22.16	21.7	20.6	14.65	16.38	16.08	19.08	14.79	17.48	17.48	17.53	19.3	7.49	8.66	7.99	1.96	1.46	1.32	2.15	1.57	1.81	1.91	3.68	5.04	3.21	1.08	3.97	1.89	1.78	1.81	1.68	1	1.56	4.9	4.26	5.17	4.85	4.11	4.85	9.37	7.18	8.83	6.17	4.67	4.27	3.39
Unigene0001209	22.13	21.1	21.68	27.55	24.81	28.37	30.16	26.38	26.44	24.04	22.96	24.12	23.5	22.28	25.22	30.08	33.56	31.94	8.18	5.58	8.48	7.73	4.84	7.52	6.36	5.31	12.33	23.62	5.94	16.71	3.11	6.09	9.34	8.86	7.73	11.51	25.73	28.9	26.71	24.42	31.01	26.02	29.45	29.09	29.8	25.51	24.61	24.73	22.88
Unigene0001250	2.14	1.07	1.68	8.59	6.6	8.84	6.41	6.23	6.66	6.44	5.43	6.72	6.3	7.14	7.78	3.42	3.82	3.24	0.6	0.17	0.62	0.13	0	0.07	0	0	0	0	0	0.34	0	0	0	0	0	0	3.02	2.73	2.21	9.13	7.93	9.33	6.83	6.22	7.57	5.14	6.89	6.49	7.76
Unigene0001274	10.33	9.83	9.16	36.48	29.25	38.11	11.99	11.71	11.08	8.65	10.66	11.82	8.1	7.21	9.98	10.2	10.34	13.56	2.67	2	2.49	2.14	1.29	1.49	1.61	1.04	1.49	2.28	0.56	3.48	1.11	1.65	2.1	2.42	2.13	2.72	6.05	4.66	5.74	20.64	24.53	15.35	11.48	10.46	12.24	14.11	10.61	11.81	11.16
Unigene0001280	9.73	12.27	7.76	19.08	19.39	24.68	30.53	29.6	27.81	24.79	16.96	23.36	17.92	18.31	20.89	11.66	13.37	17.57	1.67	1.18	2.06	1.82	1.05	1.35	0.37	0.42	1.63	1.84	0.46	1.61	0.63	0.75	0.63	0.79	0.48	0.21	16.58	19.07	17.89	19.07	27.03	24.01	33.98	32.6	32.92	29.45	21.78	23.61	19.24
Unigene0001357	13.08	12.4	11.83	12.27	11.63	11.3	16.46	17.14	14.03	16.07	16.45	17.67	14.6	16.21	15.42	11.48	11.06	11.55	5.44	2.72	2.73	3.34	2.34	3.41	2.61	2.37	2.44	4.01	1.87	4.22	1.38	2.78	3.42	2.93	2.23	3.32	11.41	13.71	13.78	11.54	13.35	15.03	18.05	16.48	15.78	17.42	17.79	17.77	16.29
Unigene0001385	60.66	61.76	61.73	95	94.45	96.12	87.28	77.72	87.65	84.56	80.93	81.51	76.44	79.2	78.87	60.54	67.92	72.2	34.28	21.38	27.69	28.9	18.13	24.54	5.99	7.04	14.84	30.72	8.44	25.13	6.67	12.91	16.5	17.04	25.56	24.1	73.56	76.39	74.11	83.57	88.56	74.37	83.23	79.54	83.55	82.07	72.58	74.04	73.59
Unigene0001388	13.39	16.59	12.3	14.47	15.99	15.77	23.51	23.07	25.34	20.31	21.82	21.84	19.23	23.07	19.82	13.08	14.53	15.6	5.55	4.08	3.3	3.91	2.46	2.72	1.46	2.02	3.11	4.01	2.09	3.81	1.24	2.11	2.01	2.31	3.35	3.4	15.1	14.91	14.8	17.48	20.32	18.85	27.17	28.44	27.13	27.73	25.6	27.04	24.18
Unigene0001398	0.57	0.51	0.55	0.32	0.22	0.74	1.15	2.01	1.25	1.34	1.42	1.13	0.49	1.02	1.48	4.74	4.72	4.08	0.79	0.41	0.56	1.86	0.25	0.6	8.12	5.44	8.55	4.79	2.63	2.95	1.13	1.47	0.94	4.53	2.44	1.1	0.25	0.08	0.17	0.15	0.07	0	0.14	0.23	0.16	0.27	0.07	0.24	0.26
Unigene0001455	11.58	11.9	12.91	29.44	24.87	30.74	44.63	45.48	43.12	32.96	35.96	36.34	34.76	34.66	36.62	32.77	30.49	31.53	10.32	6.18	7.86	6.96	3.4	6.07	0.84	1	1.77	4.51	1.32	4.7	1.17	1.94	2.34	2.87	2.91	3.28	18.12	16.76	17.45	26.93	27.68	22.2	41.96	44.47	44.77	39.57	36.58	37.71	33.27
Unigene0001525	11.91	16.43	10.61	4.74	5.34	6.4	25.27	33.1	18.94	14.42	14.52	11.98	10.55	13.83	11.73	18.47	14.4	21.29	6.05	4.01	2.54	5.39	4.03	2.61	0.14	0.98	1.89	0.56	0.17	1.66	1.05	4.96	0	2.54	0.51	0.32	14.17	14.47	15.67	7.53	11.63	17.01	35.36	40.09	54.02	51.68	37.75	39.2	40.41
Unigene0001539	14.48	12.81	15.47	42.86	36.94	40.94	25.99	25.91	18.37	18.23	16.9	18.86	17.44	14.94	18.58	69.09	63.36	55.3	29.37	14.49	17.37	13.7	9.21	9.08	12.23	8.78	21.44	7.24	2.35	10.18	6.16	13.29	10.9	16.51	14.51	14.26	22.18	14.49	15.35	45.31	53.91	42.79	40.64	39.18	41.76	21.37	20.39	21.84	23.47
Unigene0001546	2.33	1.54	1.67	20.56	16.2	20.83	8.9	10.45	9.88	11.55	8.2	9.48	7.94	8.77	8	1.92	2.28	2.91	0.88	0.49	0.51	0.72	0.49	0.37	0.07	0	0.38	0.45	0.37	0.09	0.22	0.23	0.73	0.29	0.41	0.5	2.9	3.25	3.01	21.69	23.18	23.59	8.14	8.89	8.74	6.16	6.43	7.57	4.45
Unigene0001613	19.12	18.09	18.18	15.98	16.74	16.97	42.18	37.61	40.01	30.63	36.44	33.33	28.7	29.96	30.79	11.16	10.88	11.87	4.16	2.38	3.09	5.24	3.09	3.28	0.89	1.85	2.07	6.23	1.83	5.67	0.94	1.22	1.57	1.15	0.97	0.79	22.08	21.88	20.75	24.59	21.33	24.29	50.65	54.75	52.27	53.34	52.49	52.95	46.97
Unigene0001684	2.37	2.37	2.45	0.51	0.24	0.18	0.6	1.16	1.19	0.34	0.33	0.49	0.23	0.41	0.35	0.94	1.21	0.25	0	0	0	0	0	0	0	0	0	0	0	0	0	0	0	0	0	0	7.82	5.54	7.13	0.43	0.35	0.14	1.1	0.92	1.09	1.09	0.49	0.48	0.35
Unigene0001693	5.73	6.64	6.61	20.63	18.21	18.08	28.51	30.33	28.63	20.27	21.88	21.04	19.95	20.7	22.68	21.75	20.36	21.75	4.22	2.64	2.38	1.4	1.37	1.8	0.62	0.74	0.98	1.68	0.6	2.31	0.31	0.65	1.1	0.73	1.23	1.39	8.77	10.26	7.87	20.05	21.2	19.63	28.33	29.92	30.12	21.47	23.16	23.66	24.36
Unigene0001736	55.63	61.9	63.35	198.66	186.42	194.1	101.53	90.01	106.8	76.25	88.6	89.66	82.42	94.41	90.83	83.25	86.91	79.92	34.5	26.61	29.82	40.37	23.21	27.71	28.85	34.23	44.76	97.99	28.02	78.84	7.54	10.45	19.04	16.46	25.24	34.24	65.19	63.83	60.42	211.63	223.14	194.99	118.46	110.9	116.3	93.29	76.37	85.83	82.8
Unigene0001779	6.57	6.83	5.4	222.56	251.85	232.02	76.68	60.19	89.24	70.65	59.03	74.52	45.63	43.25	51.67	11.92	14.62	15.48	6.02	3.44	5.66	4.47	4.63	3.67	0.89	1.05	1.24	8.04	2.44	9.03	2.19	2.43	4.77	1.79	3.83	4.7	16	13.59	14.8	264.54	251.25	250.51	147.76	139.38	167.19	83.68	95.16	103.21	54.64
Unigene0001802	9.97	7.68	9.82	22.39	21.19	22.73	44.54	44.21	41.45	35.02	35.93	38.02	34.01	31.11	33.13	40.21	41.72	45.09	7.98	5.72	5.62	10.2	7.15	6.92	2.14	1.97	2.15	2.81	1.61	1.75	1.76	2.95	2.28	3.65	2.54	3.47	7.1	5.65	6.97	12.39	9.95	10.87	17.78	17.68	17.72	19.58	24.28	21.52	20.57
Unigene0002025	5.41	5.44	7.06	5.92	6.06	3.95	17.14	22.74	18.21	51.2	45.7	31.72	42.02	36.46	41.75	13.69	13	12.32	26.61	37.3	14.77	42.43	29.9	32.83	20.98	29.21	22.83	20.49	16.17	27.74	18.72	30.03	24.46	19.97	29.52	32.18	1.41	2.42	1.99	4.51	5.06	4.78	29.97	33.47	36.6	30.45	38.38	38.68	44.55
Unigene0002026	7.7	4.81	5.49	5.78	6.37	4.26	28.81	43.19	29.89	75.38	90.39	60.32	68.79	73.84	70.85	14.68	12.29	13.32	34.87	61.82	25.3	76.96	44.51	44.06	30.06	38.89	41.76	56.56	23.1	57.78	26.29	51.09	55.48	27.85	30.67	25.75	4.59	3.46	4.71	5.64	3.37	9.38	40.26	48.68	47.34	48.34	53.27	50.11	66.27
Unigene0002171	60.44	74.96	57.99	79.12	83.56	84.78	38.52	24.58	35.66	36.15	32.9	39.8	31.78	34.27	35.18	35.9	35.92	35.58	12.08	6.7	9.51	7.44	6.13	7.74	22.71	20.62	41.69	20.78	7.92	16.92	3.3	5	3.52	15.91	16.21	18.49	61.85	62.99	60.6	58.85	76.47	64.12	34.67	35.22	36.54	46.75	32.23	32.5	33.02
Unigene0002196	0.53	0.36	0.51	0.26	0.42	0.06	0.11	0.18	0.18	3.87	2.73	3.74	0.52	0.36	0.41	1.15	1.23	0.78	4.3	2.59	1.91	2.91	0.96	3.29	15.15	11.93	15.01	5.19	2.69	0.32	2.94	7.05	7.19	11.86	13.26	16.19	0.07	0	0	0.19	0	0	0	0	0	0.44	0.06	0.15	0
Unigene0002489	17.79	16.12	16.23	14.13	12.24	14.33	16.75	20.6	18.87	18.54	19.79	17.38	18.98	17.73	16.39	14.8	13.11	13.73	6.27	3.33	5.43	3.59	3.07	2.81	2.2	2.18	5.48	6.41	1.5	5.37	1.55	3.31	2.95	4.95	2.69	2.79	19.53	18.97	16.08	13.55	12.92	14	15.08	15.62	15.68	16.29	16.2	16.92	14.65
Unigene0002513	4.83	4.96	4.05	24.49	21.39	26.69	7.69	9.38	9.1	9.85	8.19	11.12	7.18	6.96	7.45	3.96	3.14	2.59	0.28	0.43	0.3	0.29	0.18	0.19	0.28	0.1	0.2	0.34	0.17	0.49	0.09	0.12	0.04	0.15	0.19	0.26	7.44	6.68	6.08	20.66	23.33	25.34	13.85	12.45	13.97	10.57	10.97	11.41	6.95
Unigene0002546	4.26	3.87	4.78	3.52	2.06	1.83	0.36	0.13	0.84	5.24	6.18	5	1.24	0.89	1.14	0.89	1.31	0.97	2.91	1.74	3.17	3.11	1.83	2.11	11.24	8.03	12.23	7.45	1.92	7.27	4.88	9.95	11.47	3.59	3.66	5.42	5.28	4.45	6.17	1.2	1.15	2.2	0.57	0.53	0.28	3.16	3.57	4.01	1.68
Unigene0002654	0.66	1.45	1.51	7.63	7.99	6.79	24.71	20.09	27.39	26.64	31.88	28.43	32.35	29.8	23.54	6.22	5.84	7.6	26.51	22.2	20.4	27.47	20.27	24.04	5.62	5.53	10.03	94.3	21.07	97.92	13.24	21.91	80.92	22.13	57.19	57.46	2.35	3.06	2.73	5.65	6.12	8.63	30.79	38.19	30.36	33.41	31.93	31.68	40.97
Unigene0002671	24.17	24.96	27.28	55.31	39.68	52.31	47.5	49.06	44.14	45.57	39.44	46.68	38.34	46.15	44.95	38.62	41.11	40.91	16.74	8.37	13.3	11.39	8.55	7.51	9.81	12.12	22.36	21.48	4.6	24.59	5.91	4.64	6.88	11.87	15.8	15.47	25.19	23.22	26.9	36.01	42.97	35.9	43.91	40.79	44.83	40.16	36.12	36.34	39.91
Unigene0002761	6.15	5.69	6.74	14.51	11.94	13.35	10.21	8.66	11.34	9.59	10.84	10.55	9.51	9.91	11.14	7.04	6.57	7.64	2.88	1.76	1.91	1.99	1.2	2.9	0.95	1.12	3.46	4.99	1.47	3.53	0.56	2.01	3.28	2.16	2.01	2.74	9.53	9.6	6.06	14.15	15.37	15.39	10.78	9.93	9.6	10.8	10.84	10.97	10.6
Unigene0002796	6.54	8.02	3.8	2.71	2.76	2.04	8.14	11.09	7.04	9.47	8.44	7.89	5.55	7.95	6.95	4.79	3.54	4.71	0.11	0	0.27	0.8	0.43	0	0.25	0	0	0.13	0.31	0	0	0.17	0	0	0.31	0	0	0	0	0	0.12	0	0	0	0	0	0	0	0
Unigene0002860	6.38	6.31	5.43	9.95	7.47	8.96	4.82	5.86	5.09	8.03	6.6	7.27	6.02	5.94	6.67	1.56	1.95	2.62	0.46	0.24	0.38	0.45	0.31	0.16	0.61	0.59	1.11	0.68	0.24	1	0.15	0.26	0.6	0.8	0.34	0.27	6.14	7.24	5.11	8.34	8.9	9.16	5.33	5.02	5.07	5.56	5.1	5.04	3.92
Unigene0002880	0.1	0.55	0.37	0.77	1.11	0.56	0.1	1.31	0.44	0.25	0.41	0.51	0.21	0.11	0.47	2	2.51	2.62	0.2	0.13	0	0	0	0.3	0.22	0.27	0.56	0	0	0	0	0	0	0.27	0	0	1.13	0.37	1.17	1.15	1.2	1.14	0.32	1.14	0.84	0.68	1.53	0.99	0.66
Unigene0003026	5.29	5.39	4.97	10.62	8.42	11.83	9.83	9.01	9.02	14.17	10.31	13.27	14.79	15.55	13.24	2.37	1.62	2.89	0	0.06	0.25	0.07	0	0.16	0	0	0	0	0	0.15	0.15	0	0.07	0	0	0	5.47	8.23	6.02	11.66	11.71	10.19	10.22	9.4	11.52	13.55	14.53	14.18	9.92
Unigene0003189	4.69	3.71	0	0	0	0	0	0	0	0	0	0	0	0	0	0	0	0	4.78	3.09	3.48	0	0	0	0	0	0	0	0	0	0	0	0.57	0	0	0	0	0	0	0	0	0	0	0	0	0	0	0	0
Unigene0003222	6.61	8.42	9.5	2.23	2.17	2.9	3.41	3.21	3.41	14.27	12.97	9.18	12.24	10.63	10.57	0.32	0.28	0.42	1.52	1.08	0.82	1.25	0.98	0.78	5.8	5.77	9.81	12.26	3.37	11.8	4.07	6.31	8.15	16.88	14.93	18.45	10.31	11.53	13.78	2.89	2.93	3.07	4.47	3.62	4.37	16.03	17.74	15.03	10.25
Unigene0003227	43.63	44.58	45.23	77.45	81.51	71.63	57.87	55.32	68.17	72.43	78.07	77.7	66.57	63.04	69.67	33.09	28.43	30.7	5.82	3.6	5.51	2.07	1.43	2.12	6.36	9.69	9.88	11.15	3.4	7.17	1.9	2.29	5.13	4.13	5.86	4.95	60.14	60.67	60.88	79.92	80.85	78.38	44.09	51.62	47.86	71.72	77.62	76.78	64.36
Unigene0003294	83.92	101.48	100.02	51.83	63.37	51.59	55.85	48.37	56.88	45.44	45.47	44.5	50.19	49.92	52.14	90.2	87.2	84.11	27.83	27.01	21.14	24.91	14.39	23.45	47.67	77.51	64.37	62.64	30.46	64.82	7.35	10.01	17.77	6.23	17.64	13.83	61.09	56.16	67.47	50.81	41.86	39.04	41.85	45.85	42.46	41.88	45.39	46.57	50.33
Unigene0003379	2.58	3.87	3.92	1.79	1.68	1.31	1.68	1.78	0.52	4.73	5.36	4.71	1.24	1.53	1.19	2.74	2.34	2.35	7.34	4.66	4.24	7.71	4.39	5.46	10.67	13.62	12.01	11.1	3.84	15.78	6.29	8.67	8.43	6.55	12.91	18.58	3.38	2.3	3.62	4.02	2.04	4.42	0.63	1.46	1.12	4.91	5.83	4.91	1.53
Unigene0003650	1.65	1.57	3.02	0.57	0.52	0.2	0.12	0.13	0	0.45	0.3	0.24	0.75	0.91	1.1	0.21	0.15	0	0.53	0.66	0.29	1.24	0.59	0.45	29.34	34.88	20.75	30.31	34.13	43.04	24.52	34.97	56.57	13.96	37.78	28.03	5.34	3.2	4.57	1.22	0.58	0.45	0.06	0.13	0.07	0.72	1.32	0.84	0.77
Unigene0003695	2.31	1.86	2.63	3.56	2.06	2.63	10.04	11.74	10.12	12.85	18.01	14.71	13.43	13.35	14	21.93	27.33	31.4	3.59	2.7	3.7	3.46	1.05	3.08	1.34	0.64	1.42	4.41	1.56	2.76	5.79	6.33	12.67	7.88	13.03	18.04	0.6	0.66	1.01	1.93	2.43	1.89	9.84	10.41	10.48	13.1	11.94	10.52	12.2
Unigene0003788	1.58	1.98	2.78	0	0	0.17	0	0	0	0	0.15	0.75	0.48	0.16	0.14	0	0	0	1.04	0.74	0.18	0.42	0	0	1.66	2.76	1.45	0.84	4.7	3.32	25.78	19.47	35.66	29.55	117.97	62.99	3.37	1.28	3.66	0.51	0	0	0	0.34	0	0	0	0	0
Unigene0003789	1.58	1.05	1.88	0.67	0.98	0.07	0	0	0	0.64	0.64	0.51	0.74	1.25	2.41	0	0.08	0	0.06	0.39	1.68	2.13	0.47	1.05	8.87	8.87	5.7	13.79	18.52	21.95	26.33	32.82	61.87	9.5	32.93	22.03	4.84	2.25	2.85	1.16	1.31	0.56	0.07	0.07	0.23	0.43	1.48	0.96	1.9
Unigene0003872	28.82	31.92	31.32	20.22	23.13	18.34	21.1	19.79	21.04	18.93	17.71	19.41	20.63	19.14	21.09	55.62	55.77	58.44	10.36	6.38	6.89	2.78	2.86	4.79	16.67	13.6	22.93	22.05	7.38	15.13	5.49	7.77	7.08	5.03	3.33	3.4	19.2	16.21	21.61	17.7	18.06	21.39	21.17	25.93	23.11	14.07	11.89	14.03	11.58
Unigene0003986	2.44	1.63	1.34	3.58	3.43	2.85	6.55	7.58	6.01	7.98	7.58	6.92	9.11	8.96	9.51	1.98	2.27	2.28	0.37	0.07	0.23	0.15	0.03	0.04	0	0	0	0	0	0.12	0	0	0	0	0	0	2.35	2.3	1.97	2.33	2.86	2.46	4.87	5.12	4.31	5.07	5.48	5.66	7.74
Unigene0004000	7.72	7.11	6.21	8.25	5.99	7.55	20.01	21.93	18.74	19.81	19.39	19.33	19.3	19.31	21.32	9.67	10.78	9.73	2.34	1.14	2.08	1.02	0.98	1.02	0.2	0.38	0.4	0.35	0.07	0.73	0.33	0.7	0.59	0.36	0.36	0.33	9.01	9.29	8.44	8.46	8.22	8.57	21.27	19.84	19.02	19.87	19.2	19.31	16.63
Unigene0004074	54.65	59.99	62.09	72.05	97.99	86.74	98.58	60.68	98.75	69.28	69.13	64	60.82	60.99	64.74	82.23	66.25	72.07	36.02	28.17	21.55	23.03	13.15	19.68	11.53	22.98	17.02	23.22	13.3	30.72	9.25	19.14	15.09	13.05	25.19	16.41	44.02	50.71	46.84	86.75	91.2	77.42	97.9	92.88	99.46	75.9	89.55	82.81	86.76
Unigene0004173	42.43	40.46	43.64	72.08	58.35	68.71	45.84	42	45.61	53.63	53.42	52.13	55.53	52.37	52.48	29.89	32.93	31.36	9.87	7.8	8.27	8.11	4.56	5.77	5.58	4.97	7.56	13.94	3.43	7.37	2.24	3.71	5.05	5.63	7.23	10.02	38.71	41.05	37.66	62.4	61.28	52.57	45.14	44.79	45.85	49.94	47.62	48.58	47.87
Unigene0004283	22.73	26.02	21.44	22.75	23	27.18	45.47	29.58	44.47	28.38	30.79	33.83	20.57	23.69	23.4	5.21	5.09	5.7	2.03	1.21	1.45	1.23	0.75	0.98	0.05	0.12	0.9	1.31	0.44	1.37	0.26	0.14	0.33	0.32	0.63	0.35	26.33	30.89	31.45	20.43	29.42	28.38	45.58	50.65	50.44	46.29	37.61	37.12	26.05
Unigene0004450	19.39	18.87	18.52	51.08	67.35	57.42	43.95	31.13	49.56	31.94	26.29	28.75	25.87	22.22	27.3	18.4	20.76	25.08	1.2	1.17	1.7	0.94	0.67	0.3	0.07	0.35	0	1.67	0.28	1.29	0.09	0.6	0.76	0.18	0.64	0.26	21.38	21.99	21	63.7	62.64	53.33	55.18	54.8	58.25	39.46	37.68	36.58	33.08
Unigene0004452	9.97	8.8	8.02	26.94	29.54	29.54	22.26	15.17	23.09	11.6	12.12	13.85	12.54	12.54	13.47	9.09	12	10.99	0.54	0.95	1.32	0.77	0.41	0.66	0.24	0	0.3	0.62	0	0.16	0.15	0.49	0.77	0.3	0.15	0.14	5.9	6.98	6.2	20.03	17.15	20.76	20.68	17.78	20.46	13.45	11.56	14.14	12.29
Unigene0004615	11.68	11.17	11.05	26.1	23.58	24.35	26.36	24.9	24.5	18.15	18.67	23.69	18.37	18.64	19.78	22.18	22.25	20.54	10.28	6.51	7.3	7.76	5.01	6.9	3.17	3.23	5.23	5.79	2.74	6.14	1.83	3.47	3.7	4.73	6.2	7.34	11.51	10.97	10.77	23.5	23.76	23.25	22.65	23.5	23.74	18.74	17.28	19.77	16.66
Unigene0004629	5.16	6.3	5.58	47.07	52.37	48.63	55.28	43.27	52.54	35.94	39.55	37.87	38.66	42.15	41.39	14.71	14.09	12.51	5.01	3.13	4.2	4.88	2.94	2.53	2.75	2	2.56	5.68	2.52	3.67	0.42	1.06	0.77	0.97	2.29	2.45	8.79	7.52	6.27	44.51	38.91	39.64	46.75	47.17	49.3	40.69	42.23	40.67	42.48
Unigene0004663	3.33	3.71	4.03	7.54	6.91	7.45	17.54	20.09	20.24	13.3	9.83	12.49	11.87	11.3	10.74	0.93	1.74	0.98	0	0	0.09	0.05	0.09	0.06	0	0	0	0	0.05	0.84	0	0	0	0	0	0.1	3.88	5.47	4.04	8.43	8.92	6.88	18.59	16.27	15.89	10.46	8.56	10.81	7.95
Unigene0004704	4	4.66	3.73	15.17	16.16	15.27	38.47	37.8	40.42	33.08	41.17	41.94	35.76	34.78	36.23	14.57	17.09	15.16	1.79	0.99	0.93	0.95	0.55	0.44	0.1	0.12	0.2	0.63	0	0.53	0	0.04	0.25	0.08	0.72	0.3	4.3	4.71	4.18	11.4	11	13	22.6	26.67	25.49	37.13	31.75	33.38	34.71
Unigene0004705	7.76	4.42	4.89	10.63	8.84	6.16	24.45	24.61	22.39	14.15	17.29	14.18	15.29	12.81	15.81	3.22	4.35	2.55	0.22	0.28	0.72	0	0	0	0	0	0	0.67	0	0.11	0	0.11	0.1	0	0.2	0.66	3.72	6.74	5.06	10.03	9.62	8.68	28.47	31.73	26.98	14.34	12.22	15.36	13.58
Unigene0004729	7.29	7.27	6.8	16.38	14.96	14.78	14.07	12.2	14.05	15.53	13.32	16.43	14.17	14.09	16.8	12.08	10.7	11.79	4.36	3.18	3.16	1.68	1.62	1.57	0	0.17	0.13	1.32	0.47	1.12	0.27	0.65	0.71	0.73	0.82	0.6	9.41	10.88	9.46	15.53	14.22	14.79	13.05	14.27	13.87	14.58	14.88	15.36	14.43
Unigene0004861	58.21	50.2	44.06	64.67	59.23	60.59	31.32	27.46	30.37	50.82	37.41	40.36	46.68	37.73	46.75	22.07	21.26	18.7	4.24	2.93	3.11	2.83	2.38	3.71	1.87	1.78	2.49	2.53	0.92	2.49	0.16	0.66	0.63	1.22	0	1.42	51.61	51.74	47.94	55.97	43.59	55.68	27.36	28.18	25.13	31.37	40.14	39.6	33.57
Unigene0004905	2.85	4.64	3.65	2.47	2.32	2.15	3.92	2.07	3.91	3.63	3.31	3.46	2.74	2.09	2.75	2.35	4.3	3.51	0.38	0.24	0.12	0.54	0.12	0.14	0.43	0	0.4	1.08	0.26	0.28	0	0	0.68	0.26	0.91	0.73	4.44	4.7	6.29	4.16	2.71	3.37	8.13	7.08	5.82	3.49	4.77	6.57	5.01
Unigene0004940	0.78	0.47	0.8	1.55	0.85	1.1	6	5.52	7.24	6.11	5.97	6.37	6.95	6.5	7.1	1.4	2.19	2.18	0.17	0	0.31	0.12	0.37	0	0	0	0	0	0	0.19	0	0.19	0.3	0.18	0.12	0.22	0.21	0.11	0.22	1.27	0.79	0.81	4.88	3.85	3.83	6.88	6.7	6.8	7.95
Unigene0004957	9.87	15.75	9.77	18	20.92	20.88	8.3	6.93	10.23	11.11	9.18	6.89	7.16	6.87	9.95	2.41	3.42	3.24	0	0.28	0.28	0	0	0.34	0	0	0.32	0	0	0.17	0	0	0	0	0.31	0	7.6	8.97	7.5	11.77	9.33	14.22	5.4	5.59	4.36	5.56	6.04	4.99	2.54
Unigene0005115	13.18	11.71	12.47	15.9	12.35	14.71	9.78	13.22	11.93	14.14	13.52	12.4	14.15	12.35	13.68	8.07	7.13	7.49	2.21	1.75	1.98	1.58	1.33	1.29	0.42	0.32	1.57	1.39	0.56	1.17	0.78	0.71	0.77	1.78	0.65	1.26	11.64	13.03	10.41	12.75	12.91	14.13	9.13	8.73	8.82	9.54	9.06	10.08	8.46
Unigene0005218	19.37	18.12	16.94	26.15	29.25	27.55	29.78	32.39	29.24	21.24	21.73	22.03	27.92	28.64	25.23	34.28	41.47	34.89	15.57	13.33	14.44	14.58	9.97	13.3	12.96	12.72	17.46	15.1	9.41	7.3	7.19	12.05	15.14	9.82	11.4	12.02	14.82	14.98	13.91	31.98	32.04	25.09	38.69	32.04	32.74	26.97	26.9	28.48	30.59
Unigene0005220	13.07	11.8	10.85	17.65	13.41	12.68	19.54	20.69	20.03	22.42	18.68	19.45	16.53	22.19	17.24	13.25	11.98	10.21	4.72	2.27	2.93	3.41	1.82	1.83	3.11	1.61	4.72	4.39	0.66	3.6	2.06	2.7	2.4	4.31	3.31	4.17	16.78	15.52	13.78	14.48	12.18	13.3	17.52	14.66	16.82	13.81	18.92	16.92	13.99
Unigene0005225	10.73	8.71	8.67	21.13	24.53	23.2	33.25	33.04	34.59	21.83	18.88	21.32	17.14	17.94	19.7	26.6	26.23	27.95	8.71	7.81	6.39	6.54	3.6	4.59	1.03	1.83	2.24	2.21	0.55	1.37	0.24	0.43	1.06	0.39	1.41	1.68	6.94	9.41	8.39	23.42	20.65	21.52	33.82	34.67	32.36	23.91	23.38	22.57	21.92
Unigene0005238	8.05	10.46	8.86	46.43	43.66	49.24	19.41	14.78	16.54	20.9	16.61	19.08	15.98	14.3	14.54	6.84	5.92	8.95	2.4	1.3	1.65	2.81	1.6	1.85	1.01	0.96	2.15	2.98	2.37	2.84	0.77	1.62	0.64	1.62	0.87	1.56	15.56	17.91	16.27	56.08	54.78	54.19	20.69	19.45	19.25	14.92	17.11	17.82	13.48
Unigene0005794	14.69	17.47	12.35	12.67	14.14	16.27	14.13	15	14.23	18.18	12.67	15.08	14.27	16.57	15.97	9.15	10.37	11.38	2.5	1.97	2.53	3.05	2.23	2.21	1.48	1.91	4.31	3.19	1.12	2.05	0.76	0.71	0.52	2.12	1.16	1.29	20.98	22.12	21.02	11.6	16.82	17.15	13.69	15.35	17.27	23.98	15.65	18.37	15.09
Unigene0005800	32.09	30.43	28.54	57.79	50.92	58.91	58.06	53.86	56.27	56.98	52.76	54.29	52.32	56.88	55.29	37.39	38.51	37.37	16.85	10.71	13.57	21.95	11.21	13.01	11.53	8.73	18.37	30.36	7.94	28.42	8.38	14.24	14.87	12.45	10.36	10.48	36.02	37.31	32.39	50.3	53.82	49.45	55.7	62.81	56.96	60.41	57.06	55.8	51.47
Unigene0005951	17.4	19.6	19.72	26.71	27.19	28.18	20.68	18.94	21.32	20.93	17.35	18.83	17.38	16.55	18.65	8.17	9.59	9.17	2.31	1.15	2.62	2.42	0.89	1.52	1.09	1.81	2.69	3.53	0.82	4.11	0.59	1.24	1.68	1.06	1.01	0.64	28.83	30.26	26.49	35.84	33.83	36.55	27.53	28.21	25.98	20.67	22.5	24.52	18.71
Unigene0005970	28.32	28.62	32.67	47.12	40.05	50.98	48.95	46.33	48.53	44.93	44.8	44.88	44.55	48.34	44.69	31.3	35.5	34.04	18.31	11.86	13.52	13.61	7.59	12.24	11.14	7.85	17.42	23.05	5.68	18.99	2.32	4.19	9.22	9.76	10.22	17.47	36.27	39.26	37.15	62.9	58.57	53.04	55.4	56.2	54.75	51.93	46.85	47.69	43.79
Unigene0006062	55.4	52.13	49.75	50.85	43.76	50.1	67.03	69.43	63.94	81.45	76.01	75.47	88.77	88.76	77.97	71.15	63.67	69.3	26.33	13.35	20.42	18.51	16.6	13.26	10.14	8.08	15.61	15.87	3.61	11.29	7.08	12.35	18.1	11.95	15.44	18.78	38.78	35.08	36.99	38.27	45.48	36.95	67.84	63.72	58.67	62.43	66.28	54.57	61.73
Unigene0006198	0	0	0	4.72	5.59	6.38	53.14	35.12	33.91	0.62	1.26	0.25	1.44	0.95	1.03	57.09	33.93	30.42	0	0	0.15	0	0.15	0	0	0	0	0.7	0.68	0.92	0	0.18	0.7	0.67	0	0.79	0	0.15	0.32	3.96	3.5	3.42	19.41	19.55	13.42	1	0.25	0.66	0.16
Unigene0006201	3.44	1.85	2	12.11	12.14	7.24	99.39	48.75	71.68	10.88	11.93	9.86	7.12	10.72	11.53	62.51	37.9	30.28	0.95	0	0.87	0	0.6	0	0	0.32	0	6.75	0.98	5.32	1.35	2.48	0.34	2.28	1.3	5.47	4.8	3.23	5.24	16.71	15.11	16.55	60.95	75.92	45.64	14.23	17.76	19.42	18.14
Unigene0006319	19.61	22.4	20.61	35.34	39.9	34.51	23.41	26.14	27.43	21.24	19.34	19.31	23.36	24.3	22.85	29.78	32.93	36.22	1.8	1.42	1.38	0.89	0.79	0.72	1.76	1.85	2.29	4.44	0.82	4.84	0.31	0.38	0.81	0.17	0.26	0.36	32.24	31.7	29.63	60.97	63.42	58.61	69.51	67.92	72.6	42.94	42.12	42.04	46.68
Unigene0006332	35.58	35.55	37.03	26.57	27.89	26.7	36.94	38.75	38.1	36.13	36.49	35.43	39.79	40.17	39.33	26.31	30.11	29.62	10.31	7.28	8.14	6.69	6.05	7.28	9.94	10.66	17.61	19.83	5.09	13.89	3.1	4.15	5.88	5.5	7.34	7.87	37.71	38.35	38.57	24.13	24.03	22.98	39.59	39.42	39.78	41.26	41.98	36.98	35.78
Unigene0006333	3.53	3.98	3.49	8.04	10.11	9.35	14.45	13.35	14.29	13	11.47	11.18	9.5	11.24	12.46	4.93	6.28	4.62	0.75	0	0.18	0	0.19	0.34	0	0	0	0.68	0	0.56	0	0	0.11	0	0	0.1	4.71	7.93	5.81	7.66	6.46	7.75	10.26	12.13	18.99	11.27	11.77	10.12	9.04
Unigene0006355	47.94	49.52	46.5	39.08	36.34	42.59	38.96	38.46	37.58	49.49	39.83	42.37	47.62	44.88	45.78	5.16	6.19	8.87	1.58	1.07	1.8	0.75	0.41	0.56	0.23	0.49	1.13	6.57	0.67	4.8	0.33	0.21	0.92	0.16	0.92	0.86	73.07	77.51	68.45	53.81	53.24	42.75	40.83	43.94	41.59	44.38	48.56	45.19	46.22
Unigene0006398	8.36	6.11	0	0	0	0	0	0	0	0	0	0	0	0	0	0	0	0	5.51	4.68	6.21	0	0	0	0	0	0	0	0	0	0	0	1.54	0	0	0	0	0	0	0	0	0	0	0	0	0	0	0	0
Unigene0006786	34.22	30.21	29.69	39.09	34.43	37.49	47.68	49.98	47.36	47.75	49.68	49.32	48.19	49.37	50.13	26.38	26.12	24.88	7.73	6.56	7.14	4.97	3.24	4.32	2.95	2.53	3.85	6.89	1.22	6.26	1.83	2.74	3.05	3.37	3.07	4.7	38.54	40.02	35.87	42.7	44.17	44.79	53.74	54.9	51.22	52.37	53.61	53.13	49.92
Unigene0006823	24.74	26.59	28.89	55.91	57.56	55.52	82.35	73.64	91.67	215.22	257.69	247.91	281.12	326.24	276.13	30.67	34.16	38.05	64.29	68.87	75.45	131.87	82.17	245.81	1.52	1.41	3.1	7.21	2.38	8.17	0.24	0.64	0.66	1.05	4.01	2.46	80.45	66.07	76.3	65.74	70.17	55.07	126.69	136.52	118.07	363.38	349.27	355.8	513.53
Unigene0007020	64.75	70.46	66.6	103.62	107.83	112.48	129.77	132.64	128.31	121.04	117.06	122.27	118.58	125.39	124.18	89.25	96.46	99.04	39.59	25.11	36.09	31.6	19.95	27.33	20.67	19.77	36.27	54.74	15.73	38.33	8.79	14.05	26.52	28.46	37.68	41.21	76.4	83.62	78.23	105.63	117.79	107.53	140.71	138.53	138.03	129.57	119.58	119.05	117.56
Unigene0007032	8.59	8.71	9.99	65.22	76.15	63.25	126.67	133.77	128.22	100.76	102.39	100.97	92.27	88.33	79.87	101.96	87.8	93.86	40.17	27.69	25.58	9.07	4.79	6.11	0.08	0.1	0.1	5.43	0.93	4.12	1.6	3.23	5.1	4.21	6.04	5.73	9.06	5.82	7.36	56.15	59.63	54.28	90.22	108.89	95.95	104.51	103.57	100.57	82.11
Unigene0007167	18.92	18.79	15.75	12.75	12.37	13.65	32.5	35.79	33.38	37.12	34.53	35.27	34.58	34.13	34.88	13.14	14.48	15.27	6.08	3.2	3.76	4.28	2.48	2.61	0.58	0.58	1.54	3.05	0.66	3.94	1.15	1.92	1.21	1.71	1.11	1.06	21.79	24.45	22.91	16.2	18.94	16.5	45.68	50.02	49.22	55.07	50.07	49.48	51.54
Unigene0007210	0.15	0.33	0.23	0.14	0	0.06	0	0.22	0.06	0.06	0	0	0.05	0.17	0	7.91	4.9	6.2	28.98	14.8	20.55	33.06	21.1	21.16	16.25	18.85	28.23	21.22	10.61	9.63	10.91	21.65	24.28	11.83	15.3	10.88	0	0.31	0	0.06	0.05	0	0	0.06	0.12	0.14	0.05	0	0.2
Unigene0007296	5.94	4.47	5.1	6.02	5.28	6.31	10.68	13.45	11.39	10.72	10.54	11.15	8.96	9.93	10.62	4.44	4.65	5.28	1.56	0.71	1.47	1.36	0.64	0.98	0.48	0.32	0.6	1.1	0.18	1.56	0.57	0.72	0.42	1.14	0.29	0.45	10.21	11.52	10.17	9.01	10.75	11.56	11.48	11.35	11.12	10.97	12.65	10.9	13.26
Unigene0007313	47.75	42.8	41.66	19.85	17.57	20.13	6.49	6.65	6.09	13.43	10	9.75	12.44	10.4	11.66	43.38	37.62	49.94	6.21	3.25	4.25	1.86	1.26	2.31	0.47	0.78	1.06	0.83	0.29	1.6	0.05	0.67	0.79	0.52	0.71	0.8	33.81	34.92	31.52	15.97	16.25	15.69	4.16	5.12	4.57	7.07	6.81	6.41	7.29
Unigene0007381	4.25	2.97	5.17	10.45	10.36	8.9	53.99	42.76	52.08	56.6	48.77	52.65	61.95	72.59	79.87	14.11	18.03	19.26	8.8	3.18	4.07	0.38	0.23	0.27	0	0	0.25	0.51	0.06	0.2	0	0.27	0.52	0.06	0.06	0.23	3.26	3.58	3.58	9.5	9.19	6.82	34.66	43.1	40.18	79.71	64.42	60.9	72.98
Unigene0007595	20.74	27.01	22.27	11.19	13.62	14.53	20.06	22.23	19.26	23.41	20.1	20.87	20.56	21.72	20.61	12.41	15.37	16.48	6.19	4.27	5.31	5.78	4.36	4.2	6.55	4.97	10.3	7.33	2.2	3.96	1.72	2.2	2.7	4.18	3.93	4.05	14.5	17.4	17.82	8.9	11.24	11.07	13.8	14.36	13.71	19.16	13.89	14.02	14.32
Unigene0007873	6.07	4.95	4.98	4.69	4.66	4.86	11.69	12.66	11.96	8.98	9.54	8.92	9.98	9.44	9.71	6.09	8.42	7.83	2.35	1.7	1.87	0.85	1.05	1.22	0.2	0.21	0.44	1.84	0.54	1.48	0.37	0.97	0.56	0.39	0.68	0.83	6.72	8.48	8.39	5.11	5.35	4.85	12.95	13.23	13.21	9.94	8.47	10.26	9.78
Unigene0008017	18.96	15.74	16.8	9.9	7.51	9.85	16.79	17.56	15.39	16.03	17.57	15.84	18.07	18.76	14.03	16.72	19.39	19.41	10.26	4.36	5.08	7.19	4.25	4.66	2.71	1.34	6.97	4.07	1.32	2.71	1.72	2.26	1.87	2.84	2.77	2.39	16.25	20.01	19.23	9.13	7.58	6.9	13	11.67	10.3	11.67	12.3	11.87	12.62
Unigene0008130	23.3	22.78	25.58	134	100.6	129.2	71.83	79.33	72.81	50.21	49.03	57.66	52.15	59.68	58.17	207.7	198.96	204.44	72.44	57.57	55.82	27.93	17.09	24.94	22.96	15.56	28	41.7	12.01	41.06	6.54	11.4	24.69	9.39	12.95	17.83	33.75	39.25	28.12	115.13	132	106.84	72.54	76.44	81.21	61.84	51.32	58.34	56.14
Unigene0008156	0.99	1.35	1.71	4.09	4.39	5.92	6.34	9.99	9.13	4.59	4.63	4.42	5.65	4.09	4.5	11.2	10.3	12.71	1.48	0.67	0.92	0.27	0.38	0.35	0.17	0.61	0.26	0.78	0.1	0.34	0.16	0.57	0.86	0.73	0.94	0.92	1.25	0.61	0.79	5.6	5.54	6.92	8.1	11.09	11.12	6.25	5.52	5.66	4.15
Unigene0008239	8.72	7.84	10.89	4.4	3.99	4.13	9.97	10.63	11.14	12.39	17.82	14.1	20.7	21.15	16.05	21.98	20.2	18.07	1.51	0.66	1.11	1.85	0.9	1.49	0	0.52	0.82	3.64	2.07	3.61	0.09	1.07	1.12	0.81	1.7	1.76	13.87	18.02	15.01	7.01	6.17	6.46	30.57	29.05	25.35	29.55	51.49	22.79	17.22
Unigene0008251	16.88	17.31	15.16	19.57	14.84	18.47	32.03	36.75	28.94	24.32	26.86	23	25.39	26.93	25.01	25.83	27.18	24.98	9.25	4.16	6.41	4.74	1.9	2.46	1.74	0.69	3.2	3.23	1.12	3.69	0.89	1.82	1.26	1.57	0.91	1.75	24.3	22.27	19.59	17.92	19.72	17.06	29.22	31.63	31.96	27.74	25.98	26.04	27.37
Unigene0008282	13.55	15.28	14.19	22.74	23.19	24.18	10.69	11.65	12.36	11.4	9.12	9.14	10.47	8.89	9.74	12.13	13.49	12.67	4.44	3.08	4.83	3.75	2.23	2.54	2.65	3.28	4.35	6.45	1.81	5.44	1.54	1.71	2.15	2.84	2.16	2.06	16.3	14.21	16.4	22.34	23.91	22.58	14.15	14.67	16.68	12.34	13.35	13.66	10.33
Unigene0008364	8.38	7.83	7.33	16.36	11.81	14.4	17.99	15.51	18.63	17.43	18.52	17.23	18.61	18.71	18.9	5.81	5.13	4.07	1.68	1.12	0.61	0.87	0.49	1.1	0.75	0.6	0.94	1.91	0.77	1.67	0.08	0.5	1.35	0.38	0.84	1.07	10.88	10.3	10.16	11.29	11.66	12.26	16.23	19.16	19.35	15	15.13	15.68	16.21
Unigene0008441	90.4	97.65	91.3	26.29	25.84	28.54	19.97	19.97	19.87	35.37	38.36	34.58	37.22	33.19	33.55	15.57	16.92	14.44	7.54	5.28	6.17	6.07	3.35	5.05	7.61	7.9	16.1	9.77	3.06	9.7	1.55	2.44	3.58	3.66	4.66	5.42	87.29	92.7	93.83	37.42	37.62	38.12	25.09	26.24	26.62	39.81	41.16	39.1	37.23
Unigene0008443	37.9	39.4	37.56	17.06	13.85	17.33	23.49	29.02	27.11	33.8	34.11	32.63	31.26	29.27	28.4	14.1	17.73	17.52	7.88	4.94	5.01	6.02	3.04	4.49	2.2	1.7	4.55	5.86	1.48	5.44	2.4	4.25	5.61	5.42	5	4.64	35.31	37.88	37.64	20.72	19.45	21.62	25.64	24.76	25.32	33.27	31.97	33.86	29.18
Unigene0008533	2.3	1.96	1.06	1.28	1.01	1.04	1.91	8.56	3.87	0.7	0.94	0.92	0.55	1.24	1.86	8.56	5.83	12.51	368.91	622.83	792.44	565.51	699.26	625.41	728.2	394.37	627.22	326.89	299.22	352.34	376.71	370.53	181.66	452.07	131.16	267.36	1.24	1.85	1.59	3.55	2.62	2.62	3.42	1.96	4.58	0.96	1.39	1.46	0.98
Unigene0008675	48.1	38.83	40.48	80.26	64.29	82.3	74.52	86.56	75.02	67.5	70.56	66.11	66.53	59.62	66.48	59.99	59.19	65.13	31.07	17.23	24.05	25.77	13.88	20.23	15.01	10.66	24.28	26.67	7.76	21.77	6.19	9.86	15.42	11.34	9.84	12.73	61.85	65.42	64.09	72.88	74.14	66.33	75.74	77.73	78.89	66.06	64.07	63.49	64.14
Unigene0008714	3.36	3.12	3.83	42.29	34.35	40.04	10.8	9.37	11.44	18.48	16.35	17.83	13.34	13.61	12.74	1.16	0.85	1.81	0.27	0.08	0.16	0.33	0.04	0.15	0.26	0.04	1.89	0.42	0.09	0.3	0.14	0.05	0	0	0	0.22	1.92	0.63	0.61	23.97	27.95	27.52	19.98	16.41	16.68	17.35	17.83	15.73	10.95
Unigene0008762	2.29	1.92	2.2	2.39	2.58	2.79	5.1	5.01	5.11	2.73	2.79	3.31	2.96	2.91	2.92	2.67	3.55	3.13	0.98	0.7	0.8	1.02	0.71	0.94	0.09	0.03	0.31	0.96	0.25	0.6	0.23	0.36	0.68	0.33	0.11	0.21	2.15	2.26	2.31	2.89	3.17	2.95	5.58	6.41	6.65	3.47	3.59	3.28	2.83
Unigene0008840	15.61	15.6	14.09	20.86	19.56	15.37	26.85	25.98	29.66	24.34	26.4	27.71	26.93	24.98	25.54	11.68	9.42	9.71	2.11	1.46	1.77	1.95	0.92	0.66	0.41	0.29	0.2	1.82	0.7	4.23	1.04	1.63	2.48	0.8	0.8	1.12	13.06	13.85	13.5	24.17	24.11	31.7	29.78	32.26	29.36	34.08	34.07	33.74	35.07
Unigene0008979	7.03	8.38	8.1	16.71	17.12	16.29	12.84	14.53	13.36	23.35	24.32	20.92	23.15	25.9	27.35	3.71	3.46	4.76	0.2	0.16	0	0.19	0	0.3	0	0.09	0	0.07	0	0.1	0	0	0	0	0	0	12.51	15.08	13.95	21.63	23.59	25.32	23.35	20.5	21.41	22.14	27.67	26.92	25.9
Unigene0009098	11.36	11.57	11.71	16.07	18.56	15.57	17.15	15.67	16.48	25.37	17.71	17.57	22.29	20.06	21.11	9.52	9.82	8.4	3.18	2.71	1.85	2.06	2.24	2.41	3.56	2.71	4.52	5.92	1.49	3.51	1	0.95	3.16	1.48	3.48	5.53	14.69	12.57	11.87	18.1	17.42	13.11	16.58	17.18	18.77	21.45	19.98	16.55	15.31
Unigene0009200	15.18	15.25	14.53	2	1.42	2.13	1.88	8.76	3.43	3.86	3	2.75	3.43	4.39	4.76	1.87	1.96	3.33	90.41	203.09	200.12	183.94	231.65	226.97	308.57	231.96	259.34	143.47	168.37	172.59	179.5	189.27	65.25	208.88	57.34	75.7	17.37	16.41	18.51	7.45	3.76	5.33	3.76	2.73	4.61	2.51	3	4.7	3.17
Unigene0009245	9.45	9.1	8.07	11.33	9.68	12.92	7.7	9.74	8.21	8.3	7.12	9.13	5.94	6.85	7.03	13.68	13.23	17.65	6.78	4.11	6.42	6.51	3.25	5.52	0.95	0.77	2.58	4.52	0.96	2.94	1.21	1.9	2.72	2.59	2.41	1.75	10.24	10.84	11.85	10.4	11.55	10.49	9.4	8.69	8.13	6.53	7.62	7.39	6.68
Unigene0009260	24.16	23.84	23.31	22.17	18.59	25.48	8.59	9.47	9.56	10.85	10.5	10.25	9.92	10.96	9.75	9.6	9.95	13.86	5.29	2.87	4.38	3.46	2.29	3.01	3.62	3.19	8.38	5.33	2.14	4.39	1.64	1.8	2.64	2.38	2.5	2.05	24.77	25.6	24.59	19.55	22.04	16.74	8.28	8.12	8.27	9.11	7.56	9.35	6.65
Unigene0009263	4.92	4.44	4.32	6.29	5.03	6.31	11.89	9.81	12.26	11.19	10.68	9.58	8.03	8.26	8.2	4.65	4.59	4.98	1.41	0.69	1.42	1.19	0.74	0.91	0.06	0	0.05	1.45	0.28	1.31	0.23	0.46	0.78	0.65	0.55	0.72	8.26	11.04	10.49	6.21	6.01	6.38	15.6	16.63	13.2	14.12	14.63	13.86	12.45
Unigene0009309	153.34	146.66	138.42	41.68	39.65	43.82	79.69	112.49	75.51	100.86	95.31	89.12	91.4	94.83	94.97	47.78	48.81	50.08	27.65	14.45	22.1	22.38	15.58	14.61	11.27	8.25	21.91	11.07	3.94	10.53	5.4	9.69	6.69	15.61	8.11	6.69	52.78	49.14	51.38	24.24	27.97	26.68	32.56	32.66	31.08	41.84	43.1	41.29	42.11
Unigene0009387	32.13	30.8	29.97	33.53	31.32	35.47	25.07	22.32	24.79	25.14	25.4	27.11	23.52	24.52	23.06	18.98	18.58	19.37	10.02	4.16	7.08	6.13	4.69	5.74	6.48	5.38	14.97	9.21	3.46	10.64	1.79	4.03	3.66	6.9	5.63	5.12	41.49	36.8	39.06	34.09	38.35	32.8	24.84	25.08	26.4	26.8	25.68	25.56	23.74
Unigene0009609	4.73	3.62	0.09	0	0	0	0	0	0	0	0	0	0	0	0	0	0	0	3.17	2.88	3.26	0	0	0	0	0	0	0	0	0	0	0	0.82	0	0	0	0	0	0	0	0	0	0	0	0	0	0	0	0
Unigene0009649	17.42	18.12	17.46	22.8	20.92	21.58	17.06	19.11	17.29	16.68	17.17	17.8	17.96	15.44	17.74	11.33	10.31	13.03	5.66	2.94	3.35	3.22	2.36	3.2	3.28	2.49	5.61	7.35	3.19	3.56	1.6	1.98	2.81	4.73	2.85	3.88	15.32	15.33	14.84	15.79	16.33	14.58	15.75	15.06	15.91	13.68	15.07	15.06	15.56
Unigene0009758	64.65	52.96	76.2	102.66	80.3	96.28	33.97	38.7	34.35	33.31	32.59	29.85	35.78	32.84	34.82	180.97	175.76	192.66	84.82	67.28	84.33	60.21	28.1	46.9	37.1	26.91	60.42	32.96	16.9	24.79	5.81	11.92	11.74	15.92	13.13	18.14	47.74	41.61	42.83	67.07	69.36	61.52	19.94	22	20.46	30.98	26.89	26.2	28.22
Unigene0009858	28.69	28.28	35.77	22.59	22.33	23.87	27.3	35.79	30.75	15.29	20.02	21.41	16.38	14.88	14.64	77.15	76.46	84.38	234.42	203.1	229.22	254.45	170.56	223.3	115.92	119.4	123.25	128.95	62.98	74.7	87.39	146.15	198	124.9	199	262.38	13.17	10.92	12.55	8.23	11.64	8.21	21.97	20.66	23.46	10.23	8.76	10.21	8.66
Unigene0009966	53.8	52.45	51.46	39.11	36.69	38.1	42.87	41.75	41.86	42.51	41.93	41.18	39.99	43.62	42.03	27.66	27.1	27.51	14.13	7.78	9.58	9.14	5.54	6.24	8.89	8.83	17.09	12.84	4.29	11.81	3.06	6.65	6.34	10.62	9.67	8.15	52.83	50.07	53.15	39.54	41.84	40.54	45.13	47.48	45.71	44.51	40.12	43.5	45.95
Unigene0010110	45.18	51.11	47.54	82.14	96.38	76.99	87.48	74.22	95.49	62.58	61.24	64.46	57.97	60.73	58.12	59.47	57.57	60.04	33.51	17.97	22.7	31.86	17.36	17.93	8.08	8.51	14.29	26.53	7.3	32.25	14.97	27.88	36	21.47	33.77	27.17	61.88	58.46	58.67	116.61	108.3	103.17	113.72	120.22	128.93	77.57	83.03	84.07	77.01
Unigene0010125	44.63	41.11	43.88	24.95	22.12	26.26	23.42	22.45	24.94	21.99	22.55	24.28	24.17	23.78	21.76	17.62	15.63	16.39	7.48	4.43	5.97	6.66	4.7	5.66	7.48	6.54	11.52	11.76	3.16	11.83	1.87	4.01	4.84	4.86	3.77	4.19	47.33	45.91	44.52	23.27	22.85	26.54	23.61	23.11	20.37	23.72	24.02	27.01	21.82
Unigene0010311	20.65	15.09	22.26	11.64	10.96	15.42	0.84	0.3	0.53	0.95	1.39	2.33	1.66	1.93	1.89	12.04	13.25	15.7	4.2	3.3	3.69	3.82	3.15	3.17	1.74	1.62	3.4	1.77	0.74	2.32	0.87	1.31	1.35	1.11	0.83	0.35	14.43	15.04	17.71	10.91	9.49	8.39	1.1	0.93	0.89	0.92	0.55	0.97	1.69
Unigene0010483	28.72	31.53	26.73	41.55	47.7	43.3	40.45	44.63	40.1	33.61	25.72	32.27	29.56	34.19	36.51	94.39	95.99	108.49	14.19	5.51	9.21	3.34	1.75	2.46	0.07	0.22	0.34	1.01	0.16	1.1	0.14	0.32	0.26	0.25	0.22	0.1	28.79	32.82	27.33	36.58	39.83	36.65	29.82	31.89	32.49	30.13	28.61	29.66	28.78
Unigene0010485	43.6	37.41	40.9	57.06	49	49.59	69.07	83.9	70.42	48.57	46.77	47.84	48.68	54.53	56.36	156.93	149.87	155.51	23.56	11.73	13.15	3.84	1.76	2.31	0	0.18	0	2.04	0.37	1.39	0.09	0.2	0.28	0.09	0.18	0.51	40.62	42.05	38.69	51.33	45.91	49.3	43.87	46.65	50.09	34.1	41.44	36.35	45.92
Unigene0011111	9.41	9.11	8.17	33.07	29.73	32.75	22.76	20.79	20.74	25.4	22.04	21.58	25.59	25.77	27.92	16.51	16.61	14.84	0.83	0.78	0.78	1.05	0.48	0.58	0.18	0.13	0.28	1.65	0.11	1.08	0.32	0.48	0.46	0.39	0.61	0.77	14.34	16.22	13.52	35.8	40.5	35.07	26.16	26.6	22.44	18.33	18.71	19.16	22.51
Unigene0011203	77.2	89.02	88.97	233.92	282.4	220.44	196.63	152.79	194.68	162.19	174.06	170.25	180.56	186.9	176.13	343.87	327.91	312.7	15.72	13.55	11.58	23.52	11.73	17.37	37.31	55.33	71.71	67.45	21.31	74.17	5.65	8.79	12.19	27	50.9	52.55	93.26	81.39	82.82	197.68	189.25	169.11	170.09	171.56	175.86	154.83	154.46	160.74	186.72
Unigene0011455	21.89	23.91	24.21	36.38	40.67	37.08	72.52	51.44	65.36	38.48	35.56	38.26	41.31	38.69	44.24	22.04	20.77	23.7	0.61	0.99	0.4	0.79	0.41	0.99	0	0.06	0	0.8	0.13	0.35	0.13	0.14	0.13	0.13	0.38	0.48	18.35	22.11	17.63	42.71	36.42	36.02	58.49	57.45	59.38	40.25	38.94	44.77	39.79
Unigene0011504	2.74	3.34	3.28	2.25	1.3	0.94	2.58	3.46	2.23	3.61	3.25	1.86	3.75	3.12	3.11	1.18	0.21	0.99	2.01	2.93	2.43	0.94	2.31	1.26	1.68	1.55	0.7	2.65	0.92	3.24	3.09	2.74	0	4.35	1.14	1.49	1.48	2.06	2.38	1.15	1.28	1.48	3.61	1.72	3.41	4.32	3.59	1.95	3.95
Unigene0011862	8.99	8.29	9.39	16.23	17.36	16.15	21.94	23.24	23.01	17.4	19.97	19.96	16.48	17.03	15.82	30.85	30.9	30.32	10.83	8.43	11.84	14.02	8.42	11.48	13.47	11.06	16.27	48.48	14.63	51.41	14.98	17.77	37.61	19.09	24.35	32.5	8.04	9.09	9.4	13.57	15.05	13.04	27.55	30.03	33.16	20.93	22.75	21.28	17.82
Unigene0012099	13.27	12.04	14.3	17.08	12.81	17.39	14.86	16.37	17.66	14.59	15.19	13.02	12.65	13.9	15.5	8.51	8.19	9.55	2.77	3.11	2.66	7.73	2.1	4.02	7.49	4.45	10.63	12.39	3.73	10.93	3.94	5.16	5.91	10.54	4.35	4.94	15.23	15.97	18.03	19.49	20.11	20.37	19.98	20.01	22.5	16.88	15.71	17.72	17.09
Unigene0012115	6.28	4.51	5.22	5.84	6.71	6.37	23.36	22.05	21.1	14.94	14.23	15.33	17.07	16.79	15.06	12.56	13.68	14.21	3.52	2.18	2.26	4.13	2.27	1.76	1.98	2.68	2.98	7.04	2.02	6.01	0.96	0.68	3.08	1.47	1.84	2.73	5.28	4.83	5.03	4.15	3.51	3.4	17.31	17.93	17.8	12.71	12.75	14.72	18.88
Unigene0012239	0.42	0.74	0.73	14.74	11.07	15.19	3.79	4.31	3.87	5.92	4.97	6.14	3.81	4.35	5.04	1.01	1.23	1.63	0.04	0.34	0	0.17	0.2	0.3	0.09	0	0.16	0.98	0	3.09	0	0.23	0	0.11	0	0	2.47	2.71	2.74	12.35	14.28	12.82	4.19	5.73	3.71	7.24	7.85	7.2	4.02
Unigene0012289	8.82	7.6	7.28	12.46	10.51	12.77	13.87	14.32	13.82	13.7	13.38	14.92	12.99	13.22	13.65	8.71	8.3	7.48	3.53	2.61	2.93	2.32	1.35	2.24	1.99	1.52	3.61	5.68	2.12	4.11	1.05	1.95	2.43	2.67	2.81	3.43	10.9	10.04	11.01	9.75	10.82	10.84	14.2	13.57	12.89	14.02	17.19	15.47	13.7
Unigene0012304	3.95	4.54	3.33	129.55	115.04	125.38	42.83	43.01	39.32	45.08	39.14	48.92	33.29	36.79	39.69	4.26	6.16	4.58	0.92	0.12	0.12	1.09	0.48	0.36	0.27	0.06	0.47	1.26	0.07	1.36	0	0.07	0.07	0	0	0.18	14.16	11.24	9.55	77.89	79.57	77.55	35	30.2	29.29	26.39	26.02	32.5	21.66
Unigene0012313	34.68	28.01	33.08	11.4	13.16	10.33	11.06	9.99	10.56	30.64	41.55	30.87	40.28	33.1	25.5	14.14	9.34	14.59	85.27	58.3	60.29	53.06	33.05	46.98	52.41	53.01	61.11	62.91	29.27	55.2	32.08	43.99	76.31	64.93	104.17	114.16	17.63	16.52	21.94	9.26	9.24	13.17	15.89	14.86	9.72	26.35	31.02	25.37	22.19
Unigene0012352	1.99	2.47	1.42	3.1	2.95	2.64	4.5	3.37	4.31	5.33	5.34	5.06	4.79	5.78	5.65	1.53	2.15	1.96	0.24	0.49	0.42	0.64	0.44	0.33	0.22	0.29	0.33	1.77	0.39	1.48	0.12	0.48	0.74	0.12	0.59	0.19	2.76	2.89	2.86	3.44	3.65	4.13	4.56	4.85	4.44	5.65	5.38	6.6	6.03
Unigene0012435	8.45	9.2	9.52	2.06	1.65	1.44	1.74	1.79	2.05	0.71	1.2	0.67	0.22	0.79	0.72	2.23	1.03	1.1	0.1	0.19	0.12	0	0	0	8.64	8.5	13.34	3.83	2.04	1.6	0.22	0.53	0.36	0.28	0.21	0	12.27	11.18	14.38	1.77	1.74	3.11	5.98	6.09	6.32	1.04	1.41	1.06	0.54
Unigene0012474	11.26	11.65	9.91	9.69	8.75	11.51	8.56	8.58	8.31	10.65	9.43	10.41	9.33	10.21	9.3	5.33	5.61	6.31	2.57	1.37	1.77	2.01	1.37	1.48	1.43	1.19	2.06	2.97	0.64	2.44	0.59	1.68	1.22	1.55	1.27	1.31	13.42	14.07	13.67	9.1	11.11	10.56	8.88	9.46	10.11	10.7	8.85	10.42	9.56
Unigene0012494	5.05	4.34	3.92	5.69	4.15	3.96	7.99	7.08	7.61	8.1	7.94	8.55	6.08	5.37	6.22	3.05	3.1	2.67	0.69	0.86	0.42	0.73	0.29	0.35	0.9	0.23	1.04	0.78	0.24	2.06	0.65	0.26	1.14	0.32	0.63	0.59	6.24	6.17	5.44	6.62	6.74	7.2	6.53	8.09	8.34	5.39	7.7	8.1	7.56
Unigene0012511	1.24	1.15	1.89	0.67	0.23	0.37	0.13	0	0.05	0.21	0.34	0.21	0.53	0.5	1.23	0.05	0.05	0	0.12	0.41	0.4	0.64	0.57	0.56	15.84	19.32	13.41	18.65	19.81	25.6	20.74	27.25	58.42	7.82	28.55	22.04	3.7	2.65	2.51	1.14	0.45	0.57	0	0.05	0.1	0.22	0.51	0.48	0.27
Unigene0013076	14.9	16.76	13.77	6.01	6.33	7.38	8.34	10.71	6.83	12.42	10.3	11.67	11.86	12.29	12.05	4.88	4.39	5.92	1.72	0.8	1.44	1.06	0.61	1.23	0.3	0.29	0.77	1.1	0.18	0.92	0.19	0.43	0.22	0.63	0.27	0.42	13.7	15.17	14.15	5.88	8.01	6.77	6.14	5.69	6.15	9.31	7.66	7.51	9.88
Unigene0013113	0.11	0	0.71	8.38	6.41	4.43	0.45	0.12	0.12	0	0	0	0	0	0.3	5.01	3.15	3.76	0.33	0.41	0.26	0	0	0.17	0	0	0	0	0	0	0	0	0	0	0	0	0.83	0.27	0.28	2.89	3.11	3.45	0	0	0	0	0	0	0
Unigene0013450	14.18	17.04	15.45	17.51	17.66	16.66	27.26	25.35	24.46	25.07	22.54	24.48	19.09	21.69	22.63	22.08	23.08	22.32	12.11	6.52	9.03	7.62	4.31	7.17	4.65	4.93	7.85	7.69	3.3	5.69	3.53	4.94	6.38	5.05	5.92	6.09	11.54	12.22	11.34	9.76	13.5	10.54	16.79	16.17	16.62	18.76	18.54	17.78	18.84
Unigene0013749	3.1	2.72	6	0	0.05	1.06	0.97	0	0	0	0.05	0	0	0	0	0	0	0	0.47	0.24	0.46	0	0	0	0	0	0	0.21	0	0	0	0	0.4	0	0.84	0.36	0	0	0	0	0	0.72	0	0.16	0.23	0.06	0.14	0.04	0.06
Unigene0013808	31.91	32.95	36.42	18.46	14.47	20.84	15.22	12.37	13.73	13.05	12.89	12.57	14.87	13.88	14.63	41.83	43.03	47.16	24.12	13.78	19.4	20.38	14.89	15.23	12.83	9.97	36.2	21.86	7.4	16.42	1.41	3.64	2.18	3.47	1.3	2.17	15.99	20.3	16.69	9.97	11.34	10.11	8.2	8.39	7.95	8.84	9.24	9.18	10.35
Unigene0013875	1.77	2.15	1.91	124.23	102.85	127.62	39.33	27.61	38.87	54.91	44.18	52.6	42.9	39.75	39.53	3.35	3.74	5.36	0.31	0.22	0.08	0.24	0.57	0.16	0	0	0	0.59	0.05	0.57	0.05	0.05	0.2	0	0	0.09	16.7	15.31	12.43	129.96	135.18	133.99	55.89	54.38	49.61	47.48	49.72	50.11	34.17
Unigene0013977	21.92	28.97	32.53	6.36	11.33	9.18	21.22	16.71	21.88	31.48	29.04	25.26	40.43	28.69	31.39	15.83	15.19	21.61	51.49	38.82	28.69	49.08	21.16	30.92	19.25	22.13	44.31	23.19	14.83	22.84	17.23	28.75	23.92	24.4	29.54	20.06	9.31	7.94	15.69	3.49	4.97	5.98	8.18	9.09	9.98	16.21	20.71	18.67	22.64
Unigene0013998	5.19	4.88	5.52	2.64	2.54	3.85	5.16	8.47	4.56	6.55	4.91	5.62	6.21	5.63	5.91	2.63	2.84	3.21	0.86	0.68	0.84	0.75	0.5	0.61	0.41	0.2	0.89	0.49	0.17	0.4	0.07	0.33	0.14	0.9	0.08	0.16	2.53	2.87	2.89	1.19	1.36	1.17	2.68	2.2	2.35	2.75	2.02	2.12	2.02
Unigene0014239	7.08	6.6	5.67	53.71	58.38	55.78	67.96	57.51	63.86	24.58	17.48	22.78	15.54	19.18	18.63	41.29	44.59	46.81	5.7	3.96	3.53	4.46	2.54	2.11	0.42	0.5	0.18	4.59	0.7	5.47	0	0.94	0.54	0.17	0.52	0.48	9.26	14.21	11.8	39.19	45.73	33.6	68.11	64.25	74.33	27.52	28.6	23.15	22.29
Unigene0014240	11.73	11.17	10.49	82.25	74.75	87.29	99.97	105.83	97.97	37.09	35.76	38.33	30.18	31.87	30.34	48.05	51.74	56.69	8.11	4.3	5.18	6.06	3.23	2.79	0.52	0.61	1.77	5.8	0.63	8.3	0.16	0.77	1.19	0.71	0.91	0.44	17.51	18.63	17.12	71.56	68.88	60.69	111.04	110.07	117.97	41.39	38.73	41.3	34.12
Unigene0014246	63.18	49.66	47.99	112.09	130.08	119.97	92.87	100.57	85.65	86.83	77.59	84.07	90.79	92.8	101.51	63.46	72.86	86.58	1.76	1.1	1.86	0.96	0.6	1.48	0.2	0.37	0.49	0.97	0.31	1.27	0.14	0.49	0.36	0.24	0.31	0.13	62.99	68.47	62.26	171.8	161.92	154.38	94.54	94.77	91.04	92.24	101.04	107.65	118.27
Unigene0014256	31.21	31.35	35.46	21.15	28.68	20.68	117.28	112.29	119.73	45.43	56.95	55.61	35.85	36.96	35.74	60.09	53.95	49.89	26.14	20.97	22.97	9.03	6.46	7.95	4.91	5.41	6.94	11.71	3.91	13.61	2.02	5.36	5.28	2.6	4.28	3.99	27.38	26.6	28.88	20.3	19.83	27.34	112.6	122.22	121.48	90.88	81.15	74.44	48.13
Unigene0014259	20.2	20.52	20.03	28.93	32.06	27.41	64.5	64.72	73.7	40.94	44.36	37.37	33.27	33.79	37.44	47.94	44.93	43.26	25.73	14.05	15.96	8.97	7.75	8.2	2.15	1.67	2.68	7.22	2.38	5.85	2.35	4.5	8.81	6.36	11.13	7.87	21.15	17.02	15.72	23.65	20.26	17.23	39.86	34.72	37.81	34.17	28.48	23.78	28.66
Unigene0014453	10.13	9.47	8.84	14.83	13.7	14.01	9.43	9.27	8.9	15.62	12.15	12.51	14.1	15.55	14.95	5.86	6.77	6.51	0.35	0.28	0.24	0.07	0.13	0.23	0.06	0.03	0	0.28	0.1	0.34	0.04	0.11	0.43	0.14	0.03	0.19	14.5	16.33	14.73	15.49	13.47	13.27	8.74	7.92	7.55	8.7	12.19	11.75	10.79
Unigene0014571	4.86	6.15	4.52	2.69	2.12	1.44	3.47	4.17	2.48	5.09	6.78	5.54	3.88	4.06	4.39	2.85	2.4	3.49	7.58	4.7	6.1	4.31	2.16	1.73	5.55	4.32	9.59	6.07	1.84	6.45	3.08	3.79	5.52	4.19	3.58	3.01	3.94	2.99	4.87	1.17	2.37	1.37	1.86	2.26	3.44	4.76	4.1	5.14	4.19
Unigene0014611	23.66	25.54	24.88	36.52	42.62	38.48	39.31	41.02	43.55	31.02	31.96	28.66	39.22	31.57	36.14	270.67	270.42	251.65	66.17	47.35	43.94	60.9	39.63	59.66	7.5	9.5	13.27	8.91	2.71	1.83	1.5	3.72	3.61	8.72	12.91	11.76	14.83	8.5	10.62	13.49	18.45	13.53	37.17	34.62	37.39	36.37	29.65	33.25	46.26
Unigene0014666	61.37	52.41	57.53	65.45	61.86	65.83	84.02	91.64	85.45	73.23	74.46	79.82	72.67	74.55	71.29	64.88	64.39	67.9	32.4	18.52	21.26	21.87	13.39	14.42	14.5	11.25	28.31	18.88	7.73	17.03	7.92	13.76	15.3	21.44	14.84	14.52	68.57	66.73	67.94	70.23	67.83	78.99	94.02	100.09	92.29	86.12	76.67	77.6	74.43
Unigene0014667	34.87	36.86	32.08	41.21	43.95	46.31	58.32	55.97	58.78	47.34	46.64	48.36	45.34	45.24	46.49	44.58	48.19	53.47	22.79	14.56	16.79	14.42	10.26	11.93	9.65	7.81	18.57	13.3	4.06	8.96	5.45	9.37	10.69	15.4	11.86	11.31	36.11	37.99	38.47	40.9	47.87	47.39	66.54	67.72	70.26	61.82	50.32	53.71	49.79
Unigene0014845	46.28	43.69	42.73	38.91	35.62	36.85	86.79	100.17	83.11	76.2	68.78	71.27	71.84	71.94	74.96	34.3	33.74	33	0.81	0.43	0.53	0.18	0.04	0.33	0.07	0.04	0	0.07	0	0.23	0.09	0	0	0	0	0	33.5	37.71	30.18	20.25	23.33	19.12	38.73	41.23	41.01	40.26	47.38	41.64	47.15
Unigene0015158	13.87	18	15.21	44.11	48.89	44.22	19.89	16.76	21.38	19.84	19.17	19.2	17.07	17	21.56	17.53	20.48	15.31	2.15	1.19	1.4	1.62	0.94	1.29	15.29	20.04	25.76	10.23	3.79	14.55	1.57	2.84	2.99	7.69	12.07	9.59	20.79	22.13	15.7	60.96	53.82	49.34	24.36	23.72	22.88	21.72	26.38	29.57	21.07
Unigene0015319	22.58	20.54	22.04	65.12	53.7	60.89	28.34	36.03	27.89	47.92	35.58	48.64	48.04	54.53	61.79	73.43	68.13	70.94	3.48	2.63	2.51	0.9	0.96	1.01	0.36	0	0.13	0.22	0.22	0.81	0.18	0.14	0.27	0.13	0.17	0.28	40.29	43.4	41.7	76.93	75.58	67.88	18.43	18.63	17.35	35.58	37.88	41.18	41.03
Unigene0015320	5.64	6.71	8.7	19.49	18.46	17.9	38.84	45.26	42.99	8.07	9.74	10.43	11.23	10.68	11.11	136.73	139.34	153.76	51.41	28.76	36.93	18.85	12.6	17.45	6.31	5.56	10.39	4.89	2.14	5.17	0.47	1.29	0.72	1.05	0.66	0.88	7.15	4.82	6.35	18.84	21.47	18.46	55.39	58.15	60.98	19.88	17.23	17.26	16.04
Unigene0015498	13.22	12.45	12.88	7.12	5.82	7.68	12.71	11.4	11.78	10.98	12.19	11.24	11.41	10.16	11.79	7.21	8.3	7.74	3.13	1.96	2.03	2.71	0.86	1.91	2.03	1.82	3.33	4.58	0.94	3.56	1.25	1.72	2.73	2.37	2.71	3.51	17.45	19.11	15.36	5.34	5.98	5.87	8.9	8.32	9.18	9.25	9.55	9.97	9.13
Unigene0015588	0.49	0.67	0.38	0	0	0	0.1	0	0	0	0.1	0.1	0.43	0.11	0.19	0	0.13	0	0.3	0.5	0.98	2.7	0.89	1.07	1.8	0.54	1.82	1.03	0.69	1.8	1	0.45	1	1.38	0.28	0.77	0.51	0.12	0.13	0	0	0	0	0	0	0	0	0	0.13
Unigene0015713	43.56	45.14	38.34	30.24	29.38	27.01	43.33	38.07	38.68	48.26	58.95	56.8	53.09	50.82	53.59	22.27	22.16	19.56	7.86	5.34	4.99	5.14	3.5	4.06	8.57	8.12	16.61	10.48	2.9	8.05	1.97	2.43	3.17	3.86	3.45	4.35	52.6	49.74	47.92	26.57	28.34	35.1	24.89	26.33	25.96	50.86	41.51	45.65	46.77
Unigene0015758	0.06	0.07	0.37	0.83	0.37	0.98	1.03	1.53	1.41	0.68	1.36	0.67	0.78	1.25	0.37	0.86	0.84	0.79	2.73	1.08	1.94	1.13	0.92	2.12	0.22	0	0.37	1.06	0.18	1.29	0.95	1.09	4.36	2.01	9.04	6.21	0.17	0.08	0.17	0.92	1.31	0.51	1.15	1.75	1.2	1.81	1.02	0.78	0.61
Unigene0016336	0.55	0.47	0.4	9.02	9.94	7.46	6	3.95	6.33	4.34	3.42	4.68	3.34	2.34	2.19	0.67	0.8	0.85	0	0	0	0.1	0.27	0	0	0	0.1	0.08	0	0	0	0.11	0	0.29	0	0.09	2.42	1.32	1.11	11.39	13.09	16.28	8.69	9.19	11.17	6.38	6.77	10.02	4.68
Unigene0016370	3.58	3.04	2.65	2.01	1.42	2.22	2.57	6.53	3.15	1.46	1.24	1.36	1.03	1.23	1.86	6.87	5.28	10.38	277.46	531.72	678.23	394.6	515.31	533.77	575.37	326.29	411.16	318.24	346.44	345.98	422	423.65	192.98	486.21	141.47	265.98	2.52	4.66	4.16	3.05	3.01	2.37	2.8	3.03	2.92	1.65	1.5	1.68	1.07
Unigene0016415	19.11	18.01	22.19	29.89	30.43	32.4	40.12	36.35	36.23	34.96	34.8	37.76	35.05	35.54	30.43	11.78	12.96	13.51	6.45	4.36	4.15	5.43	3.76	4.07	2.56	2.78	4.07	17.83	4.11	17.52	1.98	3.46	3.73	2.46	3.64	2.76	23.21	21.61	20.86	35.72	30.16	37.8	53.32	54.67	56.19	44.2	44.37	46.93	38.04
Unigene0016491	3.77	3.33	3.85	13.77	9.93	13.74	5.52	6.17	5.59	7.94	7.04	7.2	8.08	7.7	7.89	10.3	8.85	9.6	3.87	2.01	2.43	1.52	0.9	1.41	0.54	0.31	0.74	0.74	0.26	0.6	0.63	0.88	0.84	1.42	0.9	1.24	3.84	4.64	3.31	7.13	10.06	9.35	5.73	7.03	7.22	6.57	5.94	6.25	6.25
Unigene0016555	150.8	150.97	144.41	185.18	222.8	179.76	773.3	630.93	746.8	302.26	331.17	371.31	298.49	289.76	295.5	204.3	168.85	165.18	10.58	8.3	7.83	8.08	7.06	8.32	4.01	4.69	5.41	10.85	4.6	12.2	6.88	8.54	24.35	4.59	12.52	11.22	138.16	151.34	143.86	178.61	176.36	194.62	599.5	555.73	440.86	495.62	431.44	432.28	326.5
Unigene0016557	4.47	4.8	4.88	61.56	77.3	61.76	242.47	169.5	271.45	133.6	142.62	138.25	120.27	121.99	130.87	28.13	27.89	29.2	3.73	3.55	2.99	2.94	1.69	8.13	1.59	1.19	0.83	18.8	1.64	22.12	4.56	8.22	12.72	1.84	9.3	6	9.51	9.67	7.73	56.71	54.59	57.74	254.81	259.11	253.99	161.79	178.21	174.11	176.41
Unigene0016824	1.94	3.06	1.69	0.24	0.11	0.06	0.41	0.93	0.39	0.51	0.31	0.46	0.27	0.99	0.28	0.59	0.13	0.6	8.84	14.51	13.33	14.72	16.34	15.57	14.99	17.81	13.29	11.68	9.45	18.62	8.86	7.4	10.77	11.15	11.62	12.05	3.86	3.47	3.71	1.21	0.99	0.95	0.65	0.11	0.54	0.82	0.31	0.36	1.12
Unigene0016907	3.2	3	2.67	8.45	6.76	9.14	9.45	13.96	10.47	12.44	14.53	12.95	8.74	9.49	10.57	7.73	7.16	6.61	1.08	0.77	1.22	1.09	0.48	0.35	0.17	0.41	0.32	0.53	0	1.84	0.11	0.23	0	0	0.11	0.1	6.72	5.33	4.1	4	4.56	6.05	16.35	16.33	14.25	20.56	20.12	16.89	18.67
Unigene0016908	24.6	22.05	22.15	21.13	19.7	22.29	25.92	28.01	26.67	25.25	24.19	22.97	24.48	25.73	25.58	19.83	22.51	22.24	7.73	5.5	6.39	7.01	3.87	4.76	6.55	6.85	10.74	11.33	4.2	10.56	1.91	3.67	3.34	6.35	5.4	5.53	41.59	44.92	41.49	25.94	29.32	32.9	34.95	37	36.44	39.05	34.89	36.39	39.36
Unigene0016930	220.4	223.47	211.52	239.67	292.75	242.66	103.06	72.83	101.39	270.66	232.69	225.32	254.59	250.9	266.29	60.01	59.71	51.78	17.39	13.59	11.94	7.75	6.57	8.63	1.21	0.9	0.57	7.17	2.15	13.15	4.64	3.84	10.03	6.05	14.04	12.05	165.42	156.83	155.32	232.08	205.56	205.9	134.7	130.4	132.22	226.07	269.69	275.71	242.86
Unigene0016932	27.11	26.46	26.46	0.54	0.97	0.72	5.42	2.96	2.75	1.82	2.45	1.86	2.98	2.72	2.23	4.32	3.2	3.32	0.08	0.2	0.29	0.56	0.2	0	9.99	14.53	14.57	0.45	0	0.36	0.11	0	0	0	0	0	5.64	5.32	6.92	0.18	0.26	0.2	0.43	0.27	0.29	0.33	0.33	0.14	0.52
Unigene0016934	18.42	19.23	14.76	4.1	5.52	4.44	38.72	36.69	38.49	35.21	31.89	32.3	57.73	49.11	54.17	9.27	6.67	5.59	0.22	0.04	0.07	0.22	0	0.05	0.07	0	0	0.21	0.08	0.64	0	0.14	0.04	0.04	0	0.35	40.6	50.09	48.06	4.74	3.74	4.55	26.55	21.94	18.17	30.97	28.2	28.74	43.65
Unigene0016945	0.57	1.01	0.95	10.56	7.82	11.38	17.08	17.81	18.52	14.51	11.14	12.15	9.75	8.45	8.81	4.34	3.88	3.87	0	0.13	0.19	0.3	0.2	0.16	0.06	0	0	0.48	0	0.16	0	0.08	0.23	0.22	0	0	1.82	1.78	1.8	7.93	8.54	7.49	14.89	14.35	17.15	13.57	11.68	11.02	8.42
Unigene0016992	0.76	1.74	1.4	42.69	36.7	32.9	45	60.47	61.76	3.48	4.68	3.23	3.42	2.58	3.71	2.92	2.29	2.33	0.2	0.08	0.16	0.28	0	0.39	0.36	0.87	0.73	1.26	0.36	2.04	0	0.19	0.37	0	1.07	0.33	0.41	0.48	0.59	14.81	17.51	8.83	29.63	29.12	27.94	17.3	15.42	10.66	3.69
Unigene0017062	20.47	16.65	17.78	8.14	7.32	7.74	5.27	5.88	6.03	10	8.6	9.86	11.7	10.67	12.18	0.67	1.3	1.35	4.26	2.39	5.49	3.64	3.54	3.09	5.51	2.94	8.12	7.15	1.75	9.38	3.86	6.09	10.28	7.86	6.93	10.91	17.88	20.55	18.44	9.34	7.63	7.75	10.07	9	8.27	8.79	9.97	12.05	10.09
Unigene0017065	9.56	10.9	8.26	14.53	15.79	15.85	26	29.62	25.52	20.16	19.73	19.87	19.5	18.22	19.83	18.21	18.16	19.82	2.11	1.49	2.5	1.29	0.83	0.95	0.58	0.68	0.92	2.19	0.6	1.8	0.23	0.46	0.43	0.66	0.59	0.84	12.11	14.95	14.16	13.87	15.54	15.98	24.84	25.88	25.95	21.8	20.02	20.27	20.32
Unigene0017437	8.86	8.66	8.87	12.31	14.39	13.68	8.25	7.07	7.56	10.45	11.12	9.01	9.3	9.79	9.78	5.84	4.7	5.02	1.53	0.92	1.54	0.45	0.8	0.48	0.18	0.07	0.22	0.12	0.07	0.39	0.45	0.63	0.3	0.14	0.07	0.2	6.79	9.24	8.88	20.16	18.43	20.14	10.78	9.47	10.75	12.62	11.33	12.73	13.94
Unigene0017456	1.89	1.67	1.91	11.75	10.74	8.76	69.11	80.72	64.61	45.8	37.54	44.03	53.46	70.04	63.8	233.59	245.84	232.74	1.29	0.57	0.71	0.29	0.52	0.19	0.09	0	0.12	0.38	0.17	0.31	0.12	0	0	0.06	0	0.16	0.95	0.88	0.65	5.1	6.81	4.91	33.8	41.92	43.79	30.36	29.55	30.33	48.03
Unigene0017534	23.31	25.83	27.61	6.18	5.42	6.29	71.12	59.66	52.68	67.61	74.78	69.37	81.13	86.61	87.13	34.62	45.44	45.42	4.95	2.16	2.58	1.95	2.02	1.39	0.06	0.38	0.48	9.98	0.16	4.11	0.41	0.94	0.98	0.63	1.1	2.28	28.87	22.93	18.84	3.91	3.78	4.22	35.12	37.95	28.2	52.92	45.99	39.41	66.23
Unigene0017678	23.28	23.08	21.87	38.57	35.95	37.13	28.59	29.69	29.78	25.11	27.74	30.63	27.58	27.52	31.2	19.7	22.39	21.61	5.47	3.82	4.21	4.4	2.1	1.99	3.38	3.29	5.74	8.36	1.9	6.13	1.42	2.2	3.84	1.81	2.77	1.68	27.5	33.18	30.36	41.14	40.26	35.99	29.23	28.43	27.22	28.72	30.85	28.36	28.54
Unigene0017686	4.49	5.2	4.16	6.04	6.94	6.52	13.74	13.26	14.09	6.82	6.05	5.57	6.46	4.82	6.97	5.41	3.96	5.22	0.31	0.43	0.29	0.29	0.34	0.36	0.3	0.23	0.19	1.31	0.19	0.81	0.24	0.2	1.16	0.23	1.4	0.91	9.05	8.89	7.7	8.77	7.18	7.99	23.04	19.67	22.78	9.47	8.06	6.59	7.95
Unigene0017695	22.87	24.2	21.12	24.82	24.15	25.69	20.96	15.85	18.41	20.97	19.63	20.25	19.75	20.79	20.86	14.56	14.51	14.33	6.18	4	5.15	4.01	2.42	3.25	5.09	5.41	7.45	5.72	1.99	4.7	1.31	2.35	2.8	4.03	5.82	4.75	23.93	21.95	20.59	23.96	24.66	24.54	18.23	18.79	19.22	20.84	22.72	20.08	21.37
Unigene0017757	3.94	4.15	3.11	20.05	23.05	22.73	29.97	36.26	36.38	20.65	19.41	21.34	20.3	20.98	21.85	13.18	13.41	13.91	1.49	1.54	1.21	1.52	1.14	1.34	0.21	0.25	0.63	4.48	0.86	3.38	0.78	1.15	2.23	1.04	1.24	1.5	5.43	7.09	6.07	23.34	25.18	22.43	40.15	41.98	47.81	28.81	32.81	28.2	25.16
Unigene0017758	1.65	1.97	1.32	0.88	1.12	1.14	2.51	2.74	3.13	3.17	2.63	2.52	2.6	2.78	2.54	0.56	0.62	0.79	0.06	0.05	0.07	0.03	0.07	0.03	0.43	0.48	0.4	0.11	0	0.03	0.03	0.09	0.03	0.16	0.1	0.07	0.82	0.73	0.91	0.9	1	0.65	2.94	2.61	2.47	1.79	3.33	1.97	1.45
Unigene0017779	4.62	9.33	5.09	12.83	10.8	10.05	12.56	12.59	14.31	18.02	9.62	11.68	10.75	12.15	8.92	7.39	8.07	9.03	2.15	1.44	1.4	0.93	1.04	0.75	0.37	0.66	0.69	0.37	0	0	0	0	0	0	0	0	9.99	11.2	7.91	8.17	12.83	13.56	16.94	15.47	12.26	19.96	13.33	13.02	13.88
Unigene0017809	1.19	0.57	1.39	4.71	5.44	3.75	13.56	11.48	15.45	8.55	10.12	10.18	9.75	8.99	10.29	2.71	4.39	3.25	0.73	0.21	0.26	0.06	0.21	0.06	0	0.17	0.12	0.24	0	0.13	0	0	0	0.12	0.18	0.05	0.32	0.63	0.72	1.77	2.52	2.53	11.15	14.19	11.96	10.72	9.42	9.83	10.71
Unigene0017814	1.3	1.84	1.12	5.01	5.44	6.27	64.27	52.6	72.28	13.53	22.04	22.57	12.74	12.68	11.01	2.91	3.39	3.17	0.77	0.63	0.8	1.09	0.97	0.99	0.09	0.05	0.11	1.36	0.74	0.12	0.27	0.23	1.1	0.05	0.53	0.2	1.07	2.86	2.05	6.98	4.9	9.91	79.95	90.51	82.94	44.45	50.62	42.73	33.75
Unigene0017855	5.32	4.73	4.48	10.57	12.54	10.48	34.78	33.34	31.99	17.38	16.01	18.15	15.33	17.22	17.13	9.57	9.19	8.84	0.66	0.54	0.68	0.76	0.32	0.73	0.11	0.07	0.11	0.52	0.07	0.61	0.29	0.19	0.36	0.14	0.38	0.26	3.12	4.32	3.54	10.05	10.01	10.69	43.52	41.49	36.43	19.3	19.45	18.21	16.82
Unigene0017856	6.71	6.87	7.54	2.87	3.23	3.2	6.94	7.5	6.41	7.42	8.45	6.9	7.23	7.1	7.32	4.74	4.78	4.47	18.23	10.14	14.48	12.64	8.67	12.03	5.14	5.96	8.36	15.44	4.11	11.99	2.07	4.17	5.5	6.05	7.01	8.22	4.84	5.65	5.68	3.4	2.88	4.19	4.31	4.49	3.93	5.71	4.53	4.01	4.79
Unigene0017865	15.5	15.97	17.84	12.17	11.04	8.96	4.99	4.81	3.73	1.49	1.32	1.48	2.08	1.64	1.39	63.75	60.86	48.95	180.48	108.93	128.75	308.41	166.09	185.32	196.63	195.27	400.06	292.44	116.2	285.8	36.63	52.88	94.32	30.87	40.87	51.78	9.19	12.39	12.59	4.06	5.28	3.48	2.45	2.3	1.79	0.94	0.67	0.57	0.6
Unigene0017874	3.98	1.98	4.21	11.58	14.37	12.02	86.32	76.85	86.42	68.28	78.44	76.46	81.44	85.44	86.56	28.43	28.61	25.77	2.85	0.96	1.34	0.6	0.27	0.13	0	0	0	0.1	0	0.13	0.18	0	0	0	0	0	1.82	2.46	2.64	8.46	9.91	8.7	61.66	73.89	67.98	110.22	102.78	95.6	116.89
Unigene0018354	4.25	4.45	3.66	5.46	4.02	5.01	6.77	6.55	6.93	5.15	5.3	5.45	5.9	6.3	6.26	5.29	4.6	4.85	1.65	1.4	1.06	1.13	0.66	1.01	0.85	0.34	0.8	1.9	0.41	1.09	0.23	0.55	0.59	0.66	0.78	0.73	4.77	6.48	5.17	5.38	5.15	4.96	7.61	8.1	8.77	7.6	6.61	6.91	5.64
Unigene0018356	9.02	8.73	10.15	12.78	10.25	11.68	12.75	15.06	12.37	12.83	15.07	10.99	12.15	13.11	13.39	9.33	7.96	7.43	2.08	1.72	2.28	2.79	1.08	1.92	1.42	2.16	2.27	4.73	1.54	3.56	0.36	1.59	2.02	1.25	2.09	2.59	14.48	14.04	12.04	12.92	13.74	13.74	16.85	16.67	13.09	11.53	12.67	14.03	13.56
Unigene0018375	0.02	0.09	0.07	1.51	1.32	1.75	4.07	3.32	4.51	2.89	3.7	3.97	3.4	2.53	3.59	0.03	0.1	0.09	2.43	1.55	2.51	6.99	3.6	5.04	7.8	5.43	11.92	6.69	1.78	6.66	3.64	3.81	20.37	3.65	7.47	8.28	0.2	0.22	0.3	2.2	1.58	1.54	3.8	3.4	3.87	3.55	3.33	3.01	3.06
Unigene0018377	1.26	0.61	0.98	1.49	1.39	0.96	12.13	11.15	10.65	7.2	7.34	6.8	9.27	9.53	8.23	0.59	0.44	0.3	8.48	4.39	5.29	10.61	7.31	7.97	3.31	2.53	8.18	3.19	1.52	3.66	3	5.68	18.81	4.75	11.47	14.09	0.7	1.3	0.65	0.92	1.37	1.14	10.57	14.52	11.01	8.18	5.08	7.88	11.01
Unigene0018417	57.64	51.45	53.96	50.26	47.08	43.58	45.34	42.36	48.85	46.74	49.61	44.3	54.12	56.15	53.7	38.02	37.84	37.39	10.1	8.86	9.92	9	5.33	10.58	18.33	17.66	28.58	19.55	6.01	12.51	2.24	4.88	8.13	9.95	12.09	11.89	51.68	52.35	48.75	38.01	40.56	42.51	30.58	37.2	33.81	42.02	45.25	46.43	46.04
Unigene0018569	0.65	0.86	0.96	0.13	0.07	0.15	0.29	1.3	0.44	0.6	0.59	0.4	0.43	0.88	0.57	0.42	0.31	0.63	10.83	22.41	25.63	18.46	27.14	26.45	31.26	18.72	26.18	23.62	23.36	24.45	25.52	25.24	10.81	24.69	7.85	10.35	2.16	1.7	2.38	0.84	0.43	0.48	0.56	0.45	0.53	0.4	0.55	0.7	0.47
Unigene0018755	0	0.45	0	0	0	0	0	0	0	0.17	0	0	0	0	0	0	0	0	0.68	0.68	0.82	0.95	0.51	1.23	1.66	3.59	2.07	1.53	0.56	1.41	0.58	2.01	0.96	2.59	0.55	1.38	0	0	0	0	0	0	0	0	0	0	0	0	0
Unigene0019073	0.96	1.04	1.13	1.16	0.79	0.93	1.64	2.16	2.26	1.54	1.18	2.11	1.82	1.69	2	2.59	4.07	3.21	1.16	0.41	0.73	1.47	0.76	0.25	0.98	1.39	0.23	0.5	0.23	0.08	0.08	0.41	0.62	0.08	0.38	0.07	0.14	0.88	0.5	0.89	1.69	0.56	3.09	3.96	4.42	2.92	2.59	1.87	2.53
Unigene0019222	0.7	0.76	0.93	5.68	3.63	4.26	4.49	6.89	3.59	8.43	7.86	6.85	12.14	8.34	8.86	1.34	1.88	2.16	0.41	0.23	0.28	0.51	0.17	0.21	1.12	1.21	3.04	0.15	0.06	0.68	0.06	0.41	0.06	2.12	0.44	1.05	19.56	18.19	21.85	15.66	18.63	18.75	15.83	14.82	15.27	16.94	16.14	14.77	14.47
Unigene0019232	0.59	0.9	0.95	0	0.45	0	0.21	0.44	0	0	0	0	0	0	0.38	0.24	0.25	0	2.03	1.78	0.74	0.86	0.26	0	5	3.24	4.82	0.92	1.68	0	0	1.21	0	1.12	0	0	0	0	0.26	0.23	0	0	0.22	0	0	0	0	0	0
Unigene0019283	0	0	0	0.11	0	0	0	0	0	0.08	0.06	0.06	0.19	0.52	0.06	0	0	0	11.79	8.96	8.55	11.68	6.92	10.21	1.79	2.12	6.35	3.16	0.57	4.23	4.13	8.11	21.36	6.33	13.13	19.36	0.37	0.15	0.31	0.07	0	0	0.06	0	0.14	0.64	0.42	0.27	0.62
Unigene0019340	11.61	10.4	11.5	35.47	40.03	37.16	14.46	14.71	13.22	9.08	8.99	8.89	7.11	8.62	7.28	39.4	45.01	46.96	19.05	12.39	15.78	16.07	9.11	13.56	8.15	10.34	18.71	12.94	5.08	14.39	5.56	9.4	11.24	7.7	7.07	6.59	10.82	10.33	10.03	23.49	28.91	22.58	12.55	12.56	14.47	9.05	8.35	8.2	6.33
Unigene0019473	21.03	20.89	18.16	28.05	28.58	31.17	41.98	41.31	40.6	29.2	23.28	25.57	25.92	24.07	24.58	31.86	35.43	42.72	6.94	4.08	5.2	3.23	4.17	3.74	1.15	1.12	2.78	3.22	0.83	3.24	0.52	0.72	0.94	1.08	0.17	0.85	18.42	19	23.76	20.08	30.21	29.23	39.73	42.73	41.75	34.38	27.96	26.96	24.92
Unigene0019590	32.13	31.06	27.58	65.21	64.3	65.6	75.56	78.92	66.97	42.23	44.67	42.39	42.64	38.52	43.25	32.02	31.25	32.46	5.97	3.93	5.61	4.63	4.67	4.5	4.44	2.54	6.57	5.16	1.37	5.07	1.5	2.21	3.17	3.33	3.79	2.99	45.28	45.57	41.12	73.44	74.33	67.57	65.67	62.82	58.89	39.15	34.37	32.2	33.59
Unigene0019697	31.7	33.46	30.47	18.56	18.99	19.97	22.5	22.03	20.95	25.78	24.55	25.79	24.63	23.71	25.51	15.14	16.85	19.42	7.6	5.42	5.35	6.66	4.78	5.61	3.43	3.53	6.67	9.13	2.98	8.15	1.97	3.37	4.1	4.15	3.72	4.24	27.46	30.46	29.54	18.86	21.62	18.07	21.09	21.62	21.84	25.77	23.9	23.79	22.85
Unigene0019742	3.49	3.9	3.02	2.65	2.69	2.39	1.2	1.21	1.21	4.33	2.4	3.37	2.29	2.61	2.89	0.3	0.52	0.49	0.57	0.52	1.6	2.37	0.94	1.33	1.24	0.69	1.33	2.46	1.24	2.12	2.64	6.81	3.56	14.59	4.56	5.51	2.51	3.12	3.21	1.87	1.84	1.73	0.84	0.8	0.65	1.86	1.69	2.08	1.6
Unigene0019999	34.98	33.11	37.49	140.56	140.18	134.1	128.2	111.35	136.1	126.33	139.48	157.86	110.88	112.98	114.26	226.63	229.46	221.13	54.73	25.16	31.39	37.7	17.23	19.57	11.6	6.76	11.69	7.92	1.07	5.49	2.14	3.54	6.06	7.05	12.14	13.8	43.65	40.56	43.56	163.84	166.55	131.87	143.8	124.49	117.78	115.02	103.89	106.29	96.92
Unigene0020000	4.67	5.58	4.82	30.76	39.63	31.02	74.57	65.69	59.09	31.45	27.02	29.99	28.16	31.38	37.94	39.52	37.66	35.93	0.14	0.06	0.28	0.06	0	0.07	0.1	0	0.06	0.31	0.06	0.34	0.07	0	0	0.06	0	0	10.49	12.86	12.25	39.2	49.2	33.69	112.82	91.25	79.61	39.94	28.42	33.41	35.57
Unigene0020001	18.65	19.86	19.79	76.5	78.26	80.45	93.25	86.07	83.54	65.67	65.1	78.96	58.99	64.85	68.87	114.68	110.02	124.79	24.25	10.45	13.38	14.94	7.22	10.63	5.4	3.32	6.8	3.04	0.94	3.21	0.72	2.11	2.93	4.24	4.95	6.64	25.3	25.44	23.63	87.61	95.39	76.86	118.55	102.5	89.19	76.01	56.9	60.84	55.57
Unigene0020063	7.67	7.68	8.42	8.33	8.19	9.52	18.28	18	20.13	15.36	14.91	15.97	14.02	13.12	11.1	4.62	4.15	6.29	0.3	0.24	0.6	0.48	0.14	0.17	0.04	0.05	0.05	0.91	0.1	0.68	0	0	0.22	0.05	0.31	0.1	13.01	15.31	13.55	10.34	9.88	10.2	26.16	26.02	20.71	17.69	15.76	14.81	18.51
Unigene0020064	2.13	4.07	3.92	4.23	2.91	5.09	11.33	7.89	7.93	6.79	4.83	6.58	8.52	5.76	7.04	2.6	3.16	3.62	0	0.26	0.51	0.3	0	0.32	0	0	0	0.24	0.14	0.47	0.15	0.16	0	0	0.57	0.13	4.23	4.01	4.62	5.07	4.48	4.24	12.02	11.52	11.82	11.26	7.62	6.4	8.55
Unigene0020065	1.77	1.69	1.63	8.71	8.18	7.98	11.42	10.58	11.23	12.15	9.08	8.78	9.36	8.2	8.63	10.98	11.07	8.71	1.39	0.9	1.08	0.78	0.56	0.8	0.06	0.07	0.08	1.35	0.19	1.16	0.04	0.41	0.16	0.11	0.46	0.25	1.75	2.26	2.48	8.56	8.6	9.16	9.99	10.31	9.18	9.16	9.05	8.88	8.9
Unigene0020188	17.28	16.18	17.74	15.55	13.64	15.22	30.08	25.56	27.41	15.11	16.5	18.16	13.99	13.76	13.65	23.86	20.38	18.92	10.59	5.72	6.59	7.5	4.46	4.85	2.56	1.9	6.94	5.06	1.97	7.24	2.6	4.35	6.5	4.08	4.86	4.6	17.17	18.5	15.33	13.57	14.78	18.37	29.8	26.82	27.91	15.32	17.55	17.34	13.54
Unigene0020234	0	0	0	0.59	1.32	0.29	0.32	0.51	0.11	0.46	0.42	0.68	0.06	0.34	1.06	0.49	0.58	0.31	2.63	3.49	4.13	3.93	4.86	3.59	1.04	0.27	1.15	2.58	1.28	0.62	1.4	2.08	3.15	2.69	1.84	1.91	0.13	0	0	1.19	0.79	1.37	0.39	1.06	0.19	0.56	0.69	0.37	0.27
Unigene0020330	2.19	2.03	1.86	4.3	4.26	4.46	6.51	5.2	6.83	6.39	5.74	6.98	5.65	5.03	5.8	3.3	3.67	3.72	1.09	0.62	0.65	1.09	0.6	0.36	0.16	0.16	0.28	1.4	0.27	1.3	0.28	0.27	0.85	0.19	0.65	0.84	2.21	2.63	3.22	3.5	4.01	4.5	7.01	6.55	5.82	5.14	6.14	5.05	4.5
Unigene0020499	14.2	12.38	16.23	1.02	0.29	0.8	5.38	5.89	7.49	16.88	11.61	13.62	21.39	21.03	21.22	1.15	2.67	2.64	5.32	4.1	4.73	3.25	2.23	5.36	3.77	4.48	5.31	7.44	3.41	4.36	1.51	4.88	4.28	2.55	2.31	2.15	6.48	9.19	8.38	1.73	1.26	1.46	2.11	4.16	2.66	10.12	10.88	9.14	8.16
Unigene0020516	18.76	18.99	18.75	42.79	45.84	42.5	29.72	31.15	28.98	15.64	17.52	17.8	15.82	15.32	17.86	45.02	42.63	42.16	20.34	13.32	16.75	13.95	9.41	12.48	4.89	5.52	7.54	10.17	3.18	10.39	3.91	7.13	8.12	5.7	9.1	6.25	20.7	19.62	19.04	37.32	37.3	36.3	29	31.15	28.97	17.54	18.6	17.98	18.7
Unigene0020589	4.46	3.27	0	0	0	0	0	0	0	0	0	0	0	0	0	0	0	0	2.87	2.59	2.51	0	0.1	0	0	0	0	0	0	0	0	0	0.34	0	0	0	0	0	0	0	0	0	0	0	0	0	0	0	0
Unigene0020608	59.06	53.38	53.21	33.41	21	32.11	47.14	51.28	45.21	59.9	61.59	58.89	66.34	56.65	61.38	8.89	10.57	10.12	4.79	2.55	2.96	2.65	1	1.75	0.13	0.21	0.78	3.94	0.16	2.44	0.34	0.83	2.27	0.55	0.82	0.61	72.86	72.57	65.85	34.63	32.2	33.99	31.3	36.5	30.55	46.04	43.55	45.43	51.47
Unigene0020614	77.48	78	79.89	44.8	44.38	40.77	105.5	83.3	106.4	66.67	80.83	70.27	58.79	60.15	53.35	68.82	73.36	73.31	35.7	21.38	28.37	35.41	23.53	30.03	24.72	26.98	50.53	148.48	34.77	162.48	9.74	16.32	34.17	15.43	25.86	25.77	85.74	82.61	87.7	41.07	35.03	45.94	85.23	90.83	82.98	84.56	80.58	75.78	63.22
Unigene0020616	9.86	12.4	11.34	2.82	2.68	3.51	6.54	6.32	6.32	16.1	17.69	14.7	14.45	15.08	13.46	1.11	1.57	1.78	4.37	2.83	3.67	3.82	3.01	2.61	4.96	4.55	10.68	8.39	2.28	6.41	1.98	3.07	3.78	6.21	7.76	7.06	7.12	5.86	7.14	1.44	1.28	1.27	1.14	1.92	1.8	11.02	8.96	8.8	12.69
Unigene0020632	47.86	43.87	45.07	42.37	32.67	37.78	36.99	52.15	39.4	20.82	23.89	25.82	19.65	19.29	18.7	20.84	16.13	19.81	7.21	3.22	6.4	5.26	3.88	3.79	3.09	3.59	8.07	5.25	1.33	3.35	1.37	4.69	2.65	2.91	2.11	1.07	49.49	61.05	57.31	38.95	30.15	34.4	39.7	44.5	45.88	21.77	23.02	26.42	16.49
Unigene0020688	0.03	0.12	0.12	48.63	47.49	46.99	14.98	14.79	15.26	24.67	18.07	22.68	16.28	17.94	18.47	1.14	1.31	1.39	0.18	0.16	0.09	0.26	0.1	0.24	0.09	0	0	0.33	0.11	0.31	0.07	0	0.15	0.04	0.14	0.07	1.94	1.06	0.78	49.91	48.87	44	33.96	30.66	34.95	25.14	25.76	28.39	19.11
Unigene0020729	1.04	0.62	1.02	1.31	0.85	0.93	0.98	0.89	0.96	0.53	0.4	0.44	0.29	0.4	0.71	36.09	37.57	48.12	2.06	1.17	1.41	4	2.35	2.85	0.05	0.08	0.04	0.05	0.06	0.02	0.16	0.04	0.14	0.06	0.02	0.07	0.31	0.36	0.26	0.32	0.47	0.55	0.37	0.33	0.41	0.7	0.25	0.28	0.34
Unigene0020911	41.83	35.22	36.88	49.04	40.44	44.34	67.49	64.67	79.28	74.45	76.91	70.39	79.22	74.86	84.59	29.86	33.53	29.96	12.36	11.89	9.84	9.47	6.31	8.65	3.11	3.29	4.52	11.4	3.29	16.92	3.63	4.72	7.9	5.3	5.92	7.79	41.81	41.67	49.33	46.79	49.75	51.38	69.65	76.34	68.17	76.77	84.62	78.24	83.19
Unigene0020912	10.32	8.38	9.48	19.78	17.35	19.21	20.08	22.85	22.23	13.42	16.07	17.04	15.74	15.93	14.47	11.53	12.96	10.78	2.36	0.6	2.42	1.53	0.99	1.28	0.68	1.28	1.52	2.67	1.49	3.15	0.95	0.27	1.54	0.41	0.66	0.77	10.06	9.84	9	13.15	15.61	15.2	15.61	17.69	18.83	12.97	13.65	14.42	11.12
Unigene0020913	7.68	10.01	7.67	15.83	16.37	17.27	20.4	18.79	22.32	16.42	11.78	14.56	15.92	14.93	17.81	9.14	8.97	10.74	1.83	1.84	2.4	2.14	0.89	1.38	0.4	0.34	2.33	4.78	0.91	3.25	0.43	1.13	1.15	0.35	0.76	0.91	8.57	7.51	9.06	14.31	17.1	16.29	17.54	16.3	16.29	16.13	13.54	13.65	13.93
Unigene0021045	13.51	12.53	11.89	41.21	38.67	43.97	40.17	26.3	39.16	31.48	36.15	38.04	33.87	32.33	32.07	6.54	7.47	6.66	1.22	1.46	1.05	1	0.26	0.62	0	0	0	0.52	0.07	0.68	0	0.08	0.51	0.21	0.28	0.13	9.38	12.5	9.3	36.34	34.17	39.84	29	32.14	32.16	28.02	30.2	29	27.71
Unigene0021046	11.59	12.15	10.7	23.31	23.82	25.48	56.74	38.13	65.32	44.18	44.64	44.12	42.22	41.51	45.01	6.82	7.57	8.59	1.31	2.26	0.53	1.14	0.63	0.94	0.35	0.25	0.52	1.13	0.43	0.46	0	0.28	1.5	0.34	0.94	0.16	5.73	6.45	6.37	21.07	19.43	21.8	53.49	56.81	58.8	43.57	38.9	41.6	38.38
Unigene0021059	83.53	76.33	91.9	38.01	35.84	37.24	105.98	89.85	100.51	121.4	137.27	109.88	115.98	101.3	90.29	46.94	37.39	36.38	3.73	2.97	2.73	4.71	2.42	3.01	30.96	26.39	47.37	27.92	7.33	20.01	2.56	4.21	7.66	8.81	12.58	15.59	56.49	67.73	61.66	34.33	30.4	30.55	63.9	60.99	58.01	75.29	71.96	63.86	53.56
Unigene0021086	52.7	52.48	48.72	39.73	36.86	38.47	48.51	46.62	50.88	59.18	63.89	57.76	55.53	54.41	49.3	22.66	22.14	20.85	10	7.41	6.77	15.86	10.19	12.47	11.71	8.28	16.83	40.04	8.83	40.07	3.82	6.09	6.3	13.06	11.08	12.07	76.23	82.2	78.43	42.03	43.03	44.32	59.76	59.66	55.77	74.23	71.72	66.84	66.82
Unigene0021163	6.18	5.15	6.37	40.37	30.96	39.23	12.15	13.09	13.33	14.66	11.33	14.43	9.39	11.89	11.99	4.28	5.43	4.91	2.13	1.3	1.73	2.16	1.14	1.37	1.97	0.79	2.75	2.5	0.75	2.94	0.85	1.39	0.99	1	1.1	1.33	10.24	9.8	8.74	29.9	37.48	33.79	15.9	15.73	16.42	14.6	13.59	15.64	10.37
Unigene0021188	0.72	0.37	0.77	16.76	12.75	12.31	29.44	26.14	31.45	21	24.88	22.16	25.44	23.17	24.74	11.11	12.97	11.61	2.15	1.14	0.3	0.23	0.42	1	0	0	0	0.09	0	0.25	0	0.12	0.23	0	0	0	0.63	0.41	0.96	8.29	7.61	10.14	18.33	25.07	22.61	27.43	23.09	27.52	28.38
Unigene0021489	3.07	1.4	2.16	3.93	2.75	3.09	8.65	4.7	6.83	13.88	10.69	12.51	18.93	19.81	18.34	2.41	2.46	2.02	0	0	0.11	0.18	0.11	0.07	0	0.23	0	0.05	0	0	0.06	0	0.37	0.18	0.06	0.44	1.43	1.34	1.47	0.65	1.57	0.88	5.6	6.23	5.85	19	18.57	16.29	22.84
Unigene0021602	13.06	12.32	11.97	24.18	24.74	23.28	47.93	60.88	53.73	8.99	7.47	9.06	10.14	8.96	9.35	79.43	82.76	81.68	1.08	0.62	0.81	0.25	0.39	0.34	0.55	0.54	0.5	1.78	0.12	1.8	0.06	0.67	0.57	0.31	0.55	0.51	7.46	11.78	10.85	19.96	16.68	20.79	51.66	58.56	61.65	9.32	7.6	8.32	10.07
Unigene0021725	7.75	6.84	7.56	9.26	7.05	10.9	17.08	19.62	16.02	16.02	12.97	15.62	15.42	18.14	19.72	32.2	32.68	36.02	2.52	0.84	0.96	1.24	0.76	1.06	0.75	0.36	1.36	1.14	0.5	0.27	0.52	0.41	0.43	0.83	0.08	0.58	6.02	6.75	6.38	4.38	5.19	3.92	7.3	8.76	7.51	9.01	8.61	8.97	11.51
Unigene0022051	1.56	1.76	1.73	23.39	20.52	28	5.83	6.49	6.32	10.92	9.44	10.63	8.01	8.03	9.01	0.38	0.72	0.75	0.04	0	0.05	0.11	0.1	0.09	0	0	0.11	0.17	0.03	0.28	0.03	0	0	0	0.08	0	3.49	3.18	2.79	22.75	27.18	27.01	12.18	11.8	12.92	11.64	11.43	13.41	7.57
Unigene0022097	1.08	1.29	1.73	6.27	4.42	7.02	8.95	11.25	9.2	18.75	23.13	20.25	18.74	16.56	15.42	1.87	2.04	2.57	7.15	4.45	5.11	11.39	3.79	5.73	11.15	7.91	16.38	22.15	3.83	34.26	1.32	2.25	3.13	2.86	1.43	1.33	4.24	5.39	5.76	6.76	11.13	12.95	12.37	11.14	14.5	23.64	26.45	26.7	24.14
Unigene0022127	22.59	22.65	25.9	16.68	13.64	13.11	69.41	65.64	84.77	90.19	101.35	88.04	58.52	50.03	42.44	8.96	6.26	9.13	17.3	18.09	15.37	13.66	8.52	12.97	6	6.64	6.75	48.38	11.48	43.97	26.3	34.97	78.01	11.55	26.94	37.88	20.97	19.6	19.11	16.14	12.33	20.07	87.58	102.98	98.57	111.35	113.97	109.32	65.37
Unigene0022156	0	0	0.2	0	0	0	0	0	0	0.09	0.07	0.07	0.46	0.08	0.2	0	0	0	0.5	0.71	0.6	1.2	1.7	1.08	0.96	1.33	1.69	1.7	0.39	0.95	0.51	0.11	0.4	1.07	0.2	0.55	0.18	0	0	0	0.16	0.09	0	0.08	0	0.29	0	0	0
Unigene0022157	0.12	0	0.12	0	0	0.09	0	0.18	0.09	0.11	0.21	0.17	0.04	0.27	0.04	0	0.05	0.15	0.42	0.99	0.96	0.94	0.99	1.7	1.11	0.77	1.27	0.85	0.91	0.56	0.65	0.25	0.35	0.68	0.4	0.53	0.26	0.36	0.11	0.1	0.18	0.05	0.04	0	0	0.06	0.17	0	0
Unigene0022159	2.64	2.16	2.29	4.78	3.04	4.55	2.97	6.76	3.53	1.46	1.92	2.04	1.92	2.77	1.28	7.3	5.7	13.89	280.55	560.96	627.33	404.95	522.09	557	418.52	239.49	369.41	249.78	329.05	389.06	468.7	484.42	147.31	582.9	90.79	162.46	1.55	2.31	2.61	7.39	5.29	5.01	4.21	3.87	3.37	1.37	2.29	2.85	2.18
Unigene0022191	29.03	31.12	27.76	51.12	51.97	56.29	51.04	47.33	49.49	40.74	42	40.82	35.64	37.03	36.91	30	34.25	31.18	15.5	11.37	13.37	17.83	11.19	12.71	9.75	9.72	16.15	22.62	11.25	21.78	4.53	7.91	11.76	11.91	13.9	15.88	32.67	35.9	32.97	50.4	50.19	50.21	53.19	53.38	51.95	48.2	43.74	46.27	41.32
Unigene0022209	7.76	7.28	7.51	2.98	2.41	2.7	3.95	5.47	4.02	2.25	1.4	2.5	2.09	1.34	2.3	7	6.11	6.93	33.03	48.13	53.73	33.95	33.37	36.78	53.09	36.13	60.78	28.67	21.86	35.61	22.99	30.55	14.93	39.01	14.39	15.69	7.07	7.15	5.73	2.04	3.35	1.96	4.67	3.42	3.58	1.4	1.51	1.79	1.16
Unigene0022377	0.69	0.55	0.83	3.29	2.08	2.49	18.13	16.49	18.48	14.87	16.1	14.19	18.29	19.96	19.09	3.06	2.77	3.15	0.66	0.35	0.2	0	0	0.17	0	0	0	0	0	0	0	0	0.08	0	0	0	0.21	0.07	0.36	2.29	1.39	1.05	9.37	11.75	14.24	15.92	16.21	14.86	17.35
Unigene0022498	1.15	1.01	0.95	10.09	9.7	10.32	31.27	26.75	31.85	50.37	63.51	58.89	58.93	59.88	66.25	7.92	8.45	9.72	1.58	1.07	1.32	0.77	0.65	0.8	0.12	0	0.14	0.84	0.06	0.37	0.04	0.06	0.16	0.27	0.31	0.12	0.97	1.52	0.94	10.27	10.7	12.6	13.63	14.66	16.13	36.59	31.73	32.41	35.76
Unigene0022500	29.48	33.75	26.7	16.76	17.77	22.28	28.53	25.69	24.24	29.54	27.11	29.13	25.96	28.48	28.32	24.96	25.65	29.87	13.18	8.91	11.77	9.01	7.36	9.9	9.73	7.93	18.04	18.4	4.18	11.93	3.07	6.02	7.88	10.09	6.54	8.02	30.37	28.48	30.73	18.45	22.48	17.77	25.44	23.08	24.8	39	26.19	25.32	25.47
Unigene0022535	56.63	46.36	51.14	85.84	98.86	70.42	52.68	44.24	52.45	102.26	77.8	86.89	107.4	115.5	126.51	106.25	100.81	82.51	41.89	36.39	29.54	11.44	7.47	12.28	3.41	2.03	2.91	7.11	4.53	18.44	5.03	7.18	12.21	9.15	16.73	16.52	73.91	60.62	69.33	86.53	85.39	76.73	55.95	52.4	54.25	107.84	113.2	110.31	129.56
Unigene0022554	0.51	0	0.49	0.34	0	0	0	0.19	0	0.45	0.54	0	0.19	0.19	0	0	0	0	4.06	10.38	6.85	7.71	13.31	13.89	14.21	6.33	10.09	7.01	9.71	10.26	12.05	11.83	2.51	14.53	1.69	5.18	1.78	0.44	0.46	0.41	0.39	0.45	0.38	0	0	0.48	0	0.32	0.46
Unigene0022804	11.04	10.41	9.62	11.79	13.36	12.98	37.95	26.26	35.98	27.21	35.11	31.4	25.63	25.47	25.62	7.35	9.26	7.18	1.17	0.98	0.71	0.32	0.13	0.08	0.03	0.24	0	0.75	0.07	0.76	0.07	0.08	0.4	0.03	0.1	0	15.68	18.41	16	11.83	12.64	15.07	31.97	35.94	30.11	36.24	37.74	34.88	27.98
Unigene0023010	40.38	43.99	44.22	89.48	122.56	96.2	135.52	114.87	164.04	188.85	173.81	188.88	177.38	182.86	191.42	55.03	60.15	70.69	23.64	20.36	18.61	10.55	9.48	17.83	3.14	4.81	5.04	32.55	8.66	16.54	7.01	9.38	21.52	4.36	12.64	11.07	40.67	41.57	40.71	138.08	126.42	112.6	137.65	158.05	196.64	183.02	199.57	200.05	182.85
Unigene0023018	0	0	0.23	57.23	58.53	61.84	0.13	0	0.27	0	0	0	0	0.27	0.11	8.45	10.68	16.78	0.12	0	0	0	0.31	0	0	0	0	0	0	0	0	0	0	0	0	0	0.92	0	0.79	63.29	69.65	54.12	0.53	0	0	0	0	0.22	0.48
Unigene0023177	31.79	29.2	28.36	89.38	103.46	92.05	109.38	95.48	110.35	73.42	79.48	79.65	72.14	69.85	68.1	127.79	132.34	122.51	59.28	29.06	44.84	39.53	23.4	27.53	10.53	11.37	19.45	25.71	8.4	30	6.04	11.36	14.61	7.69	16.94	13.04	32.93	29.03	28.32	106.59	103.11	88.94	116.39	118.04	118.91	72.74	76.36	76.84	66.57
Unigene0023200	30.13	29.13	32.32	65.69	58.22	67.58	53.79	52.3	55.81	55.62	59.73	62.97	51.29	54.71	55.68	38.75	38.61	36.92	20.91	10.97	14.94	17.62	11.11	13.88	14.97	10.57	19.03	33.5	9.51	29.27	6.21	10.91	13.66	21.51	27.55	33.16	35.93	36.21	36.46	71.61	70.62	61.37	53.75	56.36	53.49	58.69	52.18	53.3	48.88
Unigene0023300	1.44	1.38	1.09	1.64	1.59	1.65	3.03	2.95	2.74	2.23	2.49	1.29	2.23	2.02	2.27	3.44	3.8	2.86	1.11	0.51	0.89	0.72	0.75	0.74	1.12	1.11	2.49	0.92	0.67	0.36	0.12	0.36	1.19	0.74	1.52	1.93	0.38	0.43	0.32	0.12	0.27	0.31	1.05	1.27	0.68	1.1	0.97	0.85	1.17
Unigene0023603	26.65	24.08	28.06	30.31	30.83	34.17	54.95	56.94	59.87	46.89	48.68	48.12	52.4	49.33	45.93	51.37	48.17	44.09	12.18	8.06	7.93	8.45	6.97	8.6	5.15	6.07	8.05	8.89	1.91	7.94	1.72	3.4	4.32	4.91	7.84	8.4	26.77	25.19	28.52	29.64	27.11	26.26	54.68	51.81	55.28	52.21	56.68	44.89	49.97
Unigene0023606	12.54	10.97	12.18	22.99	18.54	20.25	34.31	32.43	37.22	23.31	21.32	21.66	24.2	25.67	23.76	22.05	20.52	20.89	10.07	7.93	6.99	5.69	4.18	5.23	3.62	4.07	5.75	8	3.05	8.72	2.78	4.76	7.81	5.66	5.77	11.32	12.81	13.46	12.69	16.75	16.36	16.43	36.33	37.88	39.76	23.02	26.53	22.99	20.75
Unigene0023729	22.74	21.4	21.22	26.36	24.55	29.33	26.17	24.91	24.96	27.54	25.09	25.93	26.73	26.75	28.77	22.17	23.78	24.3	9.79	5.26	7.94	6.62	4.34	5.1	4.52	3.54	9.1	10.3	3.36	6.82	2.35	3.99	4.56	6.2	4.86	5.19	22.8	22.94	20.65	23.77	25.07	23.48	24.88	24.56	25.22	25.17	22.31	24.34	22.17
Unigene0023777	20.57	16.71	19.21	30.35	42.38	29.07	81.83	73.01	90.59	47.46	55.12	47.55	41.96	39.09	36.35	76.62	81.51	77.87	23.24	13.31	17.4	16.79	9.51	10.61	10.02	12.07	14.72	11.76	4.05	13.71	6.01	7.36	13.64	3.12	8.95	8.29	8.9	7.72	7.95	15.23	14.23	18.39	72.92	76.56	62.96	48.91	49.56	40.86	35.52
Unigene0023812	31.98	33.86	30.52	22.72	21.36	23.69	32.6	33.86	31.75	32.34	30.82	29.46	32.07	31.02	29.37	22.18	21.64	23.35	10.66	6.59	7.7	9.53	6.53	5.99	4.99	3.67	10.74	10.52	3.42	10.01	2.81	4.76	3.66	6.75	5.07	5.05	38.23	36.44	34.21	22.73	24.9	25.83	31.11	33.79	31.34	33.94	32.45	33.09	34.46
Unigene0023948	2.69	2.61	1.85	1.24	1.05	0.96	1.09	2.16	1.2	0.82	0.87	1.12	1.21	1.22	1.52	0.6	0.64	0.9	0.05	0.14	0.06	0.06	0	0	0.03	0.06	0.03	0.26	0	0.14	0.03	0	0	0	0.03	0	2.99	3.98	3.46	1.78	2.2	2.01	1.35	1.24	1.71	1.28	1.01	1.65	1.27
Unigene0023969	41.08	45.34	34.87	163.59	162.36	184.86	25.1	17.53	22.72	27.64	25.18	27.54	19.93	18.94	18.3	9.53	11.93	10.83	1.2	0.39	0.7	0.63	0.61	0.81	0.05	0.06	0.62	1.21	0.37	2.25	0	0.13	0.13	0.24	0.12	0.11	63.05	66.47	57.25	221.82	200.48	187.3	19.31	21.85	24.98	20.11	20.49	21.24	13.49
Unigene0024019	115.93	115.81	100.13	93.98	86.4	80.74	131.39	86.8	146.01	40.62	46.76	44.56	31.76	36.78	37.15	21.11	27.35	16.62	4.56	4.03	2.67	3.32	1.54	3.02	0.97	1.5	1.57	15.22	1.06	18.83	0.8	0.84	1.24	0	0.84	0.98	97.3	117	101.55	84.75	79.6	107.56	120.88	130.95	113.83	44.39	47.27	45.45	39.17
Unigene0024157	6.76	5.72	6.45	31.81	26.38	30.28	40.14	40.4	38.18	28.41	29.51	25.14	28.94	29.93	27.47	28.54	27.7	29.51	8.32	6.21	5.43	6.17	2.87	3.83	1.25	1.1	3.39	3.92	1.2	5.58	0.83	2.32	1.52	3.34	2.33	2.92	10	9.79	7.06	29.52	30.05	30.88	35.18	37.83	37.79	28.63	28.21	25.35	26.35
Unigene0024158	0.45	0.52	0.32	0.57	0.19	0.86	0.53	1.39	0.76	0.22	0.09	0.43	0.14	0.37	0.08	1	1.07	2.18	24.26	26.08	35.67	22.49	24.49	20.09	28.5	9.61	28.23	15.07	8.95	17.06	12.05	17.11	6.29	30.35	5.54	14.84	0.86	0.68	0.55	0.44	1.58	0.86	0.78	0.78	0.46	1.45	0.44	0.5	0.45
Unigene0024241	4.31	4.1	4.44	5.17	4.53	4.6	8.18	8.2	7.2	7.06	8.2	7.47	8.23	7.77	8.33	7.29	6.49	6.07	1.72	1.23	1.96	1.19	1.28	1.06	0.43	0.09	0.88	0.76	0.44	0.84	0.3	0.63	0.7	1.25	0.77	1.66	5.24	4.91	4.92	4.13	5.12	6	5.7	6.32	5.4	5.31	5.14	5.17	4.99
Unigene0024290	77.68	71.16	74.28	88.42	70.24	79.47	100.85	94.12	100.85	83.19	89.2	86.18	83.4	87.02	86.08	73.03	77.55	80.88	31	21.73	23.9	34.24	19.85	29.02	31.03	23.19	54.93	58.29	20.89	54.13	9.95	17.81	21.04	16.3	18.54	17.87	83.97	81.43	83.2	69.98	67.22	70	99.76	101.43	94.33	67.38	68.93	69.84	76.55
Unigene0024344	15.15	13.67	15.32	3.5	2.71	3.15	5.98	7.39	5.6	15.11	19.67	15.09	21.07	22.1	18.6	3.43	3.01	4.61	11.17	5.43	8.74	6.01	3.7	5.81	5.46	4.07	7.46	8.4	2.18	5.26	1.99	2.83	4.02	8.88	9.39	14.85	11.1	9.47	11.3	3.66	1.91	3.77	7.04	4.88	5.3	13.81	19.11	11.68	13.05
Unigene0024377	5.32	3.4	4.58	11.88	8.97	9.81	12.48	11.08	8.04	4.98	6.64	8.05	5.89	9.42	6.85	16.89	14.91	9.18	4.04	3.06	1.34	1.38	1.54	3.15	4.25	2.12	6.32	1.95	0.51	2.56	0.17	1.46	0.35	5.55	3.86	1.25	11.75	12.7	9.04	10.44	9.26	13.32	12.18	10.23	10.87	6.16	10.53	13.96	10.31
Unigene0024423	58.01	54.11	60.36	72.73	66.76	74.88	75.34	74.49	76.02	66	64.47	62.2	63.01	59.93	62.42	47.3	48.03	46.57	19.25	11.31	15.63	12.54	9.1	9.96	31.02	24.63	43.68	51.28	16.5	36.28	21.94	40.64	47.42	22.17	22.06	26.11	67.26	68.6	67.14	74.23	72.82	73.73	73.54	78.92	75.14	65.19	60.25	64.87	61.71
Unigene0024462	29.71	28.58	25.82	18	18.27	20.06	26.29	24.73	24.49	24.47	26.3	25.96	24.57	24.38	25.22	16.27	13.8	17.19	7.24	4.74	6.53	7.29	3.52	4.62	3.89	5.19	9.59	6.29	2.27	5.19	1.74	2.64	2.87	5.12	4.98	3.97	26.32	26.35	26.72	15.45	17.63	17.53	21.82	22.46	21.5	23.02	21.9	22.43	22.42
Unigene0024596	21.53	17.75	21	11.79	10.56	13.26	33.4	36.75	33.22	31.31	31.28	31.43	33.26	27.28	29.5	29.73	32.01	42.09	2.47	1.36	2.99	1.21	0.94	0.61	3.98	4.42	6.95	6.25	1.42	3.08	0.73	1.45	1.79	0.63	0.63	0.66	16.06	20.81	16.19	12.94	12.56	7.47	33.1	32.27	34.93	27.99	23.58	21.61	20.89
Unigene0024620	178.65	198.83	188.39	24.41	26.3	25.43	51.05	51.88	51.36	56.97	58.66	53.24	50.03	48.43	43.39	43.24	48.18	53.84	127.52	82.02	99.68	191.53	94.13	123.94	94.59	124.61	290.59	360	104.7	316.63	35.66	61.22	93.18	33.67	38.07	38.5	215.42	223.67	243.17	22.42	24.74	25.08	36.75	37.25	38.37	43.12	38.53	38.57	41.05
Unigene0024634	7.73	7.17	7.18	5.75	6.33	7.03	8.9	12.63	9.58	12.31	9.92	10.62	10.56	9.73	11.58	8.47	8.77	9.44	3.62	2.72	3.27	3.42	2.52	3.44	2.88	2.13	4.17	6.14	1.73	4.78	1.49	2.65	2.63	3.09	1.93	1.98	8.66	10	9.65	6.33	7.67	8.56	10.77	11.53	11.27	12.78	11.11	10.16	11.19
Unigene0024707	119.08	117.93	115.01	178.38	194.13	183.93	246.03	319.3	268.9	118.75	90.43	118.02	118.36	140.39	149.74	33.7	31.95	27.63	2.52	1.81	2.89	1.05	0.65	0.85	0.47	0.25	1.89	12.41	0.77	7.73	1.8	2.65	3.45	5.38	4.54	8.95	190.49	200.76	184.92	240.02	213.25	197.44	215.57	225.15	217.14	114.61	115.2	129.8	129.85
Unigene0024856	28.73	28.41	24.45	28.21	27.94	25.09	44.19	46.29	45.35	44.64	46.15	44.6	38.88	38.92	38.25	13.23	13.69	17.83	6.81	2.73	4.27	2.26	1.35	1.95	1	0.63	0.81	4.12	0.83	5.09	0.67	1.1	1.08	0.94	1.01	1.04	30.85	36.94	34.4	28.71	29.03	32.45	43.86	45.45	45.06	37.43	38.38	37.06	35.1
Unigene0024957	2.98	3.47	2.4	95.96	98.68	100.11	84.92	66.32	81.22	52.87	45.04	53.34	39.26	38.09	38.47	24.7	25.11	22.27	1.43	0.69	1.38	0.96	0.65	0.64	0	0.09	0	1.44	0.27	1.12	0	0.19	0.69	0.45	0.27	0.21	13.06	13.22	11.13	113.59	114.13	110.86	124.37	116.59	124.13	62.62	65.03	65.62	44.22
Unigene0024958	4.39	3.55	3.17	18.94	21.23	20.9	31.63	30.43	29.08	18.62	17.56	19.88	16.48	16.43	18.02	24.48	26.46	24.87	1.25	0.68	0.85	0.54	0.32	0.39	0.07	0.17	0.04	0.4	0.09	0.43	0.18	0.05	0.09	0.22	0.31	0.16	4.48	3.68	4.11	15.04	15.88	11.58	27.17	28.27	26.26	15.54	13.13	12.87	12.67
Unigene0025121	7.53	3.74	6.11	13.47	8.66	11.6	62.79	54.1	64.5	60.27	62.44	62.3	78.53	89.53	98.65	11.99	15.88	12.05	7.33	3.56	2.56	0.52	0.2	0.32	0	0	0	0	0	0	0	0	0.07	0	0.07	0	2.86	2.8	2.8	7.77	6.82	5.67	25.09	34.81	32.5	61.8	64.09	58.81	81.21
Unigene0025405	0.31	0.31	0.45	1.2	0.36	0.64	0.25	1.1	0.36	0.41	0.29	0.12	0.3	0.18	0.41	0.81	1.16	2.01	22.16	34.82	41.58	28.45	31.38	27.36	43.47	12.1	40.43	23.04	16.34	25.93	19.66	22.86	8.98	38.62	5.29	17.18	0.46	0.9	0.42	0.88	1.19	0.82	0.52	0.32	0.34	0.22	0.12	0.18	0.21
Unigene0025645	37.2	36.12	33.75	19.59	19.05	19.77	22.62	22.6	23.64	22.44	21.27	22.65	21.79	21.07	21.83	13.26	14.92	12.53	5.73	3.55	4.75	4.23	1.75	3.74	4.44	5.06	8.33	6.87	1.99	7.37	1.98	2.07	4.42	3.43	2.93	3.87	34.35	37.18	36.89	22.46	21.4	20.59	21.99	22.18	23.19	22.48	21.8	22.04	19.04
Unigene0025884	2.98	1.48	2.77	0.58	0.57	0.48	4.68	5.01	3.92	15.65	16.13	11.51	15.73	13.4	12.89	3.64	2.8	2.66	8.68	6.77	4.79	13.62	7.88	7.99	0.38	0.57	0.42	5.99	2.3	4.73	3.91	8.06	6.4	6.54	3.59	5.65	0.76	0.74	0.61	0.89	0.24	0.92	3.48	3.78	2.32	8.58	7.91	6.55	9.09
Unigene0026536	19.62	17.59	18.58	23.32	19.27	22.29	15.08	18.42	15.94	16.13	15.28	15.19	16.04	14.57	13.47	12.19	11.22	13.26	6.75	2.35	4.07	3.88	2.56	3.57	3.71	2.02	4.62	4.99	1.15	3.87	1.7	2.14	2.21	3.67	2.46	3.21	22.98	16.17	17.54	20.01	20.74	20.2	13.6	15.49	13.7	14.06	14.18	12.43	12.76
Unigene0026578	3.72	3.76	2.93	53.84	46.84	48.49	21.83	26.21	24.45	7.18	5.26	9.46	6.81	7.9	9.15	11.26	13.86	11.37	0.41	0.39	0.44	0.07	0.06	0.08	0	0	0	0	0	0.61	0	0	0	0	0	0	9.07	10.65	8.65	39.29	42.6	40.93	34.1	31.26	27.6	9.5	7.99	9.08	8.44
Unigene0026744	1.42	1.94	1.26	13.78	12.32	14.02	11.27	13.57	11.04	13.18	12.13	12.65	12.18	13.35	13.93	8.7	8.52	9.59	3	2.31	1.94	1.79	1.6	2	0.47	0.27	0.97	3.26	0.58	3.27	0.92	1.6	1.81	1.78	1.74	1.69	3.53	4.37	3.43	14.6	15.23	13.73	14.19	12.73	13.2	15.23	15.67	15.69	14.83
Unigene0026787	0.5	0.29	0.24	11.66	9.9	12.2	33.61	23.81	32.54	31.28	35.57	32.03	33.46	36.45	34.56	4.2	4.58	4.19	0.64	0.59	0.1	0.48	0.65	0.84	0.1	0	0.12	0.73	0.29	0.45	0.06	0.26	0.37	0.06	0.06	0.33	0.27	0.64	0.28	4.89	4.89	6.57	28.25	27.15	29.95	25.9	33.58	29.03	38.26
Unigene0026789	8.31	8.76	7.12	30.17	31.09	30.3	60.11	58.46	77.3	19.05	21.23	20.08	14.9	18.25	16.72	9.26	11.19	12.85	0.85	0.09	0.12	0.19	0.13	0.83	0.08	0	0.05	1.05	0.14	0.71	0.1	0.2	0.05	0.19	0.19	0.31	8.19	6.2	7.08	29.01	28.75	30.6	99.99	102.75	138.28	30.85	37.72	31.49	23.01
Unigene0026803	0.36	0.22	0.51	0.48	0.47	0.39	0.28	1.11	0.55	0.22	0.15	0.1	0.05	0.14	0.14	0.88	0.78	1.39	22.64	31.27	43.22	26.5	29.22	29.8	47.36	17.04	41.58	26.36	17.42	26.15	18.14	23.48	11.03	38.46	5.15	18.22	0.31	0.61	0.19	0.52	0.82	0.38	0.46	0.37	0.63	0.3	0.25	0.18	0.13
Unigene0026938	10.5	11.91	10.6	32.77	35.22	34.05	23.22	24.96	25.99	19.13	17.49	18.79	15.59	15.59	15.93	18.86	17.88	16.88	5.14	4.65	3.11	2.67	1.36	2.76	2.34	2.33	1.79	7.74	2.04	5.43	0.77	1.71	1.54	1.95	2.13	2.59	11.93	12.34	12.51	30.88	28.78	30.5	28.19	27.43	30.46	23.33	20.94	21.21	21.05
Unigene0026940	16.33	15.7	14.98	45.61	43.53	45.96	40.84	37.29	37.62	29.63	29.6	26.46	26.2	24.12	24.85	21.64	19.25	21.4	5.85	4.8	4.2	4.17	2.77	3.04	2.39	1.84	3.42	4.64	3.37	5.9	0.89	1.59	2.77	2.59	1.81	2.49	17.77	14.83	15.4	36.29	36.17	35.79	35.83	41.58	36.8	26.85	28.05	27.7	27.46
Unigene0027109	56.09	41.65	55.17	119.61	130.65	117.1	1527.84	1167.89	1193.63	596.12	615.16	650.65	621.48	590.5	626.89	1576.05	1119.63	1028.46	21.54	19.35	28.11	17.7	15.2	8.67	1.56	1.23	1.7	77.28	22.02	78.8	17.81	44.63	41.54	20.98	24.99	26.75	34.03	26.32	23.96	159.67	120.02	170.59	1034.75	1044.71	753.09	762.64	654.71	690.17	812.79
Unigene0027110	5.94	5	7.71	45.63	57.15	45.67	254.89	205.62	244.46	110.96	132.78	117.79	106.11	101.8	114.07	26.75	25.68	25.52	1.12	2.06	2.33	1.76	1.79	2.9	1.25	1.54	1.06	28.4	4.48	22.73	4.12	8.77	11.34	7.28	10.51	10.65	11.71	11.73	10.05	45.72	32.64	50.09	154.4	172.66	134.84	184.83	162.06	164.07	142.65
Unigene0027373	0.57	0.79	1	11.52	12.52	10.19	23.86	24.12	26.64	3.87	2.55	3.92	2.97	4.3	4.31	9.63	11.18	8.74	0.24	0.11	0.22	0.25	0.07	0.04	1.72	1.5	1.78	0.47	0.24	0.31	0.04	0.31	0.21	0.2	0.45	0.11	0.75	0.37	0.5	10.03	9.47	11.2	22.03	23.34	23.44	3.78	2.79	3.83	1.64
Unigene0027374	1.05	0.93	0.74	32.36	35.09	32.32	62.13	52.21	57.49	19.95	19.29	22.42	15.13	13.67	15.19	61.57	62.39	66.45	25.82	21.65	11.64	19.96	11.9	16.93	0.98	0.89	1.52	6.37	2.07	5.99	3.1	4.81	5.12	7.93	7.8	7.65	1.69	0.93	0.6	26.64	26.44	28.4	55.81	57.71	53.76	26.55	24.99	24.66	16.92
Unigene0027375	4.43	5.19	3.42	44.54	46.67	45.14	25.98	27.17	23.98	19.43	18.95	21.07	15.25	18.84	20.23	17.1	14.13	17.86	0.2	0	0.32	0.12	0.07	0.27	0.07	0.23	0.16	0.17	0.08	0.48	0.04	0.09	0.08	0.04	0	0	10.15	11.52	11.6	67.39	68.26	49.32	34.07	33.7	38.63	31.78	32.35	32.26	23.93
Unigene0027376	5.33	4.3	4.69	8.37	7.29	7.03	31.88	27.69	33.35	18.63	19.36	17.75	16.6	16.19	16.45	12.13	14.71	14.39	2.73	2.44	1.88	2.19	0.94	1.03	0.94	0.91	0.95	1.69	0.77	1.66	0.13	0.51	0.93	1.32	1.4	2.77	4.46	3.94	3.54	6.39	5.98	8.16	20.69	20.93	18.56	14.21	13.99	13.55	11.54
Unigene0027473	29.05	39.3	45.92	32.09	34.68	22.8	50.84	48.54	53.27	38.14	38.05	32.81	31.32	27.57	30.05	231.34	200.28	176.1	27.18	16.02	18.61	25.11	13.64	14.95	15.12	15.64	13.86	19.99	6.88	24.6	19.33	18.21	37.95	12.4	34.09	26.98	4.18	3.93	5.3	5.02	5.2	5.51	8.36	8.55	7.72	12.82	11.24	15.22	13.25
Unigene0027852	7.25	5.65	7.01	5.5	4.66	4.59	6.42	5.83	6.65	8.24	6.9	6.18	6.66	6.57	5.22	4.5	5.43	6.21	1.02	0.48	1.7	0.54	0.8	0.19	1	1.18	1.95	2.31	0.35	1.71	0.18	0.38	0.9	0.87	0.7	0.81	7.71	9.58	9.39	4.98	4.6	4.02	5.09	7.13	5.65	8.13	5.34	6.74	8.03
Unigene0027867	2.57	2.64	2.22	7.48	6.53	8.04	9.68	7.35	9.61	6.88	6.32	6.73	5.28	6.89	8.32	4.7	7.27	7.8	0.38	0.95	0.23	0.27	0.48	0.14	0.21	0	0.13	0.32	0	0	0.27	0.28	0.27	0.39	0.13	0	2.52	3.05	4.31	7.66	7.7	6.49	10.38	10.76	11.85	6.33	5.64	5.71	5.75
Unigene0027868	6.91	6.77	7.52	21.73	22.77	22.73	25.67	24.6	25.31	18.76	16.35	18.19	18.02	18.25	19.29	14.81	15.73	16.21	1.6	1.4	0.87	1.05	0.32	0.65	0.48	0.19	0.92	2.24	0.16	1.58	0	0.21	0.12	0.67	1.02	0.66	10.66	8.59	8.6	23.45	22.17	21.4	25.97	26.33	27.81	19.04	18.16	17.78	18.15
Unigene0027869	70.11	68.71	68.97	98.15	94.71	100.26	92.04	85.66	93.99	86.33	90.77	89.37	87.13	91.18	91.25	62.09	63.43	65.71	34.29	20.1	26.31	29.63	17.71	21.33	24.77	19.95	39.03	51.38	14.54	38.04	7.16	12.59	20.67	22.88	23.44	31.26	85.8	89.87	85.64	112.11	115.7	105.11	102.65	101.49	98.95	96.78	85.57	86.74	85.01
Unigene0027950	56.22	49.52	54.42	22.32	19.23	19.03	30.16	27.43	25.47	33.13	42.29	30.28	34.17	29.35	30.67	66.12	76.32	78.46	39.21	27.97	25.29	24.02	14.52	17.93	11.47	9.35	16.69	10.45	3.05	18.16	4.05	9.42	7.79	3.96	6.94	4.22	43.48	39.39	40.95	20.78	20.64	27.32	14.21	17.05	14.46	22.2	20.6	20.17	21.86
Unigene0027951	24.13	26.21	24.75	13.97	16.14	13.18	27.77	17.35	23.09	23.69	28.38	19.37	21.12	21.45	19.35	62.42	58.97	75.74	24.26	11.36	14.63	10.17	2.66	6.02	6.26	6.12	11.79	5.79	1.03	7.6	0.53	1.48	1.77	0.85	1.7	1.11	20.24	15.5	19.01	10.31	15.53	19.03	14.25	15.5	11.93	22.99	13.99	15.28	17.01
Unigene0028030	21.09	19.65	21.86	20.99	21.89	16.94	17.24	18.99	15.52	16.75	15.17	16.46	13.78	14.49	13.46	16.11	17.63	10.77	5.68	3.25	3.04	5.29	1.94	3.5	3.44	2.43	5.1	7.54	1.19	3.59	0.82	2.01	1.23	3.83	4.61	3.32	21.13	22.11	17.71	26.28	22.36	21.79	23.21	19.6	23.67	17.54	21.47	17.88	21.14
Unigene0028050	0.93	0.21	0.36	0.19	0.21	0.33	0	0	0.11	0.74	0.69	0.49	0.31	1.28	0.36	0	0	0	1.16	0.24	0.47	0.82	1.09	1.46	3.78	1.8	2.29	1.65	2.26	3.6	0.55	0.43	1.51	0.93	0.93	0.25	1.1	0.6	1	0.22	0	0.12	0	0	0	0.26	0.69	0.43	1.53
Unigene0028172	14.85	17.35	14.17	15.95	18.67	18.83	19.26	18.55	19.17	19.48	17.05	17.55	15.88	15.77	17.8	15.01	15.47	17.74	7.84	4.41	6.56	5.62	3.03	3.9	4.65	4.62	9.32	8.55	2.36	5.64	1.59	3.29	3.47	6.49	7.04	6.18	13.14	16.55	15.25	17	17.8	17.57	19.44	18.57	17.64	19.56	18.01	18.05	18.49
Unigene0028255	0.28	0.24	0.88	0.35	0.32	0.16	0.07	0	0	0.55	1.19	0.59	0.93	2.23	1.96	0.17	0	0.09	0.58	0.45	0.79	2.65	1.55	3.72	3.8	2.6	3.23	4.11	4.88	10.57	3.91	4.42	6.89	3.48	9.12	8.69	4.84	2.5	6.84	2	0.71	0.37	0	0.08	0	0.39	0.96	0.91	1.43
Unigene0028288	7.43	6.45	0	0	0	0	0	0	0	0	0	0	0	0	0	0	0	0	6.71	4.03	4.56	0	0	0	0	0	0	0	0	0	0	0	0.13	0	0	0	0	0	0	0	0	0	0	0	0	0	0	0	0
Unigene0028513	0	0.1	0.12	1.56	0.71	0.97	5.38	3.27	4.14	2.56	2.59	1.99	1.83	1.46	2	3.03	2.69	2.45	0.39	0.48	0.26	0.18	0.22	0.26	0	0	0	0.83	0	0.7	0	0.06	0.36	0.06	0.47	0	0.76	1	0.61	3.55	4.22	4.87	15.09	17.44	16.13	11.35	13.27	11.26	13.07
Unigene0028565	34.35	38.67	26.87	38.09	42.81	39.48	14.6	10.35	15.83	21.71	23.34	23.16	22.55	27.19	25.36	1.37	1.94	1.56	0	0	0	0	0	0	0.05	0	0	0.05	0.07	0.29	0	0	0	0	0	0.06	58.34	73.1	58.45	58.55	49.96	53.03	20.42	20.83	19.86	25.48	28.63	28.89	22.67
Unigene0028775	11.24	12.2	10.52	14.84	18.4	16.74	13.41	9.46	11.84	13.44	8.19	12.5	10.86	10.71	11.82	6.05	7	9.06	2.19	1.53	1.88	1.5	1.18	1.07	1.66	2.1	3.06	2.49	0.53	2.6	0.69	0.72	1.15	1.42	2.08	1.48	9.65	10.79	9.9	18.91	17.63	18.08	11.09	9.78	9.63	10.44	8.55	9.9	8.36
Unigene0028799	10.19	11.79	9.43	16.74	16.68	16.12	37.59	35.53	38.56	27.51	26.06	28.64	28.53	28.2	27.49	22	21.01	20.29	5.32	3.62	3.59	2.75	1.27	2.14	1.39	1.34	2.48	2.98	0.92	2	0.67	0.7	3.01	1.15	3.68	4.25	14	14.7	13.68	19.72	17.28	18.63	43.13	47.36	43.6	34.53	36.23	34.22	34.01
Unigene0028826	0.03	0.04	0.07	0.1	0.23	0.2	0.11	0.34	0.16	0.09	0.29	0.18	0.15	0.23	0.33	11.39	8.95	10.37	1.58	1.45	1.19	1.34	0.84	0.9	2.12	1.45	2.3	4.15	2.32	3.19	0.05	0.21	0.35	0.87	1.44	1.8	0.04	0.13	0	0.2	0.19	0	0.08	0	0	0.1	0	0.09	0.05
Unigene0028990	6.27	6.52	5.91	8.63	9.62	8.15	18.42	19.36	19.4	22.25	24.61	25.48	23.18	24.72	25.44	7.09	8.67	9.87	1.83	1.51	1.68	2.92	1.56	2.51	0.77	0.83	0.92	3.45	0.62	3.76	0.44	1.34	1.18	2.61	1.85	2.47	8.24	7.72	8.77	11.5	12.64	13.33	35.01	40.71	34.19	38.85	37.89	36.37	36.31
Unigene0029069	26.05	27.74	21.51	13.52	15.34	11.58	8.26	6.41	7.55	12.2	11.78	11.56	11.41	12.28	13.12	1.95	0.83	1.97	0.17	0.1	0	0.35	0	0	0	0	0	0	0	0	0	0	0	0	0	0	13.89	15.95	15.87	6.96	8.16	9.63	5.01	5.97	5.76	10.13	8.81	7.35	10.67
Unigene0029104	6.19	4.14	4.83	7.4	5.99	5.72	8.02	9.33	8.03	7.35	7.1	7.5	4.75	6.36	6.69	5.47	5.94	4.15	1.15	0.6	1.22	0.54	0.54	0.43	1.02	0.32	0.87	0.49	0.07	0.93	0.48	0.85	0.54	0.52	0.65	0.24	5.19	5.61	3.34	6.06	7.8	8.16	8.48	8.64	7.91	9.36	7.14	9.05	6.85
Unigene0029152	7.94	5.87	6.79	13.3	10.91	12.63	25.89	21.45	23.27	29.81	27.64	25.98	33.44	30.51	34.08	26.56	26.57	25.88	4.19	2.24	2.65	1.77	1.21	0.97	0.2	0.05	0.25	1.87	0.1	3.36	0.36	0.59	0.1	0.15	0.83	0.23	16.97	17.98	17.61	12.73	13.33	11.95	18.95	22.88	20.89	27.53	28.37	29.15	36.46
Unigene0029167	1.81	3.12	1.57	11.33	10.63	11.26	31.23	31.04	35.01	20.25	20.22	23.11	20.11	23.12	19.67	6.08	6.22	6.7	0.8	1.01	0.49	1.13	0.34	0.61	0	0.18	0.19	1.14	0.28	0.8	0.29	0.3	1.05	0.28	0.55	0.94	1.86	1.9	1.56	7.87	6.6	7.71	28.83	28.43	32.38	18.49	26.45	22.12	20.53
Unigene0029460	0.36	0.69	0.98	41.33	42.18	44.97	10.75	10.11	12.1	11.07	10.63	13.57	9.05	8.49	8.3	0.58	0.85	1.84	0	0	0	0.09	0.08	0	0	0	0	0.42	0.08	0	0.26	0	0	0.08	0	0	3.28	2.82	2.16	31.47	38.87	41.12	12.57	11.95	12.01	9.41	12.02	9.76	5.45
Unigene0029518	0.12	0.11	0.07	3.34	4.84	3.67	25.66	32.49	32.47	0.51	0.83	0.51	0.57	0.06	0.12	22.14	17.62	13.23	69.32	40.66	44.01	14.47	9.31	9.42	0.28	0.27	0.6	2.15	1.59	2.22	5.95	9.73	6.95	3.63	3.11	2.61	0.1	0.03	0	2.26	2.93	4.02	10.6	20.71	18.78	1.13	0.72	0.57	0.27
Unigene0029669	34.88	33.51	31.12	34.98	35.22	37.33	23.72	21.01	23.98	29.07	27.78	28.29	27.61	28.38	27.93	19.32	18.78	22.62	10.76	7.42	8.41	9.77	5.63	6.48	6.16	5.42	10.37	9.12	2.71	9.07	3.55	4.34	5.59	7.44	7.29	6.7	37.07	35.48	38.24	46.75	46.03	45.59	26.49	26.71	27.38	28.8	28.23	29.95	27.83
Unigene0029718	51.88	54.36	52.97	21.87	22.19	25.01	13.89	12.4	13.72	13.24	10.95	12.72	15.91	15.12	16.18	8.4	8.45	10.34	1.29	0.73	0.98	1.05	0.47	0.61	4.2	3.64	9.26	3.74	0.81	2.8	0.09	0.31	0.52	0.45	0.5	0.62	42.13	43.44	41.41	16.3	18.22	13.46	9.76	9.36	10.02	12.17	9.97	11.74	13.04
Unigene0029760	0	0	0.06	0.91	0.83	0.69	10.85	10.24	12.71	0.86	2.02	1.1	0.36	0.9	0.63	10.34	7.34	6.96	1.91	0.85	1.57	0.67	0.09	0.21	0	0	0	0	0	0	0	0	0	0	0	0	0.43	0.08	0.88	3.13	3.65	8.09	5.3	9.18	8.57	2.04	1.81	1.83	1.34
Unigene0029818	11.21	12.03	10.62	23.21	23.53	23.87	18.99	21.08	21.7	15.26	14.63	15.95	12.31	13.3	14.52	14.35	15.27	16.34	5.24	3.14	3.75	4.11	1.7	3.14	0.25	0.36	1.45	2.18	0.43	4.21	0.22	0.61	0.55	0.71	0.77	0.87	10.89	12.07	10.36	17.66	18.08	19.28	14.16	13.82	17.2	9.4	8.48	9.83	9.27
Unigene0029847	1.21	1.39	1.65	18.05	18.31	15.29	10.09	11.17	8.36	5.61	6.18	6.19	5.04	4.7	4.88	182.01	166.85	164.72	0.29	0.28	0.18	0.21	0.46	0.89	0	0	0	0.08	0.2	0	0.42	1.1	1.88	0	0	0	4.28	3.64	2.39	17.57	20.5	22.09	8.21	8.77	8.75	6.31	9.05	8.99	6.1
Unigene0029932	18.91	18.93	16.76	10.15	5.59	11.16	10.68	9.41	9.92	9.73	10.02	7.65	7.56	8.21	6.69	4.57	5.35	4.15	1.07	0.36	0.35	0.41	0.24	0.44	0.33	0.26	0.95	0.33	0.13	0.58	0	0	0	0	0.13	0.12	13.46	14.49	16.46	4.91	6.37	5.64	9.12	9.32	11.4	9.89	6.45	6.7	5.87
Unigene0030165	5.23	7.33	7.36	32.17	29.91	34.01	15.52	15.87	16.76	21.22	18.77	21.71	27.29	31.01	32.12	23.89	22.64	21.56	4.83	5.3	4.77	5.65	2.61	3.15	1.83	0.49	1.86	3.37	0.71	3.54	0.74	0	0.63	0.71	0.71	1.14	6	8.62	6.45	20.87	26.12	22.92	15.26	15.29	13.27	14.44	16.64	20.59	20.02
Unigene0030193	25.21	25.99	28.86	14.05	11.26	10.94	5.84	7.48	6.64	4.74	6.41	8.3	9.09	6.89	9.32	8.09	3.93	3.91	0.75	0	0	0.42	0.19	0	1	0.6	3.33	3.22	0.21	0.89	0	0.67	0	0	0.41	0.19	22.59	24.32	19.14	12.37	10.62	9.62	5.65	6.66	4.12	6.49	5.49	5.89	8.44
Unigene0030294	27.08	28.68	25.97	22.97	29.32	24.2	42.89	39.53	38.98	56.93	48.29	51.01	52.11	51.22	53.74	21.46	21.09	22.5	6.21	3.78	4.67	4.98	3.44	3.95	1.78	1.74	2.66	1.88	0.61	0.81	0.72	1	2.71	0.57	2.01	1.1	24.99	27.56	28.13	21.49	24.31	23.56	42.41	42.07	40.32	44.76	43.68	46.59	47.86
Unigene0030349	19.94	20.17	20.39	38.3	47.23	34.13	68.62	65.27	68.08	37.78	36.03	38.39	42.54	46.58	45.55	63.63	59.43	57.14	29.11	19.95	18.78	19.52	14.06	16.79	7.25	9.3	10.6	16.83	4.81	19.11	9.02	10.63	16.16	12.54	21.33	15.78	22.06	21.3	22.17	43.66	37.44	40.45	66.24	68.92	67.66	44.57	42.88	39.49	52.37
Unigene0030378	5.79	5.21	6.41	10.72	8.35	9.83	24.84	22.87	21.84	14.42	18.88	17.19	16.89	16.94	16.65	15.89	15.09	12.2	4.34	2.81	2.92	4.11	1.73	2.33	1.32	0.47	1.59	1.79	1.19	1.76	1.12	1.7	1.9	1.14	2.11	2.42	7.16	7.06	6.13	6.99	9.33	9.38	18.72	21.52	19.67	14.48	14.16	14.79	15.56
Unigene0030532	17.64	18.61	14.96	14.67	12.97	14.64	13.91	14.57	16.37	17.31	14.61	15.51	16.07	14.59	14.73	7.24	6.52	8.81	2.2	1.07	1.35	1.78	0.89	0.84	1.74	0.98	2.7	1.7	0.69	1.49	0.5	1.09	1.04	1.01	0.6	0.71	14.94	14.98	15.79	12.55	12.55	12.45	10.1	12.1	13.67	12.22	11.18	12.33	12.52
Unigene0031067	5	3.84	4.23	6.96	7.35	7.19	5.06	5.43	4.78	5.63	5.13	5.04	5.87	5.4	5.58	1.56	2.47	2.23	0.45	0.24	0.31	0.73	0.45	0.1	0	0.04	0.36	0.33	0.18	0.24	0.28	0.29	0.32	0.67	0.09	0.5	5.02	3.83	3.9	4.58	5.21	3.84	4.13	3.44	3.53	3.08	4.14	4.82	3.7
Unigene0031111	5.72	5.2	5.14	3.35	3.61	4.15	2.61	4.64	3.3	2.73	3.13	2.66	1.99	2.68	2.5	3.72	3.48	2.56	13.68	6.64	10.27	7.95	4.69	5.35	2.25	0.89	3.27	1.95	1.51	2.78	3.2	6.48	3.67	5.25	3.67	3.6	7.12	5.37	5.82	5.67	4.87	7.92	4.96	4.98	4.47	3.32	5.58	4.63	4.15
Unigene0031135	17.52	21.21	17.19	15.65	16.24	17	21.26	26.77	18.95	19.78	20.73	18.54	17.94	19.63	16.05	27.17	31.98	34.41	15.97	10.75	10.77	14.43	8.77	9.97	8.29	10.18	14.67	11.33	4.48	12	5.5	5.87	6.31	7.51	4.9	3.98	9.85	11.14	10.67	10.51	11.18	9.82	7.97	7.17	8.59	4.38	5.71	5.17	5.56
Unigene0031189	11.9	11.15	10.42	39.06	35.97	37.6	27.31	26.16	30.42	33.79	28.07	31.59	28.33	29.6	32.21	11.84	11.39	11.27	1.88	1.47	2.39	1.81	1.08	1.84	0.57	0.77	1.02	4.07	0.67	2.04	0.31	0.36	0.79	0.3	0.64	0.4	14.3	18.88	16.26	63.02	57.13	56.3	29.8	35.83	31.85	32.11	34.37	33.33	28.93
Unigene0031199	71.45	69.36	68.78	39.3	43.96	39.95	42.74	41.86	41.84	40.22	47.7	40.71	37.4	39.82	38.9	41.07	40.63	40.18	107.75	73.14	101	115.27	77.66	83.81	75.89	76.49	92.81	77.36	33.24	82.69	31.04	65.84	73.28	88.45	103.75	118.8	67.88	67.81	72.21	45.94	39.14	46.29	43.68	42.75	42.97	45.71	39.91	44.91	43.47
Unigene0031339	9.79	9.04	9.25	16.08	16.42	19.1	15.23	14.65	12.57	13.25	12.81	14.53	13.37	12.53	13.07	8.23	9.62	10.05	2.33	2.37	3.24	2.26	1.77	2.06	1.36	0.84	3.18	3.74	1.67	2.82	0.76	1.45	1.79	1.86	1.86	1.86	8.51	11.38	7.98	17.66	19.24	16.81	15.69	14.49	18.39	15.57	15.88	15.46	11.17
Unigene0031365	35.24	33.62	33.44	18.69	18.09	19.88	25.96	30.68	27.01	19.2	20.53	20.86	19.43	19.45	17.79	23.87	24.18	26.61	5.34	3.52	4.06	2.88	1.75	1.9	2	1.73	3.43	2.98	0.7	3.11	0.86	1.73	1.25	1.91	0.86	1.33	29.65	31.6	30.99	17.76	18.24	19.24	26.69	28.29	30.86	23.56	21.29	20.92	17.96
Unigene0031454	2.03	1.68	3.25	15.57	12.95	11.1	75.06	60.09	83.95	32.04	39.03	34.82	27.88	31.59	35.38	25.25	28.43	24.02	9.8	5.67	6	1.29	0.81	1.04	0	0.06	0	0.05	0	0.07	0.13	0	0.78	0	0.31	0.41	1.85	1.3	1.66	11.02	10.03	7.35	41.93	47.77	43.65	36.6	30.58	30.85	29.02
Unigene0031475	95.76	96.83	93.89	130.96	160.87	139.59	206.29	216.99	216.84	146.64	145.48	151.72	158.29	163.71	165.28	337.08	338.96	354.13	72.8	58.27	43.18	45.02	28.36	35.56	5.62	6.96	8.01	16.91	4.16	33.56	3.57	5.45	6.95	6.25	11.49	7.23	105.34	102.45	109.7	140	135.35	129.77	249.36	226	236.7	154.16	160.11	157.58	181.92
Unigene0031476	2.48	1.29	1.58	5.48	6.29	4.29	11.92	10.15	16.1	11.35	13	12.34	7.56	10.64	11.68	1.61	1.14	0.94	23.14	15.22	9.74	0.47	0.1	0.38	0	0	0.06	0.38	0	0.31	0.06	0	0.06	0	0	0	1.41	1.23	2.73	20.96	16.36	10.83	13.06	18.41	14.93	41.29	41.35	37.93	35.8
Unigene0031478	0.98	2.7	2.27	5.26	8.32	7.77	3.75	2.87	3.15	2.83	1.66	0.61	2.16	1.78	1.51	11.7	18.81	13.02	4.66	3.55	2.46	0.57	2.04	2.45	0	0	0	0.23	0	0	0	0	0	0.28	0.28	0	2.05	0.25	0.52	3.97	1.78	3.59	3.51	0.93	3.89	1.1	4.15	2.18	2.93
Unigene0031649	10.83	11.24	11.19	8.85	7.97	7.94	10.38	9.97	10.65	11.64	12.2	11.4	11.94	12.25	10.73	7.81	6.92	8.29	2.83	1.42	1.35	2.11	1.06	1.68	2.65	3.02	4.38	2.53	1.53	2.81	1.93	2.2	2.1	3.45	1.79	1.64	11.84	10.42	10	6.02	6.23	8.05	9	9.55	9.25	8.65	8.98	9.33	9.54
Unigene0031745	0.97	1.39	0.83	1.29	0.6	1.71	0.32	0.78	0.48	0.36	0.44	0.78	0.27	0.41	0.37	1.75	1.4	2.11	7.92	8.11	13.52	7.73	8.15	7.31	7.44	1.59	8.32	6.52	2.71	8.39	5.2	6.17	3.73	12.38	2.03	7.3	1.55	2.36	1.55	0.89	1.69	1.05	0.9	0.82	1.34	1.24	0.56	0.72	0.75
Unigene0031788	20.87	20.46	20.94	71.26	71.72	76.44	23.93	23.85	22.71	34.44	29.44	32.85	39.11	41.87	43.86	45.44	46.74	57.58	11.69	6.58	10.49	8.59	4.46	5.62	1.94	2.19	5.46	6.56	1.35	6.33	0.84	1.4	1.17	4.54	2.91	2.62	35.66	39.44	39.44	79.06	82.68	63.58	25.48	25.69	24.7	38.31	37.57	40.1	42.54
Unigene0031807	7.52	9.56	6.58	8.04	8.64	8.13	12.71	13.37	14.75	10	10.43	12.49	11.69	12.12	10.89	15.83	11.65	18.25	4.98	2.39	2.41	2.34	1.25	1.38	1.3	1.32	2.08	3.01	0.46	3.21	1.3	1.11	0.71	0.91	1.48	1.16	13.7	13.2	13.53	10.31	13.62	12.48	21.69	22.85	20.78	17.13	17.13	17.4	15.92
Unigene0031853	141.81	163.66	143.82	1288.06	1544.5	1343.06	665.04	668.18	893.11	714.93	709.11	778.65	646.8	666.37	699.23	1107.53	1003.59	1224.02	232.57	180.83	129.68	125.98	67.26	95.14	0.85	2.95	3.29	34.07	16.78	42.36	4.54	4.75	4.53	3.52	5.51	4.25	149.23	120.94	120.16	1069.44	1074.59	1069.84	702.17	821.15	1174.88	536.43	614.73	691.33	553.23
Unigene0031923	7.36	6.5	5.04	10.11	8.23	9.4	22.17	19.82	22.26	18.6	16.15	17.65	19.3	21.17	24.65	7.24	9.75	8.57	3.53	1.5	2.37	1.79	0.44	1.07	0.11	0.22	0.33	0.8	0.19	0.39	0.17	0.11	0.8	0.39	0.74	0.3	6.66	7.82	7.11	8.87	8.9	7.21	16.75	20.1	18.95	23.37	19.63	19.44	24.25
Unigene0032060	13.67	14.25	15.47	7.56	6.84	5.32	3.3	2.95	4.27	8.15	10.05	8.72	5.31	6.64	4.4	0.82	0.55	0.75	3.59	2.28	2.52	2.48	0.87	2.86	0.07	0	0.18	0.14	0	0.38	0	0.09	0	0.6	1.64	1.29	23.83	13.76	13.37	3.7	2.76	3.34	2.38	2.81	6.11	8.47	8.95	9.66	4.55
Unigene0032416	0.46	0.92	0.77	0.63	0.24	0.44	0.81	0.81	0.29	0.39	0.36	0.18	0.14	0.38	0.28	2.57	2.29	1.5	32.1	66.88	48.53	44.37	47.38	37.42	29.41	11.81	25.92	17.74	23.4	48.85	45.9	61.42	6.25	84.39	4.41	6.17	0.66	0.81	0.62	1.15	0.86	1.05	0.38	0.45	0.99	0.18	0.22	0.31	0.34
Unigene0032492	1.01	1.67	0.85	0.3	0.19	0.16	1.19	0.84	1.55	2.04	3.04	2.01	2.28	2.15	2.02	2.51	2.1	1.62	9.43	5.33	5.04	9.85	7.42	7.98	5.58	5.43	6.96	8.96	4.47	7.96	3.63	5.67	5.85	8.05	6.74	7.54	0.97	0.73	1.85	0.32	0.23	0.13	0.45	0.6	0.42	2.23	2.5	1.82	2.02
Unigene0032542	3.72	3.53	3.01	23.2	21.19	23.87	9.39	11.14	9.61	10.3	9.28	10.74	8.32	8.63	9.13	5.65	6.06	5.82	0.82	0.6	0.82	0.73	0.42	0.33	0.11	0.11	0.3	0.29	0.11	0.56	0.11	0.36	0.17	0.3	0.24	0.13	5.47	6.77	5.33	23.14	24.1	23.98	11.09	10.35	11.08	11.03	9.33	9.63	9.33
Unigene0032548	10.46	10.98	8.96	26.32	27.74	28.85	21.13	20.38	21.47	39.19	31.23	36.63	32.43	33.26	35.99	1.95	2.51	3.47	0.69	0.38	0.33	0.25	0.39	0.27	0.22	0.14	0.2	1.08	0.05	0.7	0.1	0.27	0.74	0.32	0.79	0.62	12.33	13.6	10.46	37.66	38.7	31.48	24.03	26.83	24.77	37.52	38.26	42.05	28.76
Unigene0032791	70.71	73.51	70.99	62.01	64.8	65.14	48.23	39.64	48.54	54.95	52.77	53.92	52.85	54.64	54.42	36.74	37.7	39.51	20.72	12.66	16.21	16.21	10.86	12.37	17.55	15.85	34.19	25.07	8.07	18.78	5.12	8.96	11.37	16.5	21.2	22.07	69.85	70.94	68.83	69.37	70.41	61.26	48.52	46.25	45.33	53.99	50.98	49.73	48.15
Unigene0032817	72.92	86.56	73.76	86.41	93.34	91.41	100.18	88.93	94.4	81.65	73.36	79.92	81.02	81.6	77.16	67.85	59.64	69.67	34.73	16.33	22.7	24.68	13.56	15.64	13.5	15.65	31.14	25.01	7.26	21.25	5.15	6.86	5.79	18.12	15.29	11.86	93.31	89.72	89.45	88.39	98.12	104.03	102.88	104.54	104.79	97.37	91.09	91.27	88.13
Unigene0033176	12.02	12.58	12.49	4.07	3.91	3.97	12.48	13.15	12.4	11.1	9.81	11.87	10.66	10.17	9.6	10.76	9.57	9.85	2.87	2.77	3.08	2.21	1.72	1.48	2.92	3.55	3.36	1.04	0.72	0.58	0.65	2.23	0.65	1.43	1.16	1	8.47	8.77	7.69	6.23	4	6.51	10.15	9.92	12.67	10.19	9.8	11.82	9.26
Unigene0033181	1.03	1.24	0.94	38.6	36.15	40.35	11.03	10.32	10.43	19.85	16.28	21.68	12.59	14.93	16.16	1.56	1.4	2.41	0.25	0.06	0.08	0.16	0.09	0.07	0	0	0	0.13	0	0.17	0	0.03	0.19	0	0	0.09	3.65	2.44	2.48	35.3	40.06	36.09	21.95	19.86	18.86	20.58	18.93	19.85	14.36
Unigene0033213	98.56	106.15	99.97	167.26	202.64	161.45	390.86	371.42	396.24	276.58	270.12	302.06	257.6	279.28	280.39	235.22	246.6	238.54	67.61	54.76	54.76	35.01	25.82	31.86	8.14	10.67	12.57	31	9.85	22.17	9.35	15.48	34.61	20.46	50.23	42.93	75.73	80.91	83.01	174.39	156.43	158.25	336.78	326.67	342.3	240.93	251.29	250.25	235.26
Unigene0033273	24.43	21.02	21.25	28.71	28.51	31.48	25.03	21.43	26.43	19.35	20.36	21.44	21.97	21.13	22.41	6.37	5.94	5.87	0.47	0.59	0.81	0.56	0.05	0.54	1.55	1.63	1.93	4.66	1.47	3.53	0.34	0.24	0.34	0.76	0.65	0.76	18.83	22.57	18.41	25.96	24.22	27.96	32.44	34.05	31.53	19.54	21	22.1	19.37
Unigene0033465	54.14	56.65	49.58	67.46	71.1	69.71	107.44	91.92	101.43	70.82	61.84	70.18	65.4	67.02	68.96	28.15	31.74	34.11	1.67	0.73	0.82	0.33	0.7	0.4	0.62	0.39	0.53	4.13	0.48	1.97	0.75	0.79	1.75	0.68	1.81	1.84	55.54	56.74	60.03	58.34	66.2	59.83	94.59	94.95	95.66	64.28	59.2	62.09	55.66
Unigene0033625	58.25	57.39	57.5	60.16	54.95	60.93	79.82	80.36	68.73	76.98	80.96	85.86	77.57	80.5	73.57	49.31	51.35	48.7	19.51	15.69	16.66	15.23	9.09	9.01	2.76	3.77	4.08	14.13	5.16	13.24	5.73	8.73	13.14	7.91	12.79	10.99	52.68	47.59	51.6	60.11	66	56.4	88.7	88.41	82.79	85.16	96.39	90.21	90.79
Unigene0033695	24.79	24.69	20.22	13.48	12.03	14.98	12.03	13.05	10.96	15.14	10.93	13.37	12.19	14.31	13.9	6.42	5.54	6.25	1.72	1.16	2.04	1.64	1.22	1.53	2.24	2.29	5.82	2.42	0.89	1.89	0.77	0.93	0.86	1.51	0.91	1.02	15.56	17.3	16.59	8.85	9.6	13.64	11.8	10.98	11.07	12.15	9.51	11.3	10.22
Unigene0033780	30.12	31.47	29.92	26.42	28.58	25.47	26.87	21.21	24.34	37.65	50.12	44.74	46.64	48.99	50.18	25.18	27.31	29.69	84.63	63.52	69.6	71.17	46.42	77.26	15.21	20.62	27.52	43.37	11.54	55.82	15.07	22.68	34.38	42.81	64.61	65.29	19.5	15.8	13.8	13.27	12.75	17.06	11.52	10.93	8.54	18.42	21.26	20.73	26.8
Unigene0033953	0	0	17.68	0	2.28	11.36	12.44	0	0	0	0.72	0	1.17	0	0	0	0	0	6.7	6.3	10.31	0	0	0	0	0	0	28.33	0	0	0	0	68.93	0	43.66	68.81	0	0	0	0	0	0	0	0	0	0	0	0	0
Unigene0034008	0.84	1.01	0.74	20.22	19.32	19.69	6.18	4.78	6.28	5.27	4.89	7.39	3.97	4.3	5.93	1.91	2.78	3.71	0.2	0.44	0.14	0.22	0.1	0.06	0.35	0.26	0.22	0.58	0.22	0.53	0.34	0.06	0	0.33	0.11	0.15	1.35	1.17	2.41	19.56	22.67	20.53	8.24	7.41	6.82	5.75	6.83	6.38	5.04
Unigene0034070	6.55	4.66	5.78	0.52	2.47	0.41	0.06	0	0.07	0.92	0.31	0.43	0.58	0.92	1.57	0.07	0.15	0	0.12	0.3	0.95	1.44	1.21	0.91	71.4	81.12	48.73	18.54	22.96	35.71	55.72	56.29	95.9	19.45	52.56	32.53	11.67	9.64	11.13	2.77	0.86	0.61	0.26	0.07	0	0.41	0.86	0.86	1.42
Unigene0034141	1.99	1.79	2.29	21.31	20.48	19.71	11.73	12.96	11.97	14.98	14.05	13.96	16.47	15.46	17	44.41	45.49	47.4	17.49	11.72	11.98	6.36	4.19	6.57	0.14	0.1	0.27	1.98	0.88	1.9	0.73	1.21	1.32	1.82	2.22	1.41	2.72	2.54	2.19	11.04	19.12	13.43	10.26	10.77	11.44	14.3	11.69	13.62	16.25
Unigene0034548	52.57	46.41	43.32	68.17	78.38	59.81	92.65	66.99	101.08	88.62	87.9	83.03	79.13	74.59	78.88	6.74	7.97	5.95	1.11	1.09	1.16	0.56	0.2	0.36	0	0	0	1.8	0.33	3.19	0	0.35	1.47	0	0.11	1.22	47.38	54.89	44.63	80.82	66.87	72.79	92.1	86.91	87.39	95.2	111.1	107.48	78.61
Unigene0034553	44.45	49.57	41.63	90.78	109.31	86.15	72.87	58.99	84.12	48.94	43.69	51.22	45.08	39.14	45.29	57.55	53.87	47.55	1.06	1.47	0.68	0.61	0.23	0.47	0	0	0.09	1.48	0.17	0.92	0.18	0.18	1.15	0.17	0.51	1.03	47.92	46.35	38.34	91.84	86.33	81.23	82.72	75.67	78.06	62.43	69.83	70.04	54.1
Unigene0034557	44.47	41.97	39.6	94.3	98.73	102.21	97.03	84.54	96.34	75.07	80.31	85.17	79.97	80.1	82.65	73.23	73.84	70.64	26.17	17.15	17.84	18.8	10.17	15.43	7.44	8.4	12.57	22.14	7.26	27.8	4.63	8.59	11.28	16.47	19.17	19.21	51.09	48.49	49.97	98.63	100.45	96.16	108.29	108.07	108.9	86.1	84.47	86.45	87.7
Unigene0034558	65.07	69.48	61.46	77.98	75.25	75.68	72.64	65.36	73.94	58.03	53.33	59.17	59.23	59.04	61.23	43.93	46.19	45.22	22.8	15.21	18.14	16.33	10.14	13.13	14.54	14.89	26.39	29.47	11.14	28.72	5.93	10.42	12.33	15.42	20.05	18.22	64.55	66.7	65.08	64.34	63.58	62.43	64.12	65.09	65.57	63.53	56.56	57.33	51.09
Unigene0034816	0.05	0.35	0.99	0.25	0.06	0.24	0.05	0.12	0	0.4	0.16	0.27	0.62	0.52	0.94	0.19	0	0.06	0.69	0.26	0.45	1.19	0.27	0.96	11.07	6.62	8.64	5.17	4.08	6.86	3.84	3.39	3.69	5.16	9.28	5.34	1.07	0.98	1.1	0.3	0	0.27	0	0	0.13	0.22	0.43	0.43	1.18
Unigene0034916	1.88	2.13	2.89	3.13	3.36	2.84	1.94	1.65	2.88	4.7	3.51	3.37	4.64	4.29	4.86	1.39	1.52	2	0.54	0.25	0.2	0.43	0.42	0.2	0.23	0.18	0.28	0.31	0.09	0.45	0	0.1	0.1	0.46	0.05	0.34	3.44	3.03	3.09	2.67	2.69	1.83	2.91	3.04	2.18	3.06	3.17	3.32	3.67
Unigene0035139	23.11	22.72	24.92	42.57	42.17	41.47	26.92	26.79	26	29.47	24.85	25.54	21.34	25	25.33	46.21	43.42	40.03	21.18	15.19	16.24	15.6	10.62	15.03	5.9	6.19	7.99	13.27	4.29	11.92	6.78	9.55	17.41	13	20.44	20.15	24.77	25.57	25.73	40	35	31.93	26.14	26.61	25.79	26.23	25.19	24.13	27.39
Unigene0035151	9.37	8.31	9.47	11.08	8.82	11.54	14.35	13.99	13.88	10.26	11.4	11.9	10.23	11.64	11.11	10.1	11.94	10.89	4.92	3.02	3.4	3.63	2.29	3.06	2.51	2.77	4.86	3.36	1.16	2.38	1.53	2.23	2.64	4.56	3.93	4.2	7.61	8.05	9.2	9.34	10.71	10.59	11.34	12.04	11.06	11.39	10.27	8.68	9.51
Unigene0035392	11.25	14.07	15.28	5.69	4.36	5.59	6.03	5.54	3.65	0.9	2.31	1.56	1.65	1.41	1.32	19.19	13	9.73	1.16	0.97	0.62	2.63	0.81	0.78	6.19	9.07	12.74	12.56	4.34	3.26	0	0	0.27	0	0.18	0	3	2.7	3.34	1.41	1.06	1.47	0.97	1.18	1.16	1.66	1.98	1.39	1.1
Unigene0035555	0.07	0	0.2	0.9	1.04	1.54	1.26	0.94	0.88	0.46	0.37	0	0.15	0	0	1.27	1.9	1.11	0.14	0.09	0.17	0.1	0	0.22	0.08	0	0	0.41	0	0.43	0.1	0	0	0	0	0	0	0	0.09	1.33	1.26	1.73	1.79	1.81	0.78	0	0	0.06	0.09
Unigene0035961	3.58	4.45	4.25	20.12	17.46	17.68	25.13	24.34	25.42	18.24	16.78	22.4	18.73	13.68	16.23	16.72	15.02	16.88	7.54	4.49	4.5	3.97	2.63	3.89	0.94	0.8	1.5	3.53	0.91	4.19	3.15	4.37	4	3.86	3.77	5.73	6.87	5.47	4.5	20.33	19.6	24.9	24.01	22.59	23.83	16.6	20.08	19.76	17.16
Unigene0035997	0.36	0.06	0.15	9.28	10.66	12.39	2.28	3.92	3.41	2.01	1.14	1.76	0.62	1.16	1.28	6.1	6.03	6.91	0	0	0.06	0	0	0	0	0	0	0.06	0	0	0	0	0	0	0	0	0.2	0.46	0.14	5.23	9.49	4.48	1.43	2.78	2.15	1.51	1.89	2.09	1.18
Unigene0036128	25.65	24.65	25.92	20.6	17.67	17.96	27.59	25.24	31.88	23.68	22.26	23.81	26.89	28.6	26.07	9.61	10.53	10.26	3.65	3.3	2.54	2.74	1.66	0.94	1.3	1.76	3.36	4.06	0.64	4.28	0.44	1.62	1.43	0.75	0.53	0.99	34.8	35.87	30.4	17.9	15.15	19.75	26.38	30.13	27.86	22.82	26.86	25.44	26.67
Unigene0036137	24.61	22.48	22.59	22.64	21.02	22.3	21	19.06	20.73	22.39	21.1	19.21	20.17	20.41	19.24	20.44	20.84	22.51	7.4	7.66	7	7.67	5.27	7.1	3.19	2.73	4.89	14.68	4.08	10.53	3.45	5.65	9	5.14	6.68	6.77	24.68	26.07	26.8	23.77	26.41	22.5	16.87	15.82	15.85	17.08	15.79	17.95	16.18
Unigene0036184	2.28	3.64	2.3	70.55	82.28	67.57	3.17	1.68	1.03	0	0.1	0.42	0.44	0.23	0.29	358.08	295.09	180.39	21.96	16.17	20.91	6.8	6.83	8.23	62.75	76.63	58.49	52.62	22.14	48.91	2.77	5.5	3.93	0.84	0.98	2.23	1.55	1.01	0.66	63.44	66.3	48.26	0.33	0	0.12	0.42	0.21	0.28	0.27
Unigene0036185	11.64	13.38	16.98	201.1	256.11	220.34	17.15	15.88	14.53	98.37	84.24	80.04	29.79	26.41	22.71	1069.95	1102.04	1010.85	89.06	29.23	52.31	74.25	37.88	30.92	30.44	24.71	28.6	39.92	11.51	62.52	34.79	48.16	86.24	110.97	148.27	229.85	23.67	13.65	17.03	197.71	247.86	135.14	19.01	13.99	14.46	92.34	74.19	77.31	35.13
Unigene0036201	13.47	11.21	11.98	19.02	16.48	19.56	27.24	25.2	25.58	22.8	23.5	21.89	20.14	22.83	24.88	18.62	19.02	16.96	9.32	4.72	6.59	6.01	3.03	3.08	1.52	1.35	2.47	4.19	0.78	3.32	1.02	2.58	2.57	3.62	1.81	3.81	12.7	11.87	11.43	14.51	17.02	14.59	25.16	27.13	23.83	24.97	23.07	23.89	21.87
Unigene0036225	87.83	90.05	108.9	178.94	141.95	159.64	183.06	213.19	195.28	155.8	159.2	152.77	156.52	147.96	156.75	141.78	137.27	132.49	63.74	59.75	45.38	41.49	24.52	37.35	31.59	27.37	39.67	49.31	25.34	42.25	15.95	33.41	38.9	18.93	22.88	27.81	95.76	96.49	90.49	120.06	126.83	132.25	154.67	178.08	157.2	136.46	129.91	134.55	131.28
Unigene0036309	13.9	14.51	15.78	4.93	6.12	6.17	9.85	9.46	8.08	5.32	5.51	3.8	7.9	5.87	6.97	25.14	21.18	16.37	6.76	5.4	4.98	7.95	3.92	4.92	19.93	22.1	33.01	21.15	8.05	15.8	2.68	3.76	6.13	3.17	6.97	3.38	10.08	9.66	10.63	2.56	2.15	1.84	4.76	4.84	2.92	3.66	3.5	3.84	4.33
Unigene0036482	4.07	3.45	3.78	8.32	7.86	10.4	10.18	7.67	9.38	10.37	10.18	7.93	8.85	7.65	7.58	9.29	10.87	10.28	4.02	2.67	3.32	3.43	1.8	2.36	0.79	1.07	2.21	7.9	1.35	7	0.82	1.53	2.07	2.14	2.3	2.34	3.64	4.5	3.71	7.55	6.55	8.29	9.56	9.63	8.76	8.23	9.28	8.5	6.94
Unigene0036640	28.95	29.27	27.39	74.71	72.16	74	91.16	77.71	94.48	60.88	59.99	64.68	61.45	63.08	63.57	46.68	51.36	49.03	26.47	17.64	16.83	23.53	14.57	18.69	8.67	6.57	13.04	32.75	9.09	26.68	6.33	10.36	20.36	9.96	19	19.81	33.05	38.3	31.42	59.06	63.84	68.61	96.42	89.37	86.89	64.09	63.04	62.22	58.14
Unigene0036708	21.89	21.02	19.76	10.32	8.78	10.65	8.96	12.39	8.87	10.13	9.66	8.41	8.4	9.69	10.01	7.66	6.95	6.66	1.98	1.06	1.17	1.75	1.42	0.86	0.25	0.3	1.73	1.8	0.54	1.77	0.48	1.1	0.4	1.16	0.46	1.23	13.91	15.36	12.82	6.19	4.96	6.08	4.95	6.66	4.75	8.38	6.13	4.87	5.95
Unigene0036709	6.07	3.96	4.37	37.2	31.75	31.71	8.83	7.5	7.37	28.8	20.69	22.16	24.86	27.16	28.26	4.3	1.49	3.23	0.17	0.21	0.72	0.36	0.53	0.51	0.76	0.23	0.36	0	0.12	0.25	0.48	0.13	0.36	0.12	0.12	0.33	4.82	6.08	3.63	27.88	23.91	24.71	5.05	6.9	5.4	13.05	14.08	19.58	18.09
Unigene0036719	0.29	0.16	0.52	6.93	5.75	6.01	13.98	10.73	13.33	8.55	8.41	9.36	10.87	12.24	13.49	3.79	4.04	3.83	1.04	0.69	0.63	0.68	0.14	0.34	0	0	0	0.13	0	0.22	0.16	0	0.42	0	0.05	0	0.51	0.46	0.1	6.44	6.36	7.07	13.68	16.38	13.94	9.81	10.64	9.23	10.56
Unigene0036804	25.28	21.76	0.07	0	0	0	0	0	0	0	0	0	0	0	0	0	0	0	20.09	15.17	16.96	0	0	0	0	0	0	0	0	0	0	0	2.19	0	0	0	0	0	0	0	0	0	0	0	0	0	0	0	0
Unigene0036806	20.7	17.95	0	0	0	0	0	0	0	0	0	0	0	0	0	0	0	0	14.93	12.18	13.81	0	0	0	0	0	0	0	0	0	0	0	1.9	0	0	0	0	0	0	0	0	0	0	0	0	0	0	0	0
Unigene0037081	31.47	33.69	31.86	29.17	34.85	28.21	140.65	128.38	129.29	89.81	120.66	96.37	131.85	128.91	109.62	231.23	222.44	185.27	5.51	4.47	5.6	1.26	2.81	3.38	0.5	0.2	0.42	1.52	0.61	6.66	0	0	1.06	0.2	0.41	0.38	14.84	17.46	15.81	36.69	27.4	34.45	118.3	119.72	100.69	94.53	90.31	88.29	130.39
Unigene0037083	40.85	32.61	42.65	40.87	32.61	42.7	196.81	158.11	153.52	122.6	153.1	142.76	175.47	178.35	156.71	295.73	315.11	234.33	5.15	4.72	9.3	1.77	3.88	3.63	0.13	0	0	4.02	0.79	7.33	0.16	0.68	0.49	0.94	1.1	0.73	21.21	18.36	14.82	40.84	33.08	36.6	135.66	150.08	115.21	125.65	109.28	100.37	138.98
Unigene0037147	0.86	1.17	0.64	7.24	6.25	6.77	18.71	14.25	22.79	12.51	14.18	11.46	9.12	9.09	8.2	2.98	3.64	3.57	0.95	0.86	0.19	0.22	0	0.08	0	0	0	0.06	0	0.16	0.15	0.39	0.67	0	0	0	0.66	0.78	0.55	5.22	4.5	5.93	16.46	20.31	19.27	15.19	13.21	14.23	8.73
Unigene0037437	5.63	4.51	6.22	26.75	34.49	26.96	62.23	53.28	68.49	39.78	38.81	47.65	34.47	34.03	36	2.29	1.85	2.94	0.47	0.29	0.36	0.08	0.37	0.45	0	0.16	0	2.54	0.24	0.97	0.08	0.09	1.67	0.24	0.65	1.2	6.91	8.94	8.7	48.69	47.41	48.55	93.9	101.44	122.3	63.33	69.39	67.89	45.69
Unigene0037467	5.02	3.46	4.12	6.57	5	6.43	5.86	5.94	6.17	4.59	4.51	5.31	3.23	3.54	5.63	3.74	3.67	3.36	0.64	0.56	0.18	0.42	0.62	0.22	0.89	1.12	0.48	1.8	0.14	1.26	0	0.15	0.07	0.07	0.14	0.57	5.31	4.89	5.65	6.39	7	7.96	8.52	7.14	8.44	6.67	7.91	6.98	7.36
Unigene0037470	15.2	13.95	13.8	25.74	24.58	25.39	29.21	31.39	30.68	25.28	24.65	28.39	24.18	27.09	26.69	16.05	16.9	19.1	4.75	3.52	4.45	3.58	2.54	2.27	1.96	1.58	3.63	6.55	2.06	3.07	1.63	3.13	2.9	2.26	1.94	1.81	12.85	13.34	12.6	17.05	18.64	17.93	25.46	27.87	26.84	23.7	22.39	23.09	22.54
Unigene0037633	0.46	0	1.11	5.91	6.43	5.07	11.69	19.34	21.7	1.65	4.24	1.91	3.92	2.34	2.43	11.99	15.73	13.23	0.12	1.48	1.29	1.67	1.34	0.72	0.26	0.79	0.33	1.07	0.33	1.23	0	0.88	0.34	0.49	1.3	0.76	1.19	1.46	1.07	7.22	7.9	5.83	13.56	14.21	19.29	5.79	4.36	5.31	3.11
Unigene0037642	7.7	8.15	7.26	4.79	4.13	5.5	5.78	8.52	6.19	5.2	6.44	6.48	5.1	4.96	4.26	4.27	4.41	5.24	0.79	0.46	0.64	0.89	0.13	0.4	0.35	0.21	0.59	0.48	0.22	0.16	0.37	0.23	0.22	0.29	0	0.13	2.25	2.14	2.65	4.47	4.94	4.38	7.38	8.4	8.12	3.21	4.46	3.67	2.69
Unigene0037749	5.34	4.7	5.02	25.96	25.9	22.72	76.75	51.63	71.98	51	52.64	55.4	55.57	53.99	56.63	14.79	16.9	16.6	4.34	3.58	3.05	3.21	2.23	2.52	0.06	0	0.04	3.36	0.62	2.64	0.45	1.7	7.75	0.91	2.39	1.72	2.91	3.66	2.98	13.63	16.27	17.07	71.3	78.65	70.95	56.73	54.49	53.21	70.29
Unigene0037750	98.89	95.66	98.53	127.98	143.64	130.19	215.38	188.82	217.8	188.1	200.69	191.55	191.63	182.96	176.03	68.58	68.65	72.39	18.82	13.77	16.86	9.91	6.92	8.33	4.06	5.26	5.48	19.68	3.27	9.24	5.06	8.56	15.18	10.3	20.42	23.21	84.22	88.54	88.33	102.66	100.98	88.2	225.63	230.57	210.72	193.28	195.99	176.31	182.66
Unigene0037981	5.73	7.04	8.14	12.1	12.5	11.09	9.8	8.6	9.23	8.85	7.65	10.98	9.85	11.48	9.36	8.69	6.81	5.97	2.66	0.64	1.37	1.44	0.64	0.93	0.11	0.27	0.71	1.28	1.27	1.22	0.58	0.15	0.73	0.98	2.1	1.57	4.91	8.22	6.77	13.45	14.02	15.28	8.64	13.12	13.63	9.19	10.9	6.98	8.62
Unigene0038186	37.43	38.83	36.77	86.29	72.26	88.76	42.74	42.56	48.71	31.04	33.65	40.33	33.08	38.52	35.42	27.82	31.31	28.64	3.42	2.91	1.88	2.63	2.34	1.65	2.43	2.13	2.96	6.58	1.14	7.72	0.37	1.31	1.1	1.35	1.99	1.19	37.24	37.65	36.69	91.12	87.46	85.72	53.57	51.23	57.93	36.61	34.11	41.16	33.57
Unigene0038249	13.98	15.48	14.12	10.7	10.57	11.61	9.25	10.41	9.83	9.84	9.4	9.64	10.68	9.95	10.5	7.65	7.52	9.55	3.89	2.28	2.97	3.1	1.58	1.78	3.31	2.22	5.17	3.91	1.3	2.91	1.08	2.05	1.46	3.79	2.7	2.03	14.45	15.16	15.31	9.59	11.64	11.07	8.28	7.54	7.36	10.58	9.51	9.37	9.73
Unigene0038478	173.08	180.7	172.05	70.01	69.84	69.17	74.48	69.49	62.12	66.75	64.45	62.95	71.83	67.72	69.39	70.05	59.99	54.81	27.41	17.08	20	28.95	16.13	17.14	56.7	55.95	112.76	45.66	21.39	45.19	7.48	13.72	12.32	21.54	18.41	16.99	131.4	126.39	129.21	60.59	57.07	60.09	59.01	55.39	52.49	64.25	59.62	59.12	60.16
Unigene0038491	9.56	9.4	8.98	22.74	18.89	22.58	29.24	28.54	30.4	30.79	26.87	26.94	27.88	29.83	27.99	7.23	7.26	8.71	2.23	2.12	1.24	1.63	1.69	1.51	0.27	0.25	1.28	0.95	0.22	1.12	0.11	0.12	0.31	0.78	0.63	0.76	12.9	13.65	13.7	17.69	17.8	18	21.5	21.05	22.81	19.02	18.77	18.83	16.03
Unigene0038674	6.72	5.2	5.71	4.07	4.65	4.63	9.65	7.54	6.6	13.38	13.47	14.72	12.87	14.57	14.64	7.31	6.72	7.17	0.71	0.22	0.49	0.38	0.11	0.27	0.05	0.12	0.12	0.25	0	0.27	0	0	0	0	0.06	0	6.76	7.38	6.71	5.76	4.69	4.91	9.07	10.47	11.19	14.62	13.56	14.86	16.96
Unigene0038831	33.35	29.89	32.28	45.53	42.83	44.36	57.62	64.06	63	57.2	54.03	54.29	55.97	55.37	53.33	36.47	38.57	35.42	11.93	6.5	7.86	9.71	5.81	6.46	6.96	4.92	10.25	13.24	5.02	14.33	2.71	6.05	2.7	8.82	5.77	6.96	38.21	38.21	41.56	52.93	51.02	53.25	72.04	72.63	71.58	58.93	60.43	61.95	57.67
Unigene0038834	15.39	15.39	14.22	20.52	18.85	21.52	34.91	40.63	34.59	32.44	34.29	33.87	30.76	33.31	33.75	24.32	25.57	26.9	10.12	5.94	8.25	7.2	4.41	5.82	5.29	4.3	8.02	13.09	2.74	9.08	3.39	6.69	8.4	9.03	7.61	7.43	22.08	21.73	23.06	21.52	23.77	24.78	43.81	42.59	44.79	43.92	37.34	37.83	37.4
Unigene0038838	12.59	8.72	9.7	16.44	14.78	16.45	27.86	31.35	29.95	27.44	23.97	22.99	23.68	24.05	22.49	16.2	15.84	18.03	6.6	2.98	5.11	4.55	3.88	4.46	1.1	2.61	2.93	6.53	2.89	5.85	2.59	3.97	7.77	4.81	6.15	4.84	17.17	18.88	13.63	19.71	17.21	26.08	38.52	34.18	36.51	35.29	31.57	32.47	33.76
Unigene0038913	0.81	1.34	3.22	0.71	0.93	1.05	0	0	0	1.3	1.14	0.47	0	0	0	0.22	0.47	0.66	4.37	3.61	2.03	5.77	3.97	5.49	24.65	30.16	29.56	22.06	10.36	25.08	2.91	3.88	5.42	19.01	31.71	36.94	8.68	8.73	8.79	6.21	6.72	6.35	4.93	4.26	3.79	5.82	7.61	6.59	6.73
Unigene0039037	18.78	19.16	17.95	11.67	11.56	13.13	14.05	14.88	12.28	13.68	13.91	12.71	14.04	13.51	11.25	10.98	11.09	11.3	3.95	1.72	3.04	3.22	2.35	2.68	5.84	5.66	11.81	8.35	3.59	6.28	1.61	2.73	1.9	6.32	2.87	2.84	19.56	19.37	19.55	10.37	11.35	10.06	11.45	11.88	11.98	11.38	9.82	9.8	9.84
Unigene0039243	5.49	5.94	3.74	3.9	2.8	4.06	5.21	6.16	4.11	6.15	3.91	4.09	5.14	4.12	4.77	2.2	2.68	3.28	0.51	0.11	0.33	0.18	0.16	0.22	0.37	0.1	0.33	0.23	0.18	0.6	0.18	0.22	0.29	0.33	0.18	0.05	8.46	8.96	9.28	3.45	4.56	4.78	5.63	4.06	5.09	6.19	4.9	5.15	4.76
Unigene0039244	8.23	7.91	6.71	6.36	5.42	5.82	6.06	8.2	9.48	8.41	6.03	6.13	5.34	7.03	7.06	6.68	6.05	10.01	2.41	1.68	1.57	1.74	1.55	1.19	2.01	0.67	5.16	2.42	0.77	2.93	0.72	1.09	1.36	2.23	0.61	0.65	7.15	8.59	9.38	4.33	6.7	5.75	6.43	7.38	9.42	10.99	7.06	7.85	5.9
Unigene0039345	31	30.67	30.45	56.75	53.94	46.66	21.21	23.09	26.6	18.69	20.76	20.31	20.1	24.2	22.73	85.48	81.24	79.49	31.66	27.16	28.5	26.38	17.24	25.61	13.58	15.37	19.42	22.91	9.97	20.76	11.67	19.34	23.07	18.68	34.05	33.97	29.25	27	27.03	47.89	45.14	40.95	21.54	23.33	23.89	17.8	17.31	19.95	21.22
Unigene0039377	262.17	235.18	260.56	598.9	590.24	577.19	826.03	797.04	760.86	1110.56	1213.53	1261.34	1189.95	1231.73	1377.19	68.6	79.09	97.08	12.79	7.67	9.46	10.32	7.56	28.86	0.35	0.05	0.39	4.63	0.82	4.95	1.18	2.54	4.16	1.57	4.28	3.94	502.81	423.05	424.97	658.91	613.58	456.64	770.57	782.55	787.87	1279.07	1066.92	1112.48	1417.18
Unigene0039399	0.64	1.01	0.4	0.06	0.27	0.48	0	0.13	0	0.54	0.19	0.12	0.58	0.27	0.9	0.07	0.38	0.14	0.49	0.61	0.74	0.43	0.46	1.1	9.76	10.88	8.45	6.05	3.83	9.67	2.93	4.33	4.82	3.99	8.63	8.67	1.07	0.67	1.18	0.42	0.33	0.31	0	0.07	0.15	0.08	0.56	0.65	0.8
Unigene0039401	0.52	0.16	0.41	0.19	0	0.06	0.2	0.16	0.11	0.56	0.45	0.8	0.63	1.73	0.92	0.35	0	0.12	0.64	0.55	0.9	2.22	0.68	1.19	3.52	2.81	1.65	2.29	0.27	2.79	1.47	1.17	1.05	0.81	1.21	0.5	0.5	0.61	0.83	0.17	0.05	0.25	0.16	0.06	0	0.47	0.55	0.62	3.56
Unigene0039428	24.9	27.82	25.17	119.58	126.51	131.53	57.65	47.4	58.43	57.22	49.87	63.61	50.12	58.1	60.39	29.27	33.02	31.26	2.96	2.15	2.72	2.82	1.86	2.81	1.17	1.39	1.33	4.49	0.79	5.47	0.2	0.78	0.61	0.85	1.18	2.07	37.54	36.49	33.97	157.92	144.31	144.6	76.14	65.61	69.75	56.46	54.19	61	58.25
Unigene0039498	4.56	4.81	3.74	24.7	19.04	22.99	35.33	37.66	34.9	17.35	22.11	19.66	16.73	17.52	18.22	31.42	29.75	29.14	6.5	3.89	5.12	4.31	4.75	2.35	0.25	0.96	1.16	1.89	0.61	0.91	0.71	0.83	0.24	1.3	0.68	0.28	7.36	8.37	5.61	23.6	23.12	23.04	35.61	38	35.63	18.96	20.23	22.92	20.38
Unigene0039709	32.3	29.71	30.7	32.17	28.05	33.18	51.62	52.17	48.47	46.58	48.66	46.52	54.97	48.44	51.35	40.51	39.23	36.32	21.86	13.25	13.96	13.41	10.24	11.83	9.15	8.77	15.81	24.01	6.75	21.57	5.84	7.97	9.53	8.86	7.71	7.9	31.41	34.78	31.6	30.05	33.8	30.89	43.67	45.83	43.89	48.18	43.85	42.74	46.89
Unigene0039760	7.63	8.94	6.83	6.03	7.2	7.72	9.88	9.23	8.88	16.22	11.15	11.82	13.67	12.22	14.16	5.55	6.07	9.37	2.45	1.87	1.84	1.27	1.16	1.25	1.24	0.75	2.48	3.62	0.42	2.23	0.48	0.5	1.17	2.61	1.48	2.6	8.28	8.84	8.84	6.94	9.03	7.03	9.94	10.34	10.65	13.69	10.69	12.2	11.61
Unigene0039761	14.03	13.44	13.19	13.26	15.36	12.86	19.06	19.58	17.71	26.23	24.97	22.8	26.22	24.28	23.93	10.15	11.24	10.66	3.53	2.39	2.55	3.35	1.81	2.44	2.49	1.92	3.58	6.42	1.41	3.57	1.15	1.6	2.61	3.02	4.46	4.75	14.94	16.31	15.18	15.11	15.73	14.11	19.76	20.38	17.25	21.09	22.43	22.5	24.17
Unigene0039802	0.42	0.56	0.41	3.34	1.53	2.7	3.14	1.9	3.55	1.66	2.6	1.69	0.78	1.2	1.89	1.45	1.91	2.24	0.07	0.18	0.09	0	0	0.11	0	0	0	0.41	0	0.22	0	0	0	0	0	0	0.64	1.07	0.66	2.42	3.18	2.29	5.57	6.06	4	2.96	2.67	3.19	2
Unigene0039851	0.55	0.72	0.07	5.44	7.48	5.1	14.92	10.79	16.68	1.82	1.54	1.67	2.45	2.6	1.27	112.12	99.11	87.16	42.79	24.86	25.07	23.97	16.77	16.39	15.73	24.23	21.11	15.15	11.44	6.95	10.82	18.07	21.4	7.97	11.99	12.28	0.36	0.8	0.19	2.56	2.52	2.45	7.45	6.65	6.28	1.27	1.39	1.09	1.42
Unigene0039853	65.8	68.98	63.41	89.33	118	92.42	273.94	226.01	267.82	131.71	127.74	131.87	139.19	131.68	131.93	234.74	216.03	209.67	26.87	21.81	22.62	10.75	7.96	11.96	13.66	21.69	18.16	36.9	8.19	28.77	5.77	13.29	24.22	5.87	15.41	15.47	47.64	54.34	52.81	88.45	89.24	75.66	282.72	273.14	280.16	142.73	153.37	131.57	118.96
Unigene0039871	8.4	8.5	8.13	22.31	25.32	28.93	19.4	20.49	19.42	13.84	14.63	15.04	13.79	14.19	17.08	19.16	20.18	19	4.44	4.54	3.57	3.49	2.25	3.58	4.25	5.13	5.22	4.84	1.74	6.61	1.15	2.06	2.05	3.4	2.92	3.98	8.73	8.18	11.57	27.75	25.26	24.79	22.12	23.08	22.12	17.16	19.64	19.76	18.34
Unigene0039928	37.71	39.49	38.26	40.49	37.29	39.54	32.39	31.85	30.45	39.36	36.12	36.76	40.96	38.4	37.36	24.81	27.96	27.9	14.97	8.12	10.87	6.92	4.06	6.83	3.23	2.94	6.49	8.42	2.05	6.59	2.09	3.99	7.04	5.97	8.47	9.63	36.72	37.28	36.38	32.13	37.39	34.25	37	37.39	36.88	31.95	29.37	30.37	32.06
Unigene0040001	32.85	34.46	34.63	60.5	63.45	54.1	113.72	120.01	115.01	117.94	130.28	126.8	108.9	93.1	100.03	69.76	62.69	60.98	19.84	11.8	12.93	10.84	6.83	5.51	26.31	22.55	40.58	21	10.01	14.74	5.03	11.45	6.84	13.36	11.02	9.03	68.29	55.68	61.54	63.16	60.46	52.5	108.66	113.04	118.06	113.3	125.09	114.92	111.01
Unigene0040201	1.01	0.91	0.98	0.49	0.6	0.52	0.45	0.59	0.46	0.23	0.26	0.1	0.11	0.11	0.36	3.65	2.89	5.3	1.13	1.12	1.12	1.62	0.48	0.7	0.74	0.78	1.5	1.71	0.56	2.75	0.51	0.42	0.44	1.23	0.74	1.11	1.39	1.04	0.86	1.12	2.16	1.91	1.02	0.94	1.35	0.42	0.76	0.37	0.87
Unigene0040203	0.25	0.24	0.32	1.66	1.49	1.07	2.4	2.07	1.78	0.49	0.57	0.79	0.37	0.38	0.28	3.56	3.96	3.13	0	0	0.05	0.18	0.05	0.13	0.48	0.34	0.48	0.15	0	0.9	0.12	0	0	0.12	0	0	1.91	1.81	2.41	2.19	2.79	2.51	5.14	4.99	3.94	1.29	1.37	0.81	1.82
Unigene0040390	8.78	7.07	8.5	13.86	13.27	15.84	30.91	34.58	31.95	20.31	18.76	21.57	20.97	20.57	18.05	22.67	19.25	17.17	0.52	1.46	0.16	0.55	0.65	0	0	0	0	0.15	0	0.19	0	0	0	0	0	0.33	5.08	7.38	8.42	13.33	13.39	14.96	28.53	30.19	27.28	18.03	18.22	24.03	20
Unigene0040457	15.44	14.97	14.22	29.23	28.25	36.35	21.68	23.84	19	15.75	15.97	15.53	13.36	13.08	14.35	18.14	19.13	17.98	6.62	4.19	5.34	4.77	2.88	4.26	3.51	3.51	6.28	8.51	2.18	7.72	1.45	2.31	1.85	2.8	1.93	2.25	16.53	15.35	15.65	23.97	26.35	27.44	21.93	21.03	27.33	17.77	16.18	17.54	16.67
Unigene0040578	55.9	54.5	52.08	49.97	46.01	54.33	40.4	42.89	43.35	30.19	34.75	31.19	32.8	34.08	33.3	38.36	37.83	35.72	18.62	12.74	12.8	18.45	10.36	10.07	25.77	24.74	40.02	34.43	10.21	27.8	2.38	4.45	8.04	10.87	13.39	16.48	57.41	51.6	54.02	50.9	51.09	49.99	40.39	39.62	39.8	31.58	33.07	33.07	28.94
Unigene0040579	12.78	14.59	11.9	17.55	14.84	17.59	17.76	22.48	16.98	14.12	15.58	14.05	15.77	14.45	13.85	14.41	13.31	12.73	3	2.02	2.35	1.95	1.57	1.75	2.73	3.13	3.41	4.71	1.33	4.19	0.92	0.48	1.25	2.78	2.21	3.3	16.07	15.21	17.69	15.73	15.41	16.45	16.76	17.36	17.98	14.93	13.12	15.9	11.35
Unigene0040695	34.49	37.55	32.09	29.74	26.99	30.78	29.09	25.57	25.54	51.28	37.17	43.87	43	45.05	45.27	17.88	18.18	22.15	6.83	4.75	7.37	4.4	4.08	5.16	2.54	1.86	4.71	5.68	2.05	3.05	1.48	2.42	3.55	4.01	3.02	3.78	43.12	44.72	42.46	26.68	34.27	30.4	31.75	30.32	28.67	43.11	33.23	38.18	33.41
Unigene0040941	4.72	5.13	4.83	23.37	22	29.97	14.29	15.83	13.83	15.51	12.46	15.21	8.93	12.75	15.13	20.98	23.18	33.42	3.76	1.85	3.27	1.31	1.09	1.65	0	0	0.04	0	0.04	0.1	0.05	0	0	0.04	0	0	4.34	8.13	7.74	22.61	33.41	24.1	13.76	11.95	15.76	19.92	11.18	13.23	8.87
Unigene0040943	13.3	15.9	11.05	5.62	5.5	6.04	8.73	6.88	7.97	10.11	6.58	7.22	6.44	7.44	8.39	10.65	11.03	21.13	1.29	1.07	3.05	1.21	0.58	1.34	0.38	0.12	0.55	0.24	0.08	0.46	0	0	0	0.04	0.04	0.08	10.93	10.28	11.82	4.97	6.51	4.84	5.86	6.13	5.43	16.49	10.46	10.36	8.74
Unigene0041155	7.65	5.38	7.68	9.84	9.07	9.36	5.03	5.15	5.11	7.28	5.74	6.95	6.44	6.48	7.74	4.77	6.45	5.46	1.98	1	1.48	1.78	1.16	2.04	0.9	1.01	2.17	2.2	0.46	0.94	0.18	0.63	0.9	0.92	1.5	2.91	8.67	7.91	8.08	9.8	10.52	9.91	7.29	6.03	6.57	5.39	6.81	6.28	6.48
Unigene0041258	6.07	6.73	6.43	7.29	7.5	7.92	5.98	6.46	5.82	8.47	6.28	7.47	6.94	8.28	8.71	4.09	4.35	5.44	1.58	0.95	1.3	1.03	0.48	0.79	2.69	1.75	4.54	2.07	0.43	1.83	0.3	0.96	1.01	2.02	1.92	2.55	6.06	7.4	6.15	6.85	8.2	6.75	5.6	6.05	6.21	6.46	6.05	5.99	5.17
Unigene0041314	9.25	8.37	9.37	1.02	0.79	2	0.46	0.87	1.09	5.63	3.54	3.77	4.45	5.85	7.11	1.99	1.45	3.48	0.09	0.11	0.32	0.75	0.22	0.27	0	0	0.12	0	0	0	0.13	0.26	0.13	0	0	0	4.48	5.48	2.18	1.23	1.17	1.01	0.67	0.81	1.06	2.05	1.82	2.15	3.03
Unigene0041397	18.84	19.06	17.68	5.56	5.04	4.99	6.68	7.92	6.43	14.81	12.48	13.53	18.29	19.56	19.23	4.52	5.33	5.9	1.06	0.63	0.54	0.33	0.3	0.27	0.5	0.12	0.16	0.44	0.69	0.09	0.29	0.66	0.04	0.89	0.4	0.57	3.58	4.01	3.63	1.19	1.07	1.16	3.38	4.86	3.08	2.13	2.69	3.23	3.38
Unigene0041412	34.04	34.72	29.6	21	19.18	21.37	17.29	14.24	15.66	23.01	18.54	18.06	21.82	21.12	18.19	12.19	11.13	14.19	4.61	3.12	4.26	3.51	2.42	3.48	2.36	1.81	3.42	4.8	0.93	4.61	1.45	3.37	2.52	2.49	2.27	2.17	27.48	24.66	26.56	16.09	15.43	16.71	12.04	12.52	12.72	14.27	13.02	13.18	13.95
Unigene0041474	31.37	27.52	30.32	25.49	19.67	27.92	20.54	26.22	22.49	16.2	18.56	17.71	16.62	16.75	19.47	21.06	21.58	24.38	9.65	5.17	7.06	6.02	4.13	6.05	6.01	4.08	10.78	5.2	2.38	8.88	0.82	1.79	0.76	1.59	1.03	0.91	32.3	27.55	35.18	27.18	28.05	20.74	18.69	20.34	16.95	18.74	18.87	19.06	19.17
Unigene0041700	34.07	29.94	30.34	55.02	46.33	55.04	55.54	59.07	59.74	50.59	46.97	48.1	47.64	46.29	46.96	32.66	34.36	32.04	9.35	4.69	5.97	6.44	3.96	4.28	3.53	3.43	8.83	8.39	3.18	8.71	2.24	3.4	3.74	5.07	2.72	2.81	39.53	39.45	38.37	52.58	53.97	55.3	57.5	59.93	54.39	46.85	44.84	45.03	40.31
Unigene0041798	18.08	16.19	16.99	13.36	13.75	14.06	8.78	7.5	7.58	7.49	6.93	7.56	6.94	7.09	7.65	11.91	11.1	11.75	5.54	2.43	3.38	2.68	2.67	2.28	0.97	1	3.6	2.34	0.19	1.43	0.33	0.75	1.69	0.85	1	1.66	17.66	18.04	19.08	12.96	12.22	11.39	7.66	8.08	6.72	6.53	6.04	5.6	6.01
Unigene0041910	33.99	27.63	31.92	30.98	32.77	34.33	62.22	70.84	59.08	47.36	48.05	49.21	44.29	46.52	45.45	70.74	79.98	93.89	8.63	5.41	8.18	4.01	2.73	2.58	0.58	0.63	0.97	3.94	0.55	3.14	0.51	1	0.86	1.32	1.26	1.09	52.45	51.91	50.92	39.29	40.98	31.22	76.55	78.44	83.19	56.86	49.49	52.9	53.02
Unigene0041966	20.37	17.58	16.51	13.59	14.91	14.63	18.23	21.03	18.28	21.31	22.81	22.12	20.26	20.3	21.64	12.65	13.25	14.67	6.83	4.09	4.74	4.85	2.96	3.16	2.56	2.42	4.9	5.05	1.62	5.09	2.31	3.99	3.94	4.99	3.63	3.86	20.9	17.99	18.78	12.28	13.97	15.44	15.7	17.76	16.5	19.18	17.34	17.75	17.55
Unigene0041970	10.65	5.58	9.73	18.48	9.2	15.72	10.35	10.39	9.81	7.06	6.14	6.34	6.69	6.5	6.33	8.84	8.86	8.82	0.88	1.21	0.96	0.37	0.11	0.4	0.2	0.12	0	0.1	0	0.13	0	0.13	0.13	0.12	0	0	6.23	7.3	7.54	14.43	12.08	16.41	7.82	8.78	7.83	4.8	5.15	5.07	6.85
Unigene0042073	0.35	0.4	0.11	1.16	1.54	1.5	1.18	1.32	1.01	1	1.54	0.79	1.48	1.19	1.46	4.2	3.79	4.45	1.57	0.23	0.29	0.34	0.53	0.55	1.01	0.56	2.1	1.78	0.41	0.09	0.34	0.63	0.43	1.24	1.49	0.92	0.38	0	0.16	0.83	0.93	0.69	2.09	2.62	2.53	0.57	0.68	1.46	1.43
Unigene0042298	22.72	17.69	18.57	11.92	12.63	12.84	18.2	15.42	19.45	34.05	31.65	38.05	29.95	30.1	31.94	1.97	1.94	1.68	0.45	0	0	0.45	0.08	0.1	0	0	0	0.29	0.18	0.48	0.27	0	0.27	0	0	0	24.5	20.72	21.82	13.92	9.93	11.06	19.81	19.86	20.43	29.03	25.79	27.58	31.12
Unigene0042368	70.78	64.85	69.95	37.17	28.48	39.15	31.96	46.74	36.37	44.65	44.98	43.08	50.44	41.68	49.25	23.39	27.57	29.73	15.03	7.49	10.82	11.22	8.28	6.2	5.75	4.49	13.44	9.62	4.09	8.8	3.14	5.33	4.97	8.76	3.36	4.11	64.69	72.87	65.01	30.26	34.81	35.93	28.28	28.82	30.88	33.65	33.66	34.79	32.02
Unigene0042410	1.41	1.72	2.47	2.72	1.52	2.78	3.47	5.77	2.94	2.78	2.52	1.75	1.66	2.3	2.89	2.36	2.52	1.95	0.27	0	0	0	0	0.14	0	0	0.13	0	0	0	0.13	0	0	0	0.25	0	2.42	2.03	2.83	1.89	1.6	3	2.46	3.23	2.19	2.98	1.4	2.29	3.36
Unigene0042674	128.39	124.66	114.09	141.3	187.16	139.91	259.73	159.58	271.6	145.32	122.63	145.98	132.8	133.21	135.38	23.16	26.34	27.36	3.96	1.61	2.68	3.19	1.81	1.95	0.63	2.19	1.22	5.55	0.35	5.9	0.95	1.76	2.63	0.56	1.9	1.12	99.33	111.1	114.44	145.89	144.68	138.41	320.47	327.73	344.23	171.18	177.53	174.23	143.18
Unigene0042796	16.71	14.29	15.26	15.01	12.49	14.13	15.93	15.88	17.14	22.16	19.95	26.05	21.65	19.8	21.51	15.67	13.68	12.22	4.36	2.46	4.27	4.36	3.01	3.3	0.87	1.96	3.92	5.43	1.64	4.61	1.1	1.99	4.1	4.15	3.28	3.15	21.31	23.2	17.59	13.37	12.02	12.46	13.85	12.8	15.36	16.17	18.43	18.44	18.6
Unigene0042967	37.66	31.52	29.64	18.3	18.89	19.06	15.82	13.42	18.05	38.58	32.78	37.79	36.84	38.02	41.5	2.17	2.23	2.99	0.31	0.15	0.15	0	0	0.19	0	0	0	0.56	0	0.27	0	0	0	0	0	0	61.12	71.3	67.12	46.55	38.58	37.95	11.65	15.41	16.67	38.05	49.49	45.55	42.69
Unigene0042968	30.31	29.75	22.15	15.57	17.56	19.07	13.21	11.02	14.77	28.57	26.41	31.31	26.21	26.75	35.72	2.25	1.99	2.5	0.19	0	0.08	0	0.08	0.1	0	0	0	0.07	0.17	0.09	0	0	0.09	0	0	0.24	48.27	64.89	58.95	37.48	37.87	31.67	10.72	12.65	13.87	39.84	38.81	46.87	38.7
Unigene0043059	22.27	18.25	19.07	28.9	30.33	31.75	31.92	37.59	31.66	13.67	13.83	14.68	13.79	12.63	13.91	42.91	43.31	42.37	22.23	11.4	16.83	15.63	9.27	11.29	14.39	12.65	20.91	10.16	4.44	10.82	9.81	17.72	16.44	16.32	15.63	11.8	20.81	19.57	20.32	17.32	20.01	17.9	25.24	21.27	22.2	9.81	8.33	10.1	8.8
Unigene0043089	6.2	5.75	5.06	70.53	69.95	69.77	31.02	26.82	30.24	25.4	24.82	29.62	21.53	22.06	24.23	10.21	8.35	10.95	0.66	0.77	0.42	0.49	0.44	0.23	0	0.05	0.11	0.26	0.11	0.63	0	0.12	0.6	0.16	0	0.15	10.89	9.27	10.67	75.84	70.94	65.17	43.63	39.3	41.06	30.88	30.55	34.16	24.57
Unigene0043189	8.31	8.55	6.59	8.34	7.5	9.2	5.39	6.45	4.77	6.03	5.72	5.42	5.1	4.89	5.88	6.89	7.75	6.42	2.08	1.87	1.26	1.79	1.47	0.93	0.62	0.86	1.27	0.85	0.63	0.92	0.18	0.58	0.46	1.03	0.49	0.25	8.49	8.99	7.83	8.83	9.08	8.71	4.81	6.17	6.47	6.72	6.02	5.69	5.68
Unigene0043322	8.29	8.29	7.98	47.08	60.53	48.72	55.92	54.31	57.94	33.68	32.31	34.29	28.86	27.23	28.8	44.59	42.25	54.17	0.4	0.78	0.11	0.19	0.39	0.34	0.3	0.42	0.44	2.49	0.68	3.8	0.19	0.47	0.83	0.31	0.18	0.11	11.34	9.33	9.56	46.82	52.66	45.36	65.23	66.87	69.56	58.37	52.75	47.63	54.17
Unigene0043324	7.09	6.96	7.08	78.82	108.03	84.47	456.42	379.18	419.9	151.24	144.31	158.9	161.03	183.25	197.7	234.46	186.47	168.6	6.04	6.39	4.73	4.59	3.39	2.67	0.31	0.43	0.26	10.76	2.36	9.69	6.28	20.84	19.4	13.45	25.07	20.24	9.91	10.67	9.93	73.74	78.23	78.8	401.48	414.8	373.65	256.48	232.43	239.17	306.62
Unigene0043594	8.52	7.13	9.36	22.07	26.44	22.37	96.39	100.24	88.98	35	40.73	38.91	36.57	36.94	36.84	47.79	53.11	54.84	20.8	11.81	12.44	15.52	10.31	11.12	7.84	5.86	12.39	8.54	5.08	8.71	6.86	11.05	11.03	11.4	9.79	11.53	9.45	9.54	10.45	16.23	18.69	15.35	77.9	70.8	68.97	38.17	31.52	26.45	31.34
Unigene0043635	12.12	12.85	17.14	9.58	9.82	6.17	53.99	53.15	56.9	22.07	14.66	17.09	15.13	14.5	12.9	21.05	21.4	11.68	4.51	5.44	2.73	8.17	5.26	6.82	7.38	9.84	10.77	20.09	7.96	11.75	3.21	3.84	8	2.87	4.41	4.32	12.99	12.91	12.3	3.34	4.23	7.12	18.79	25.77	24.7	12.69	11.03	11.69	12.49
Unigene0043700	7.46	6	6.88	14.55	8.72	15.37	6.93	8.3	6.1	7.29	7.14	5.97	6.69	5.94	6.48	10.7	14.33	14.24	4.89	2.9	4.58	3.93	3.12	3.09	1.79	0.88	3.11	5.92	0.95	4.81	2	3.33	3.68	3.82	2.34	3.91	13.26	12.7	10.83	14.07	18.98	15.45	9.96	11.49	10.02	10.54	8.55	8.27	7.87
Unigene0043762	17.75	18.54	13.43	26.15	38.14	31.33	53.68	42.76	61.92	29.4	33.69	32.47	25.26	25.38	25.25	10.32	11.43	10.71	0.88	1.17	0.73	0.47	0.21	0.5	0	0	0.08	0.16	0.08	0.33	0	0	0.39	0.19	0.3	0.04	27.44	31.1	26.85	33	29.61	33.04	57.02	59.04	70.58	39.71	38.21	37.49	30.52
Unigene0043764	14.56	19.2	23.47	64.9	90.74	59.19	48.94	53.04	65.17	28.46	25.38	29.48	14	15.41	12.69	38.66	39.31	39.65	117.47	64.8	70.01	30.14	18.19	24.95	99.32	111.37	123.91	53.66	22.58	48.89	45.76	67.74	68.33	35.72	49.75	37.62	15.89	15.54	15.42	82.74	68.99	101.94	25	36.12	27.9	52.24	48.86	47	18.72
Unigene0043827	28.54	30.64	23.54	106.97	137.69	106.36	69.22	64.1	83.75	43.58	41.2	43.27	31.41	34.21	33.52	41.22	48.49	50.89	13.51	10.85	18.28	5.88	4.57	5.56	3.97	4.34	3.8	20.01	6.64	30.52	9.87	15.01	13.78	13.54	14.93	8.91	57.36	79.32	61.67	199.78	169.39	168.72	118.97	123.1	133.69	85.56	83.68	90.18	66.25
Unigene0043886	0.14	0	0.13	0	0.16	0	0	0	0.08	0.09	0.22	0.22	0.08	0	0.13	4.05	4.68	6.48	0.65	0.27	0.09	0.3	0.36	0	0	0.1	0.1	0.08	0	0	0.1	0	0	0.2	0	0	0	0	0	0.08	0.16	0.09	0	0	0	0	0	0	0
Unigene0043887	0	0	0	0.14	0	0	0	0.15	0	0	0	0	0	0	0	4.35	5.35	4.23	0.43	0.18	0	0	0.54	0	0	0	0	0	0	0	0.2	0	0	0	0	0	0	0	0	0	0.16	0.18	0	0	0	0	0	0	0
Unigene0043912	0.5	0.29	0.16	0.99	0.81	0.92	1.45	1.17	1.62	3.48	2.32	3.64	3.07	2.96	4.03	1.56	1.34	1.12	0.04	0.27	0.16	0	0.16	0	0	0	0	0	0	0	0	0	0	0	0	0	1.89	1.11	1.28	1.13	1.17	1.41	1.02	1.96	1.54	2.5	2.32	1.81	2.65
Unigene0043919	30.33	31.19	23.37	20.51	29.13	22.35	41.2	23.1	31.62	34.32	32.03	35.36	30.94	30.41	33.9	7.64	5.51	5.56	0.36	0.66	0.54	0.28	0.15	0.43	0	0.91	1.07	1.69	0.33	0.72	0.17	0.6	1.49	0	0.83	0.05	26.17	30.43	29.9	23.05	22.24	22.31	45.29	41.42	31.83	46.99	47.84	47.59	41.16
Unigene0044030	29.29	23.71	28.78	26.85	20.69	26.58	36.04	41.9	36.46	34.47	34.47	34.23	35.89	32.99	34.31	23.32	27.06	26.15	11.5	6.76	9.02	9.39	4.59	7.87	7.68	5.99	12.29	8.81	2.79	8.84	3.47	5.93	3.4	6.07	4.4	4.72	23.27	27.14	22.26	22.97	24.48	24.71	30.62	32.35	32.98	30.88	28.43	27.23	29.6
Unigene0044280	4.14	5.73	4.42	7.71	8.97	7.07	4.92	3.42	4.52	4.75	3.6	3.78	4.11	4.35	5.07	8.29	7.04	6.08	2.59	1.24	1.13	0.78	0.41	0.83	0.43	1.17	1.46	1.68	0.23	0.66	0.63	1.06	1.48	1.43	3.99	2.11	3.12	2.1	2.14	6.14	7.41	5.98	6.36	5.35	5.08	4.34	4.89	5.03	4.34
Unigene0044289	42.29	39.86	36.23	17.1	14.79	18.44	15.29	16.64	16.46	22.79	19.31	19.33	23.91	22.18	23.7	6.18	7.03	9.14	0.71	0.35	0.29	0.57	0.41	0.21	0.29	0.19	0.87	1.08	0.03	2.16	0.17	0.06	0.09	0.28	0.25	0.21	40.58	44.26	44.74	16.07	20.08	19.28	14.48	15.27	14.97	19.03	20.67	19.27	22.83
Unigene0044948	6.43	7.36	6.83	16.22	13.52	16.17	16.19	23.21	18.24	22.58	32.87	23.47	32.53	33.58	20.82	9.27	9.87	11.88	2.36	1.34	1.92	1.14	2.06	1.71	2.97	2.32	3.78	2.86	0.92	1.76	0.27	1.32	0.92	0.7	0.85	1.68	9.86	8.92	9.46	17.69	17.06	15.11	28.71	27.34	33.65	29.79	59.85	24.53	23.02
Unigene0045127	1.67	1.38	3.29	6.11	4.98	5.3	1.21	1.73	1.31	1.14	0.99	1.82	1.11	1.29	2.19	2.52	3.29	2.63	0.35	0.26	0.17	0	0	0.21	0	0	0.1	0.24	0	0.1	0	0	0	0	0	0	4.8	4.18	4.3	5.73	5.07	5.24	2.47	3	2.65	1.41	3.25	2.91	4
Unigene0045153	11.7	11.89	10.29	18.04	18.08	18.14	21	19.14	18.83	19.53	23.45	18.66	17.61	16.98	14.4	5.27	4.45	4.18	0.7	0.88	0.9	1.09	0.56	0.5	0.29	0.54	0.82	1.22	0.25	1.43	0.42	0.94	1.37	0.3	0.4	0.76	11.8	16.57	14.89	20.22	18.55	25.48	15.35	15.01	14.5	15.63	18.27	18.08	11.42
Unigene0045559	0.56	1.14	0.72	1.07	0.53	0.8	2.61	2.94	2	2.89	3.62	3.1	3.25	3.22	3.62	3.55	3.88	3.18	0.69	0.33	0.35	0.56	0.1	0.16	0	0.14	0	0.48	0.04	0.75	0.08	0.08	0	0.04	0.07	0.1	1.17	0.91	1.68	1.55	1.88	1.4	1.94	2.6	1.81	3.34	2.92	2.85	3.68
Unigene0045820	1.45	1.87	1.35	0.69	0.33	0.07	0.56	2.95	0.8	1.68	0.49	0.67	0.45	1.79	1.68	0.57	0.68	0.79	21.27	46.57	50.78	39.06	55.93	52.13	84.13	47.48	66.59	44.91	52.83	46.67	60.5	57.07	20.96	67.43	12.37	19.69	0.99	2.75	2.11	1.32	0.86	1.9	0.72	0.76	0.94	0.33	0.68	1.51	1.19
Unigene0045821	2.23	1.6	1.52	2.19	1.29	2.3	1.94	6.71	2.84	0.89	1.07	1.07	0.88	1.88	1.23	6.46	4.71	8.71	336.42	576.33	749.72	557.95	705.21	704.06	819.66	432.9	613.01	583.49	458.86	613.52	658.25	621.78	319.31	739.83	208.05	426.85	0.84	1.67	1.04	3.93	3.1	3.36	2.89	2.41	3.12	1.03	1.49	1.29	0.99
Unigene0045826	1.64	1.03	2.14	0.33	0.32	0.18	0	0.03	0.06	0.24	0.33	0.11	0.2	0.15	0.37	0	0.03	0	0.13	0.27	0.16	0.52	0.23	0.12	17.36	15.83	13.6	9.26	9.21	14.5	14.86	18.65	39.83	6.71	20.13	14.46	2.88	3.22	2.82	0.92	0.26	0.27	0.06	0.09	0.03	0.29	0.24	0.19	0.24
Unigene0045985	0.81	1.03	0.9	22.15	16.01	22.68	6.4	6.17	5.85	10.67	7.27	9.85	6.8	7.79	7.83	0.64	0.83	1.12	0.06	0.09	0.07	0.04	0.04	0.02	0	0	0	0.1	0.02	0.13	0	0.04	0.02	0.04	0.02	0.06	3.46	3.16	2.43	18.39	22.52	21.94	7.44	7.13	8.77	7.23	7.42	8.78	5.42
Unigene0046197	62.86	54.93	57.9	105.93	103.8	101.77	196.43	211.32	206.17	161.51	161.8	166.18	158.51	154.84	153.13	135.62	144.71	138.93	76.67	43.54	51.71	34.15	19.27	26.16	4.67	4.02	8.92	16.24	5.13	13.64	3.29	8.08	8.59	10.79	11.14	11.01	62.08	61.35	60.52	92.05	97.19	83.48	174.31	174.67	166.04	144.93	150.37	137.12	147.54
Unigene0046273	1.04	1.97	1.19	3.78	1.76	3.29	6.73	7.13	7.34	8.71	5.72	5.84	6.58	6.07	5.21	4.86	4.62	3.85	0.95	1.03	0.54	0.18	0.32	0.67	0.07	0	0.27	1.15	0	0.19	0.18	0.38	0.27	0.52	0.26	0.41	1.6	1.41	1.89	2.41	1.95	3.13	5.42	6.46	5.56	5.09	4.94	5.53	5.34
Unigene0046333	1.39	0.89	0.8	1.95	1.72	1.53	2.71	3.81	2.9	3.84	6.16	5	4.92	4.27	2.64	0.33	0.14	0.3	0.69	0.69	0.47	0.51	0.07	0.25	0.31	0.44	0.46	0.31	0.19	0.33	0	0.08	0.16	0.38	0.49	0.39	1.02	1.2	1.11	1.05	1.98	2.49	1.29	1.36	1.76	3.96	2.98	3.21	2.66
Unigene0046335	59.47	48.97	54.02	52.77	46.38	57.81	54.78	55.08	57.78	63.31	57.81	61.91	60.89	60.93	58.81	34.33	37.04	35.53	11.98	5.91	8.42	10.7	6.11	6.34	6.35	6.43	13.13	17.61	6.19	13.16	3.48	5.7	7.07	10.8	8.05	8.69	65.35	66.82	63.23	56.22	51.9	46.9	52.07	53.72	49.23	50.46	51.77	52.75	44.96
Unigene0046357	14.19	13.93	12.5	14.7	14.47	15.86	23	27.45	18.18	9.41	8.57	8.29	9.85	9.5	10.53	8.16	9.6	8.49	2.38	1.13	2.23	1.23	0.87	0.91	1.89	1.6	3.15	4.48	0.91	2.47	0.64	0.67	1.2	1.4	1.53	1.23	16.07	15.84	16.11	16.37	15.27	18.36	17.68	17.02	17.62	8.76	8.41	8.19	8.63
Unigene0046492	1.7	1.87	1.42	14.42	15.27	15.34	9.13	9.76	10.89	5.4	6.28	4.99	6.39	5.29	5.8	9.55	9.57	9.6	2.45	1.91	1.46	2.38	1.77	2.37	2.87	4	5.31	3.1	1.1	3.47	1.37	2.69	3.42	0.66	2.03	1.95	1.82	2.53	2.44	13.54	11.56	11.27	6.77	7.85	9.87	4.91	7.39	6.41	5.44
Unigene0046493	1.19	1.3	1.6	11.58	12	11.77	9.29	6.85	8.36	4.01	3.9	4.1	4.62	3.85	3.62	23.19	19.73	14.75	1.37	0.47	0.46	0.44	0.78	0.52	0.46	1	0.77	1.21	0	2.92	0.1	0.26	0.34	0.33	0.14	0.53	2.43	1.44	1.96	9.17	8.28	10.6	11.32	8.68	9.76	3.78	4.85	3.48	4.06
Unigene0046579	11.54	11.24	10.46	11.39	8.26	10.46	17.36	16.57	19.15	17.89	18.14	18.24	20.35	17.92	19.26	12.06	10.55	10.61	3.5	2.73	1.84	2.14	1.72	2.99	2.83	1.41	3.46	2.24	1.46	2.72	0.72	1.74	1.44	2.78	2.5	3.04	11.7	12.51	10.96	8.52	11.43	9.67	11.67	12.46	12.94	15.84	14.67	17.64	18.65
Unigene0046618	4.63	4.3	0	0	0	0	0	0	0	0	0	0	0	0	0	0	0	0	4.6	3.19	4.09	0	0	0	0	0	0	0	0	0	0	0	0.44	0	0	0	0	0	0	0	0	0	0	0	0	0	0	0	0
Unigene0046672	2.2	2.97	2.63	21.74	22.13	23.31	6.25	4.77	4.81	7.77	5.62	6.91	6.01	5.74	7.2	1.89	1.96	2.18	0.22	0.11	0.54	0.5	0.22	0.34	0.05	0.42	0.31	0.51	0.12	0.33	0.25	0.07	0	0	0	0	4.34	3.03	2.66	24.31	32.07	28.79	15.83	13.38	14.66	12.44	12.56	15.62	10.39
Unigene0046674	17.31	16.81	16.07	40.05	37.33	41.71	16.83	19.74	16.1	23.4	19.52	20.63	18.67	20.68	19.12	11.52	12.9	13.97	3.53	2.02	3.49	2.11	1.98	2.3	1.12	1.07	2.39	1.3	0.49	1.29	0.53	1.44	0.73	1.43	0.62	0.45	13.08	13.16	12.94	24.58	30.48	27.41	15.02	14.61	14.86	13.02	11.97	13.75	8.6
Unigene0046699	24.75	27.23	20.93	27.31	27.48	27.31	13.08	10.32	11.02	13.51	9.95	13.61	12.32	11.23	12.96	7.83	7.95	7.91	1.54	0.8	1.39	1.18	0.91	1.06	0.19	0.71	0.47	2.06	0.81	2	0.08	0.71	1.59	0.73	1.64	1.32	29.77	36.2	31.04	28.11	26.95	23.8	13.65	14.09	12.69	15.19	16.34	14.98	12.82
Unigene0046701	4.36	3.93	3.68	7.46	7.39	6.68	21.52	22.36	22.04	10.64	11.47	12.65	9.49	8.92	9.73	10.78	9.58	10.6	3.86	3.01	3.01	2.83	1.83	2.04	0.15	0.21	0.44	1.41	0.51	1.22	0.49	0.67	1.65	1.16	1.77	2.53	4.8	7.28	5.72	6.36	5.99	7.92	21.49	23.22	22.63	13.98	13.76	15.18	10.18
Unigene0046707	1.69	1.45	1.23	0.13	0.05	0	0.09	0.48	0.29	0.33	0.67	0.13	0.28	0.38	0.33	0.82	1.1	0.62	2.8	1.37	1.01	1.66	1.54	1.12	1.56	0.64	4.02	0.79	0.6	0	0.5	0.78	0.43	3.9	0.66	1.17	0	0	0	0.05	0.1	0	0.43	0.15	0.1	0	0.31	0.08	0.11
Unigene0046793	86.18	80.24	90.61	164.94	155.08	158.97	182.1	180.9	173.44	219.73	206.7	235.77	184.74	198.57	201.56	166.59	158.93	165.05	89.15	51.6	74.24	52.4	34.59	44.45	112.21	86.81	162.95	132.92	39.23	125.38	31.97	54.99	66.79	60.47	69.3	71.9	100.8	91.97	96.2	171.38	177.47	153.71	156.98	155.26	143.15	176.49	169.72	163.14	146.54
Unigene0047034	14.98	14.87	13.05	31.63	33.55	33.99	31.3	31.74	31.45	26.42	29.6	28.03	27.28	27.9	26.94	59.03	62.92	66.98	27.28	16.27	20.71	12.68	7.37	11.77	4.46	5.13	8.02	17.51	6.86	9.05	2.64	3.08	3.94	4.24	4.03	3.35	15.38	15.63	17.12	21.04	24.12	22.97	22.56	26.41	22.01	28.58	26.47	26.99	27.81
Unigene0047115	20.88	21.22	17.41	25.4	32.27	26.39	23.45	24.12	27.22	13.15	12.68	12.53	10.4	10.36	12.66	7.76	6.66	7.14	1.46	0.43	0.56	0.87	0.34	0.52	0.3	0	0.21	0.22	0.26	0.75	0.05	0.17	0.11	0.16	0.42	0.2	15.73	17.29	16.55	28.01	28.24	31.98	26.75	25.49	27.5	15.17	14.33	14.71	14.17
Unigene0047128	21.94	21.01	28.79	42.93	52.24	39.73	78.48	64.28	82.69	39.44	44.06	39.46	36.82	37.46	33.66	9.22	8.39	8.71	1.14	0.95	0.15	0.18	0.48	0.19	0.42	0.84	0.7	1.86	0	0.94	0.54	0	2.33	0	1.73	0.16	37.28	31.33	38.43	32.28	37.76	43.43	97.46	107.89	103.11	71.75	66.64	64	77.87
Unigene0047134	21.31	22.88	22.44	5.75	6.41	6.13	0.96	0.87	0.69	5.27	4.85	6.44	8.25	8.44	7.94	31.24	37.12	43.73	4.16	5.93	7.18	4.39	3.13	7.28	0.08	0.09	0.29	0.63	0.29	0.21	0.1	0	0.05	0.28	0.14	0.13	1.48	1.67	1.88	5.22	3.98	4.07	2.73	3.25	2.86	2.31	1.7	2.73	2.87
Unigene0047149	2.53	3.03	2.04	46.82	42.49	46.54	12.6	11.45	12.59	17.46	13.16	15.42	12.06	10.72	12.72	1.61	2.1	1.95	0.27	0.13	0.04	0.29	0.04	0.21	0.15	0.14	0.19	0.19	0	0.61	0.05	0.15	0.1	0.19	0.19	0.26	6.5	6.23	4.95	44.94	45.17	42.87	15.34	13.73	15.71	13.86	14.93	16.37	10.76
Unigene0047338	13.11	13.54	12.14	15.64	16.04	15.63	18.07	19.58	18.89	13.12	11.71	13.96	11.15	12.34	11.71	7.47	8.11	9.33	1.17	1.01	1.03	0.63	0.43	0.51	0.71	0.59	1.3	1.42	0.56	1.96	0.24	0.38	0.3	0.29	0.2	0.49	13.36	14.1	13.88	18.07	20.19	21.81	28.53	28.29	29.17	17.84	18.25	16.98	14.51
Unigene0047405	0	0	0	0	0	0	0	0	0	0	0	0	0	0.23	0	0	0	0	0.41	0.17	0.42	1.16	1.29	2.7	6.14	3.47	4.98	2.26	5.1	8.08	22.96	11.05	1.66	19.41	1.79	2.19	0	0.08	0	0	0	0	0	0	0	0	0	0	0
Unigene0047999	4.83	4.69	4.64	51.72	45.43	50.56	17.73	13.37	15.48	21.75	17.2	21.89	16.38	17.54	17.38	2.16	2.03	2.18	0.46	0.26	0.21	0.25	0.09	0.21	0.12	0.23	0.25	1.36	0.05	1.05	0.1	0.11	0.15	0.24	0.24	0.54	4.8	5.83	4.38	49.8	48.37	44.61	23.97	21.33	19.99	23.05	22.64	24.41	16.13
Unigene0048420	12.51	9.47	10.44	18.12	19.06	15.81	12.69	9.65	14.77	8.97	10.89	9.06	7.43	6.48	8.45	7.08	5.68	5.39	0.63	0.4	0.64	1.19	0	0.96	0.12	0.42	0.44	0.72	0.14	0.31	0.9	0.78	0	0	0.29	0.27	9.57	9.37	8.74	17.48	13.62	17.06	14.24	15.19	14.15	9.6	7.98	10.4	6.79
Unigene0048488	0.3	0.34	0.58	1.39	2.29	1.28	0.64	0.11	0.8	1.18	1.06	0.31	0.77	0.57	0.77	2.31	3.11	2.33	0.31	0.13	0.13	0.44	0.26	0.31	0	0	0.14	0.23	0	0.46	0	0.15	0.73	0.14	0.14	0.26	0	0	0	0.71	0.79	0.52	0.11	0	0.12	0	0.21	0.09	0.41
Unigene0048545	0.1	0.12	0.47	7.99	7.13	6.16	25.53	20.16	24.06	8.03	7.85	7.84	6.52	5.41	5.26	12.71	14.42	13.89	3.61	2.28	2.34	2.42	1.48	2.27	0	0.24	0.15	1.38	0.49	0.8	0.71	1.91	4.67	0.2	0.93	1.37	0.63	0.4	0.37	8.1	7.74	10.66	24.63	26.22	21.36	13.2	11.47	10.67	13
Unigene0048580	44.16	42.41	42.57	36.38	33.38	35.56	52.81	52.47	50.64	53.46	52.76	54.03	53.21	56.49	56.97	44.33	44.82	46.18	19.25	10.95	13.53	14.13	10.11	10.63	6.3	4.92	11.51	12.71	4.28	13	5.84	9.24	10.95	13.81	12.47	12.17	42.04	43.32	44.05	33.43	33.76	33.52	49.11	48.8	47.09	54.25	48.59	49.05	51.6
Unigene0048609	3.45	2.92	3.52	9.49	8.24	9.02	12.2	13.23	12.55	7.05	8.09	7.33	7.44	7.24	9.82	5.54	5.66	7.95	0.75	0.35	1.03	0.27	0.47	0.43	0.21	0.13	0.26	0.64	0.26	0.84	0	0.42	0	0.52	1.55	0.24	5.1	3.95	4.75	7.8	7.21	8.09	11.59	10.65	11.5	8.82	10.01	11.31	10.14
Unigene0048611	0.84	0.81	1.9	5.16	3.87	6.55	5.38	3.48	7.91	4.98	4.01	2.79	3.88	3.03	4.47	5.14	3.28	4.32	0.44	0.36	0	0.61	0.73	0.22	0.32	0	0	0	0.2	0.65	0.21	0.43	0	0.6	0	0.19	1.65	1.97	1.13	5.52	4.93	6.43	6.28	9.47	8.71	5.73	4.16	6.91	5.35
Unigene0048650	3.72	3.46	4.58	2.33	1.59	3.27	6.11	10.02	5.16	6	5.37	6.84	6.44	5.81	5.7	5.41	5.16	4.33	1.69	1.08	0.42	0.73	0.65	0.79	0.53	0.35	1.21	0.59	0.06	0.26	0.12	0.58	0.31	1.37	0.06	0.33	1.69	2.41	2.81	1.85	1.23	2.3	3.33	3.92	3.27	4.07	4.74	4.04	4.9
Unigene0048808	1.29	2.31	1.94	0.43	1.15	0.92	3.67	2.11	2.48	4.9	5.7	3.83	3.49	2.86	3.12	3.68	5.68	3.36	43.91	37.63	21.26	42.93	20.72	32.59	6.89	12.04	19.98	72.57	30.73	45.48	2.43	7.86	21.84	1.94	5.09	5.88	0.84	1.38	0.48	0.43	0.08	0.85	0.72	1.53	0.53	2.42	2.13	1.67	2.93
Unigene0048924	2.08	1.82	3.93	0	0.11	0.58	0.21	0	0	0	0.21	0	0	0	0	0	0	0	1.03	0.13	0.5	0	0	0	0	0	0	0.47	0	0	0	0	0.73	0	0.42	0.52	0	0	0	0	0	0	0	0	0	0	0.1	0.09	0.13
Unigene0048992	90.54	97.99	94.73	163.41	147.65	174.32	80.43	80.95	83.32	84.06	88.83	90.43	86.85	89.77	82.66	85.5	95.46	91.44	47.89	30.55	36.75	40.37	25.68	29.97	25.86	21.8	38.42	39.57	13.74	47.21	11.92	21.97	21.07	27.05	21.85	27.3	94.14	96.27	92.83	173.11	170.3	174.34	85.61	87.82	89.26	85.55	78.12	89.75	87.64
Unigene0049006	14.54	10.65	13.52	18.64	17.47	19.4	18.86	21.29	20.73	17.35	13.45	18.25	17.17	14.88	15.05	12.12	10.74	12.62	3.98	2.26	2.44	2.83	1.77	2.98	2.92	2.35	5.66	2.64	0.83	0.54	0.91	2.33	2.17	1.87	3.14	1.59	6.39	6.45	8.22	7.87	7.35	8.23	9.69	10.2	9.25	8.58	5.84	7.43	6.66
Unigene0049284	47.41	41.62	40.28	45.99	44.54	42.4	177.38	153.01	121.13	162.89	193.65	157.03	204.88	172.59	168.09	199.05	131.29	103.07	1164.23	790.04	1026.84	645.89	430.29	495.33	31.93	28	28.33	410.18	190.71	372.93	861.78	1407.67	1274.16	1771.06	2684.83	2520.79	26.37	29.76	31.01	21.22	28.66	26.64	149.35	152.84	114.05	113.31	109.58	103.34	144.87
Unigene0049336	193.25	232.3	177.68	855.56	1218.22	932.21	1881.46	1456.13	1874.08	1400.48	1497.38	1628.21	1370.12	1310.82	1337.49	417.47	463.62	460.43	13.98	13.72	11.16	8.33	6.23	3.97	0.11	0.7	0.27	11.8	1.18	13.64	0.27	0.92	2.71	1.64	3.79	5.24	196.41	191.07	179.48	1359.05	1265.38	1109.13	2405.59	2397.18	2545.94	2627.03	2460.03	2330.72	2104.74
Unigene0049392	9.99	9.67	8.89	19.39	17.77	18.21	20.41	20.36	20.17	18.96	16.3	16.89	18.18	17.39	19.62	21.49	18.81	20.62	8.3	4.09	5.4	5.24	3.34	4.65	2.29	2.68	3.84	7.67	1.67	5.54	1.28	1.91	3.41	3.16	3.91	4.5	9.46	8.66	9.8	16.5	16.78	17.79	23.9	25.36	24.13	21.39	21.37	20.12	18.29
Unigene0049494	33.86	29.09	28.28	27.85	27.64	28.62	25.75	31.11	26.11	23.61	22.44	20.8	22.72	21.28	20.77	20.46	18.25	20.99	5.87	3.87	3.5	2.58	1.59	1.33	0.24	0.14	0.73	1.36	0.05	1.52	0	0.63	0.4	0.53	0.48	0.18	39.47	34.89	35.47	28.7	29.18	29.51	28.04	29.35	28.95	22.98	20.06	23.56	22.37
Unigene0049564	6.51	5.61	6.13	20.1	19.13	18.95	7.46	7.35	7.02	6.35	6.97	7.39	6.67	5.29	5.36	2.5	1.96	3.57	0.5	0.16	0.38	0.88	0.24	0.19	0	0	0	0.21	0	0.37	0	0	0	0	0	0	5.83	7.56	10.52	12.01	12.25	15.8	14.18	13.22	11.99	7.56	8.44	9.14	9.86
Unigene0049599	22.79	22.97	21.91	20.18	17.5	21.44	20.58	17.32	19.34	20.18	22.51	21.47	19.58	20.59	20.32	10.78	12.3	12.9	5.37	3.05	3.85	4.94	3.34	3.03	3.12	1.64	5.42	7.55	1.58	6.08	1.95	3.47	5.1	5	5.66	6.23	22.88	26.95	25.3	24.1	23.55	23.17	19.81	19.96	20.23	21.97	21.07	21.04	18.69
Unigene0049787	4.21	3.82	4.35	3.19	3.54	2.7	12.7	11.03	14.14	6.61	6.83	7.13	7.22	5.58	6.1	0.49	0.53	0.4	0	0	0	0	0.05	0.13	0	0.06	0.06	0.24	0.06	0.19	0	0	0.78	0	0	0	1.32	1.97	1.25	2.32	1.7	2.5	8.62	9.65	8.46	4.85	3.26	4.11	3.09
Unigene0049956	11.52	8.23	10.66	7.75	7.61	7.73	4.19	4.31	4.31	4.76	4.54	4.65	5.43	4.3	4.51	3.42	2.23	3.79	0.77	0.5	0.44	0.68	0.46	0.67	1.26	1.18	0.56	0.78	0.28	0.72	0.17	0.18	0.34	0.66	0.66	0.46	8.85	9.91	8.88	9.24	7.69	9.03	3.53	4.38	3.92	3.95	4.08	4.56	4.08
Unigene0050007	18.85	19.51	19.8	13.49	10.49	11.54	14.06	17.91	14.08	9.13	12	9.51	8.04	9.42	10.21	35.85	36.85	40.6	98.83	71.96	90.44	106.51	66.66	93.31	33.09	29.04	52.51	86.94	35.13	73.43	35.73	68.47	104.02	58.88	105.43	107.24	13.12	11.81	12.18	8.6	9.75	7.62	10.52	11.2	11.14	8.5	6.85	7	7.93
Unigene0050410	87.15	95.59	90.14	138.3	171.33	135.54	149.3	128.05	153.47	99.41	104.55	105.2	101.93	109.85	104.94	202.21	201.18	186.15	64.33	51.26	41.15	43.5	28.14	31.83	19.8	29.07	25.72	41.83	13.56	47.54	5.86	10.51	15	12.15	28.51	22.62	79.02	82.08	84.54	149.56	139.23	130.09	168.93	169.96	183.48	102.37	103.79	105.78	112.51
Unigene0050411	163.32	166.77	155.17	435.74	506.61	431.8	282.07	229.79	293.08	220.05	222.84	233.36	210.64	216.21	209.93	145.01	150.96	144.09	44.22	29.89	26.78	21.81	14.73	16.61	22.43	28.25	33.25	38.96	9.36	38.86	3.99	5.78	9.55	9.45	17.91	17.81	194.67	202.92	182.55	506.71	445.97	468.07	322.12	327.66	316.55	250.57	274.47	273.65	249.36
Unigene0050412	116.72	124.67	114.57	611.42	801.67	636.61	612.24	492.31	632.33	436.13	446.57	479.92	388.73	403.17	399.86	429.95	422.18	400.33	188.88	155.75	126.59	97.49	64.58	75.94	24.46	29.55	30.1	67.01	21.54	67.64	11	18.06	34.79	37.13	100.93	76.04	222.49	233.71	219.35	802.28	705.41	701.23	659.3	628.16	635.73	451.14	474.66	496.62	432.28
Unigene0050533	134.8	132.82	132.42	128.11	124.54	98.06	103.52	114.15	111.2	97.96	105.65	97.28	107.99	113.23	100.89	107.09	92.46	101.46	34.36	20.5	20	19.92	13.2	15.29	20.08	24.52	36.66	19.6	10.52	31.44	10.05	14.77	11.57	15.89	19.22	14.79	88.41	81.9	81.61	82.05	87.94	97.18	74.7	79.03	89.79	93.93	99.39	95.89	98.99
Unigene0050675	13.24	12.58	11.42	21.2	20.05	24.38	41.64	36.14	41.17	37.85	35.06	35.37	41.77	42	42.05	25.82	25.36	23.43	4.65	3.5	3.63	2.38	2.04	2.07	0.44	0.56	1.18	1.84	0.27	1.5	0.32	0.24	1.62	0.4	0.58	1.12	9.72	11.56	9.3	18.53	17.55	16.65	31.17	33.02	30.48	32.7	30.92	30.36	34.66
Unigene0050678	1.43	1.32	1.11	29.42	29.53	28.72	65.96	60.57	57.24	45.08	42.53	45.55	36.37	34.67	35.65	20.61	23.03	22.98	1.45	1.2	0.84	0.49	0.22	0.22	0	0	0	0.72	0	0.3	0.04	0.13	0.12	0.12	0.12	0.37	1.35	0.97	1.01	26.82	25.6	18.08	71.39	70.99	72.09	50.31	50.67	47.93	39.51
Unigene0050918	1.4	1.25	1.25	4.64	4.65	5.52	11.29	9.35	11.6	13.69	11.99	13.13	12.9	14.84	14.31	4.97	4.97	5.66	1.34	1.35	1.02	1.49	1.27	0.99	0.13	0.12	0.07	0.43	0.23	0.52	0.07	0.42	0.1	0.42	0.22	0.27	2.16	1.71	1.31	4.02	3.9	4.59	9.25	10.7	10.57	13.23	10.96	11	10.94
Unigene0050920	5.43	4.68	4.71	15.59	13.7	16.26	21.16	22.9	21.42	15.65	14.67	14.47	10.98	11.45	13.05	13.02	11.41	10.26	4.3	2.21	3.51	2.21	1.18	2.04	0.71	0.77	0.85	2.72	0.83	1.85	1.18	1.44	1.61	1.4	1.06	1.58	7.62	9.73	8.46	15.78	17.12	16.45	29.17	31.28	28.89	19.04	18.58	17.81	14.06
Unigene0051076	6.78	6.33	7.56	6.01	4.78	5.54	6.3	6.86	6.57	7.3	6.33	6.87	5.76	6.61	7.31	5.49	4.73	5.04	1.46	0.91	1.7	1.35	0.87	0.86	3.42	1.99	5.98	2.52	0.73	2.36	0.46	1.03	1.09	1.78	0.97	1.77	8.19	8.67	9.1	3.36	4.91	4.05	6.29	6.57	6.7	7.18	7.21	6.18	7.02
Unigene0051116	28.53	31.92	27.71	21.56	24.23	23.22	26.95	26.46	27.16	27.61	24.35	23.6	23.33	23.44	25.98	18.97	21.35	24.47	9.76	3.65	7.13	7.48	5.05	5.69	7.23	5.7	14.55	7.34	2.88	7.3	2.68	4.29	2.92	7.34	5.12	4.83	31.51	30.61	30.45	23.17	25.57	25.34	27.47	28.03	27.79	28.97	25.37	27.45	24.8
Unigene0051190	85.33	105.99	107.7	2.69	2.01	1.84	0.28	0.1	0.3	0.46	0.46	0.18	0.39	0.89	0.63	1.44	1.13	1.4	23.61	34.96	25.07	148.26	31.99	38.52	1.31	18.33	43.11	121.72	40.1	99.31	0.19	0.13	1.67	0.19	0.56	0.35	76.28	82.67	108.12	5.1	5.25	5.26	0.54	0.16	0.33	1.17	2.64	0.57	0.42
Unigene0051310	23.35	22.49	20.72	27.8	29.52	27.78	36.54	39.12	36.89	38.91	37.03	36.06	36.4	35.92	37.07	24.72	25.89	29.78	6.26	3.5	4.81	3.41	2.88	2.81	0.85	0.97	2.08	2.6	1.07	3.03	0.65	1.95	1.49	2.38	1.46	1.69	22.28	26.27	22.25	30.37	32.81	32.31	34.16	35.03	35.57	35.46	32.18	33.58	34.16
Unigene0051581	2.17	1.5	1.68	2.53	2.14	2.76	28.35	29.4	28.84	23.38	24.5	25.39	24.82	29.57	32.22	105.36	116.04	139.37	0.52	0.16	1.09	0.09	0.4	0.29	0.14	0	0	0	0	0	0.09	0	0.55	0.09	0.09	0	0.73	0.56	0.33	2.52	2.26	1.87	8.56	9.87	13.74	11.2	13.56	12.19	12.19
Unigene0051624	11.29	10.72	10.38	20.57	17.03	22.23	15.17	16.28	13.74	18.44	15.27	17.3	15.79	15.44	16.61	7.56	7.85	8.47	3.46	2.23	2.38	2.49	2.34	2.54	2.2	1.75	4.77	3.9	1.23	2.81	1.11	1.98	2.01	3.62	2.33	1.96	11.67	14.92	13.3	15.66	18.23	17.88	13.66	11.67	12.68	14.11	13.63	13.63	11.55
Unigene0051687	1.52	1.48	1.34	45.57	41.37	45.81	10.94	10.5	11.11	13.04	11.09	12.93	9.47	8.95	11.44	1.55	1.67	1.67	0.17	0.02	0.15	0.17	0.15	0.26	0.04	0.07	0.12	0.1	0	0.2	0	0.08	0.1	0.07	0.02	0.02	4.15	2.49	2.73	38.71	43.78	41.49	18.3	16.97	17.49	12.89	13.76	14.11	8.96
Unigene0051724	41.74	39.92	39.87	18.51	16.2	17.5	31.6	31.26	28.63	24.05	23.82	27.05	21.43	22.36	25.19	21.54	21.54	23.57	7.68	4.49	4.86	7.56	3.63	4.5	8.35	5.65	12.2	6.74	2.61	7.44	2.76	3.07	2.75	7.3	4.46	4.27	29	25.12	28.97	16.92	16.95	18.94	32.3	38	33.85	24.63	24.61	24.95	25.51
Unigene0051839	10.8	22.25	12.23	22.1	27.4	21.43	11.73	11.51	14.79	10.72	8.64	6.83	13.08	11.37	11.81	40.05	41.58	50.23	13.52	9.77	9.47	13.09	10.35	7.35	6.37	7.58	9.71	9.58	8.71	14.78	2.7	3.46	5.1	6.08	5.78	4.31	18.64	11.73	17.5	14.34	22.2	16.29	12.55	14.49	13.67	13.2	16.2	11.93	13.6
Unigene0051989	12.64	9.83	11.18	66.24	85.96	67.56	88.46	73.81	67.27	23.68	27.4	27.08	27.19	24.27	21.38	510.89	453.87	330.22	199.5	160.71	160.72	102.99	66.97	84.23	23.96	27.51	22.58	38.57	20.09	16.75	27.56	63.92	92.41	34.01	69.53	65.53	3.25	2.69	2.48	15.84	17.89	12.54	57.76	45.3	41.07	10.34	9.2	7.95	13.56
Unigene0052419	184.07	159.07	191.5	17.95	15.94	15.84	48.2	40.17	43.22	86.53	86.24	78.76	106.85	84.49	94.19	40.73	37.62	36.61	90	78.13	65.69	99.46	61.4	79.08	101.11	102.81	127.22	197.58	94.75	182.32	119.34	203.79	279.4	124.03	187.41	211.76	87.2	81.94	102.14	12.56	13.17	17.6	33.9	34.3	28.12	58.8	60.21	62.89	80.93
Unigene0052530	21.45	18.98	18.77	70.39	70.87	70.9	90.06	82.12	99.27	85.62	84.03	74.5	74.11	76.85	82.78	59.84	60.08	66.16	24	15.01	22.11	13.76	10.87	17.03	6.14	8.53	13.74	9.71	3.96	9.98	3.04	3.74	3.04	4.47	6.37	4.87	15.72	15.27	15.06	55.8	53.89	54.1	61.93	62.55	67.47	74.34	70.3	67.75	62.74
Unigene0052724	21.76	24.43	20.42	15.35	14.74	16.5	21.16	22.83	18.83	22.1	18.95	19.51	20.08	20.18	20.19	16.04	16.31	18.7	6.05	2.93	4.22	3.67	2.14	2.05	3.31	2.42	7.03	5.28	2.27	4.08	0.98	2.85	2.37	4.2	2.16	2.86	25.85	29.07	26.81	15.93	18.28	17.33	20.4	20.5	20.58	21.8	20.53	20.87	21.26
Unigene0053036	5.84	6.48	5.85	27.55	25.8	28.25	13.07	12.24	10.74	12.35	14.21	12.56	14.39	18.1	17.67	14.22	13.65	14.44	4.48	2.8	4.07	2.76	1.89	2.22	0.78	0.79	1.41	1.27	0.58	1.67	0.7	1.67	1.64	2.54	1.82	1.74	9	9.46	7.75	25.3	26.32	21.94	12.37	11.92	12.08	15.31	17.21	16.44	17.66
Unigene0053144	5.23	7.68	8.03	8.7	8.78	9.86	4.23	7.21	5.5	9.85	10.5	9.27	7.23	8.07	7.23	3.68	3.14	4.96	0.78	0.72	0.51	0.73	0.26	0.55	3.55	2.21	4.35	6.62	2.51	6.67	0.52	0.85	1.55	1.36	1	1.86	11.04	10.67	11.94	10.43	10.09	8.95	4.78	4.76	5.99	13.31	16.72	17.1	7.12
Unigene0053260	14.18	15.43	12.38	48.72	74.92	52.09	106	75.09	84.2	65.3	56.09	54.74	62.97	52.1	53.87	38.32	27.92	25.26	1.88	2.2	2.03	1.27	1.08	0.56	0	0	0	0.84	0.11	0.18	0	0	0.29	0	0	0.37	12.54	12.78	12.77	44.8	48.71	36.16	85.31	85.12	85.74	81.31	76.12	65.77	72.19
Unigene0053371	2.17	2.46	2.57	0.14	0.1	0.1	0.21	0.39	0.53	0.6	0.27	0.51	0.76	0.55	0.55	0.35	0.26	0.42	6.25	11.37	10.38	10.89	14.77	14.51	29.69	21.21	21.25	17.07	19.09	21.97	20.17	20.68	9.12	20.99	6.89	10.25	4.52	4.82	3.64	1.02	0.71	0.56	0.29	0.17	0.6	0.32	0.51	0.48	0.47
Unigene0053900	1.14	0.95	0.8	5.65	7.48	6.64	13.42	10.56	11.68	5.58	7.09	6.82	6.58	4.83	4.77	8.7	7.78	9.16	1.22	1.53	1.21	1.91	0.68	1.23	0	0.12	0.19	2.42	0.37	1.21	0.06	0.27	2.12	0.31	0.25	0.46	1.26	1.51	1.82	6.47	5.31	5.84	16.79	14.4	13.52	6.65	7.36	6.66	4.7
Unigene0053901	0.81	0.35	0.78	3.52	4.07	4.37	18.54	13.81	16.77	12.9	14.36	12.92	12.64	11.05	8.78	8.27	7.36	6.1	0.73	0.79	1.4	1.48	0.53	0.63	0	0	0.44	1.07	0	1.4	0.15	0.94	0.3	0.14	0	0.67	1.72	0.65	1.49	3.62	1.38	2.38	21.28	19.4	17.45	10.25	10.71	9.3	10.47
Unigene0053902	0.49	0.37	0.16	2.11	2.25	2.67	15.22	14	12.21	9.66	8.82	9.83	9.66	10.58	10.79	5.28	4.77	5.53	0.85	0.95	0.31	1.19	0.74	1.28	0	0	0	0.58	0	0.76	0.12	0.76	1.08	0.23	0.58	1.3	0.43	0.63	0.55	1.56	2.04	1.82	15.07	15.47	12.36	7.58	7.43	7.05	6.44
Unigene0053997	22.8	21.79	24.05	7.55	6.36	7.12	15.68	23.43	15.11	17.93	18.36	15.57	19.33	15.22	17.02	9.51	9.06	10.48	4.04	1.99	2.19	2.99	1.07	2.49	1.13	0.78	2.07	1.45	0.29	1.5	0.68	1.27	0.45	1.24	0.65	0.47	29.06	27	27.98	6.97	7.21	8.52	16.01	15.85	15.53	19.56	20.25	20.29	22.75
Unigene0053999	5.69	7.65	5.54	1.36	1.11	1.53	4.14	4.88	3.06	4.03	2.47	2.94	3.04	3.69	3.32	2.6	3	3.88	0.85	0.26	0.81	1.28	0.57	0.69	0.54	0.36	0.97	0.55	0.17	0.45	0.13	0.14	0.13	0.7	0.04	0.12	6.25	7.39	6.7	0.97	2.12	1.87	3.56	4.22	4.2	6.12	3.74	4.53	4.57
Unigene0054023	13.25	15.95	13.92	14.34	15.3	14.93	26.23	25.23	24.03	28.07	24.16	23.07	25.19	24.72	22.43	14.18	14.21	20.18	2.71	1.16	2.54	0.95	0.89	1.3	1.96	2.21	2.02	1.61	0.38	2.43	0.09	0.41	0.39	0.84	0.59	0.98	11.77	14.59	17.38	9.04	10.15	10.67	21.1	22.18	21.15	29	31.05	22.54	20.77
Unigene0054025	17.51	16.32	15.13	6.1	6.77	5.02	25.63	22.83	26.46	18.84	20.98	17.65	22.24	19.66	18.42	12.01	10.47	12.65	1.8	1.51	2.15	1.18	1.08	0.71	0.33	0.49	0.55	1.09	0.03	1.83	0.32	1.14	1.64	0.71	1.01	1.29	15.43	17.86	19	6.72	5.61	6.63	25.41	27.62	28.12	30.38	28.17	22.72	26.37
Unigene0054066	51.31	50.83	52.51	63.64	68.5	57.86	70.56	76.4	68.96	49.46	53.93	51.56	56.44	51.22	50.29	63.97	59.22	55.38	21.3	8.11	10.91	31.88	18.69	14.31	20.11	20.83	46.82	40.97	16.18	35.27	4.33	8.08	6.2	9.07	6.7	6.42	67.57	66.52	64.15	72.49	72.79	86.12	81.78	82.59	72.07	57.53	58.91	66.14	66.43
Unigene0054068	2.02	1.45	1.9	0.15	0	0.24	0	0.06	0.41	0.07	0.16	0.11	0.22	0.17	0.1	0	0.13	0.12	0.42	0.52	0.7	0	0.39	0.08	3.68	2.36	3.78	3.79	2.44	2.1	5.2	12.67	10.97	7.37	6.86	7	0	0.26	0	0	0	0	0	0	0	0.28	0.11	0.19	0.07
Unigene0054078	18.73	18.76	17.6	9.83	8.87	11.07	10.9	10.88	10.05	13.62	12.06	11.94	12.02	12.29	12.34	8.74	9.97	10.58	5.11	2.2	4	3.85	2.94	3.11	2.63	1.54	5.28	5.07	1.35	3.91	1.35	1.81	2.21	3.75	2.21	3.06	22.07	22.69	21.52	11.05	11.55	11.92	10.6	10.63	10.11	13.23	11.66	12.33	12.27
Unigene0054152	0	0	5.39	0	0.07	4.15	3.65	0	0	0	0.06	0	0.47	0	0	0	0	0	2.28	1.27	3.07	0	0	0	0	0	0	7.48	0	0	0	0	16.11	0	11.02	15.3	0	0	0	0	0	0	0	0	0	0	0	0	0
Unigene0054181	13.53	13.46	12.71	25.52	27.11	23.75	35.31	33.71	40.94	24.93	25.55	23.63	24.36	24.83	25.38	21.74	20.12	17.8	4.81	3.97	4.69	3.64	2.06	5.64	0.62	0.93	1.02	5.66	1.05	5.46	1.09	1.56	2.53	2.3	3.06	2.81	17.86	20.19	16.39	26.14	24.44	29.68	40	39.41	40.47	25.03	26.46	25.9	26.27
Unigene0054315	17.63	16.12	18.62	21.41	18.88	22.13	22.19	23.37	19.46	18.42	17.64	19.91	19.19	20.07	21.22	20.96	21.57	23.58	12.31	5.71	8.98	8.07	6.42	6.28	7.06	6.04	11.51	10.71	4.09	8.07	3.51	6.61	8.69	6.11	5.59	6.59	17.75	20.07	19.73	16	19.98	18.84	18.24	16.65	17.66	16.16	14.73	15.25	16.26
Unigene0054428	3.07	2.52	2.83	1.96	2.35	1.79	0.62	0.58	0.67	1.44	2.87	2.14	1.29	1	0.78	2.59	3.7	4.59	0.91	0	0.18	0.21	0.48	0.57	0	0	0	0.09	0.1	0.11	0	0	0	0	0	0	3.25	4.58	2.94	2.27	1.24	2.01	1.06	0.61	0.82	1.24	2.01	1.77	1.29
Unigene0054430	1.83	1.98	1.04	1.28	1.98	1.13	0.92	0.12	0.25	0.57	2.16	1.58	0.59	2.08	0.83	3.41	1.81	2.25	0.56	0.14	0.13	0.47	0.14	0.51	0	0	0	0.13	0	0	0	0	0.16	0	0.15	0	3.23	2.06	2.59	2.05	1.46	0.99	1.2	1.27	1.6	1.06	1.59	2.1	0.73
Unigene0054491	27.68	33.34	25.96	16.2	19.61	16.44	26.91	24.77	24.27	30	22.17	25.87	29.85	29.18	29.46	16.7	16.66	20.64	6.85	5.1	5.63	5.86	3.99	4.19	5.92	7.69	11.47	11.83	3.02	5.7	1.16	2.43	2.89	4.47	3.79	7.59	21.07	19.81	23.32	13.7	14.63	14.42	15.15	17.52	14.75	19.49	17.67	17.1	23.03
Unigene0054603	107.09	124.5	116.58	4692.91	4976.3	4616.68	943	843.34	1006.56	1020.98	874.59	1190.58	827.36	897.51	925.86	149.7	174.2	180.96	52.72	43.29	34.38	56.82	39.55	45.04	48.42	58.68	48.84	77.9	29.57	124.57	18.24	21.85	31.15	19.93	37.25	29.47	282.11	268.83	233.74	4514.29	4821.62	5148.99	1236.71	1181.63	1312.45	1003.4	1196.37	1325.08	869.2
Unigene0054685	0.19	0.07	0.12	0	0	0.07	0	0	0	0	0.07	0	0	0.07	0.3	0	0	0	0.96	2.17	2.8	4.7	3.15	3.4	108.59	64.07	99.22	24.69	63.62	92.19	126.28	135.67	9.48	88.74	5.1	8.77	0.16	0	0.91	0	0	0.08	0	0	0	0	0	0.12	0
Unigene0054690	3.1	2.06	3.06	4.07	2.68	3.92	13.32	13.03	14.25	14.42	16.06	17.61	18.53	19.97	20.55	5.15	6.4	6.54	2.22	0.58	0.84	0.42	0.17	0.3	0.07	0.04	0.09	0.15	0.09	0.59	0	0.1	0.05	0	0.09	0.04	0.75	1.14	0.6	2.67	2.9	2.18	6.37	10.15	8.02	16.79	13.41	15.24	14.28
Unigene0054708	4.08	3.69	3.74	17.42	18.44	19.85	33.12	29.49	26.46	23.8	22.27	20.1	18.73	19.18	23.38	20.57	22.84	22.2	4.08	3.21	3.12	2.13	1.99	2.97	0	0.3	0.11	1.11	0.42	2.03	0.11	0.56	1.29	0.73	1.14	2.12	4.29	4.2	3.72	13.23	13.9	12.13	24.91	21.95	22.56	16.23	15.77	17.9	15.8
Unigene0054744	4.58	3.39	5.26	28.48	23.71	25.1	15.71	8.41	16.98	1.63	1.81	3.01	1.03	0.97	1.12	13.64	13.91	12.33	0.08	0.2	0.39	0.11	0	0.12	0	0	0.22	2.92	0	5.87	0	0	0	0	0	0	15.31	12.6	10.62	62.29	74.56	82.52	8.6	9.28	14.65	0.98	1.23	1.8	1.06
Unigene0055260	9.86	10.43	8.3	11.04	12.23	11.92	17.16	18.12	19.39	21.56	20.04	18.46	18.05	17.49	18.53	7.01	6.68	8.11	2.85	1.5	2.21	1.49	0.89	2.14	0.39	0.29	0.72	1.39	0.34	1.13	0.15	0.49	1.12	0.75	0.86	1.14	9.29	10.33	9.04	9.98	10.03	12.02	13.6	15.1	14.23	21.35	19.06	19.18	17.32
Unigene0055261	13	13.08	11.6	10.91	12.98	8.34	15.31	20.82	18.99	22.02	21.07	22.34	18.43	18.47	17.96	6.53	6.18	9.21	2.55	1.32	1.92	1.36	0.55	2.26	0	0.47	0.61	2	1.57	0.92	1	0.13	0.75	0.36	0.6	0.22	10.22	10.76	11.29	11.86	12.05	13.8	11.42	15.5	12.14	16.99	21.34	19.11	20.49
Unigene0055413	44.17	47.58	42.77	73.09	79.04	79.42	108.04	111.26	119.17	82.46	78.33	75.72	79.22	74.36	75.94	70.71	72.88	77.36	33.5	18.14	25.54	22.94	13.82	19.71	20.04	20.33	32.49	30.81	9.52	23.41	4.9	10.31	12.59	9.79	12.16	12.1	55.49	53.85	50.92	73.09	80.53	69.83	122.51	122.08	131.3	97.96	90.81	93.94	92.18
Unigene0055414	38.33	53.38	39.92	52.59	69.04	62.38	87.66	85.8	91.48	75.16	64.16	65.27	61.7	68.11	66.66	75.27	81.85	95.21	35.44	25.38	23.74	15.38	12.62	15.89	11.63	14.09	20.18	20.42	5.89	16.94	5.15	8.73	5.14	7.97	8.93	8.72	43.93	43.36	49.85	51.6	68.4	57.12	83.66	86.18	93.77	97.79	76.7	78.98	82.65
Unigene0055479	7.51	8.15	7.86	12.97	11.24	13.83	20.42	18.7	19.2	17.93	15.46	17.88	16.26	16.14	15.71	10.04	10.03	11.77	4.8	3.16	4.44	5.36	3.82	4.74	1.1	0.95	2.68	7.56	2.16	5.85	2.76	5.05	3.77	7.7	3.94	4.22	10.61	9.87	10.55	10.22	11.41	13.09	15.73	15.86	15.41	21.21	21.05	19.02	15.31
Unigene0055554	2.18	1.68	1.32	1.68	2.23	2.32	1.88	1.74	1.5	3.8	2.5	2.84	3.05	3.1	3.69	0.8	0.94	0.71	0.13	0.04	0.2	0.07	0.19	0.08	0.07	0.07	0.14	0.28	0.11	0.27	0.09	0.02	0.05	0	0.14	0.04	2.33	2.83	2.43	2.24	2.4	2.58	2.1	2.87	2.59	3.25	3.45	3.24	2.97
Unigene0055739	15.24	18.26	12.49	9.27	11.05	10.65	14.99	17.71	16.35	16.31	11.85	14.8	13.38	10.99	14.88	13.48	15.14	18.04	7.58	4.52	6.3	4.4	3.44	4.35	3.65	4.1	8.41	4.86	1.3	5.49	1.85	1.67	1.45	5.05	2.11	2.02	12.35	14.73	13.77	8.45	9.8	9.72	12.82	12.12	13.13	13.64	11.74	12.5	10.38
Unigene0055773	4.46	5.18	4.36	26.01	33.57	24.91	41.46	39.29	46.5	31.04	31.63	31.68	29.81	28.38	31.65	44.54	43.65	49.09	12.76	9.94	11.99	7.49	5.75	7.13	4.39	4.3	4.51	6.19	1.33	4.13	3.22	3.85	5.12	3.3	7.21	5.61	5.83	4.56	6.46	22.67	20.65	18.06	39.16	39.59	39.28	29.4	31.43	28.52	23.82
Unigene0055863	4.13	3.03	0	0	0	0	0	0	0	0	0	0	0	0	0	0	0	0	3.09	2.08	1.01	0	0	0	0	0	0	0	0	0	0	0	0	0	0	0	0	0	0	0	0	0	0	0	0	0	0	0	0
Unigene0055947	0.2	0.16	0.33	1.76	1.09	2.54	1.23	1.77	2.19	0.63	0.87	0.29	0.45	0.39	0.13	10.96	12.11	12.66	1.76	0.79	1.88	0.6	0.53	0.75	0	0	0.2	0.08	0.19	0.31	0.1	0.42	0.3	0.39	0.19	0.09	0.09	0	0.09	0.97	1.39	0.53	0.76	0.48	0.42	0.19	0.36	0.19	0.28
Unigene0056066	0.22	0.06	0.32	0.28	0	0.2	0	0.06	0	0.29	0.06	0.18	0.19	1.53	0.65	0	0	0	0.06	0.58	0.14	0.16	0	0.44	0.65	0.69	1.29	0.72	1.03	1.9	3.62	2.59	4.77	3.09	5.54	3.84	1.46	1.14	2.7	0.33	0.51	0.07	0	0	0	0.08	0.36	0.16	0.3
Unigene0056069	2.49	2.08	3.27	0.84	1.02	0.7	0.04	0	0.09	0.53	0.89	0.8	1.33	1.6	1.47	0.29	0.16	0.1	0.29	0.52	1.11	1	0.52	0.94	27.79	28.11	18.51	29.25	37.72	48.14	42.53	51.17	108.99	22.84	72.52	52.64	7.09	5.24	6.85	2.64	1.55	0.58	0.23	0.19	0.3	1.25	0.94	0.97	0.99
Unigene0056077	30.34	25.83	29.34	49.28	45.94	48.25	142.99	120.92	146.72	133.87	124.25	136.9	151.19	167.11	184.71	68.49	71.59	70.47	31.19	16.32	18.75	8.34	6.44	8.28	4.38	3.97	5.32	6.25	2.36	6.45	2.17	4.03	5.96	6.02	8.76	8.78	22.47	23.56	22.33	44.77	44.36	35.12	85.84	95.37	89.11	145.49	130.78	125.09	145.15
Unigene0056663	11.23	10.09	11.26	45.35	67.65	53.43	50.61	52.54	46.3	38.93	29.19	31.67	31.44	29.9	31.17	108.96	119.79	122.28	18.53	12.41	14.12	12.13	5.36	10.91	3.85	1.42	4.57	12.28	5.07	18.56	2.45	4.03	2.91	4.61	1.68	2.2	9.1	7.99	8.07	41.82	59.71	54.63	50.51	47.35	49.54	42.79	34.88	37.14	35.57
Unigene0056751	18.15	16.67	15.78	20.37	17.05	17.2	22.45	19.67	20.91	20.67	20.02	23.46	20.51	21.58	21.68	14.27	13.99	15.63	7.04	4.94	6.16	6.36	3.45	3.89	3.21	2.31	6.49	7.07	1.79	7.12	2.23	3.94	3.87	4.67	5.07	4.85	14.23	15.8	13.69	14.09	17.94	15.75	22.61	20.81	19.96	21.57	19.31	21.07	20.83
Unigene0056780	32.35	36.71	29.83	27.64	28.79	31.7	36.71	35.23	36.84	37.58	32.67	34.44	32.71	32.05	36.35	15.25	17.16	19.77	3.08	2.3	1.93	1.84	1.33	2.09	2.45	2.11	5.82	2.33	0.83	3.21	1.51	1.84	2.46	3.3	3.05	2.35	33.37	33.22	31.92	27.85	30.36	33.71	36.2	35.11	36.72	39.8	35.12	34.07	29.99
Unigene0056937	1.38	1.74	1.8	0.62	0.79	1.05	2.2	2.72	3.8	2.26	1.75	2.52	2.21	1.57	2.46	0.08	0	0	1.36	1.16	0.43	0	0	0.11	0	0	0.1	0.16	0	0.11	0	0	0.41	0	0	0.09	0.9	0.53	0.74	1.15	0.78	0.45	1	0.82	0.6	1.36	3.65	1.54	2.72
Unigene0057044	6.08	8.98	6.28	16.82	15.9	19.07	21.35	16.08	14	11.12	9.82	11.4	8.71	11.27	13.13	12.44	10.83	5.71	1.08	0.45	0.87	0.42	0.08	1.63	5.23	6.77	7.52	1.57	0.16	1.34	0.26	1.07	0.34	4.19	1.72	1.84	5.75	6.66	7.07	10.5	11.17	10.01	6.74	7.27	6.76	9.13	9.32	11.14	8.91
Unigene0057268	0.56	0.64	0.48	1.34	0.62	1.62	0.67	1.49	0.62	1.06	0.33	0.66	0.37	0.56	0.71	0.93	1.72	2.21	20.54	20.7	29.12	17.71	19.25	20.16	20.73	5.45	23.62	13.31	6.95	14.33	10.42	14.29	7.67	33.32	4.7	15.95	0.32	1.03	1.02	1.31	1.73	1.7	0.58	0.98	0.72	2.08	0.62	0.81	0.79
Unigene0057375	12.23	12.41	10.87	55	52.51	54.37	10.84	9.15	13.11	19.29	17.01	20.36	15.53	14.28	16.72	1.62	2.48	1.31	0.27	0.14	0	0.7	0.41	0.33	0.74	0.73	1.68	1.24	0.38	1.55	0.08	0.65	0.23	0.3	0.68	0.91	22.42	25.6	18.97	52.37	50.83	49.67	16.72	16.82	16.97	15.96	16.66	19	12.55
Unigene0057528	0	0	5.02	0	0.69	3.25	2.4	0	0	0	0.24	0	0.42	0	0	0	0	0	1.63	1.07	2.64	0	0	0	0	0	0	2.47	0	0	0	0	8.73	0	5.97	10.33	0	0	0	0	0	0	0	0	0	0	0	0	0
Unigene0057561	34.48	35.93	36.16	74.96	65.77	80.68	73.19	65.41	69.63	78.9	70.79	78.64	75.66	75.27	79.63	45.1	48.79	53.19	8.28	6.11	5.88	4.51	2.56	3.86	0.54	0.3	0.86	3.12	0.84	3.66	1.79	2.12	2.71	3.02	1.95	4.25	38.99	43.58	38.57	61.99	70.22	65.17	79.86	75.18	73.19	72.04	70.17	68.51	67.04
Unigene0058080	0.09	0.15	0.12	0.93	1.81	1.59	0.23	0	0.15	0	0.09	0	0.14	0.15	0.04	12.34	10.09	10.57	3.09	2.27	1.66	3.05	1.89	1.4	1.14	0.53	0.37	1.81	0.91	2.37	0.57	0.59	0.75	1.94	3.03	1.86	0.28	0.27	0.29	1.07	1.98	1.45	0.14	0	0.16	0.06	0	0.04	0.12
Unigene0058121	66.28	62.72	60.63	64.95	65.24	66.95	80.71	78.9	74.81	71.72	69.92	74.79	73.88	70.19	74.95	60.19	58.95	60.98	28.56	16.59	18.06	21.63	11.8	13.51	8.79	8.57	17.29	21.98	6.25	21.4	4.37	8.41	11.12	13.1	14	15.8	83.88	86.66	83.93	79.89	87.08	85.59	102.67	103.26	101.03	91.56	83.49	86.61	88.4
Unigene0058227	0.8	1.19	0.6	24.59	22.27	28.25	10.27	13.75	9.95	12.46	9.45	11.89	10.06	8.7	9.33	1.46	2.09	2.45	0.21	0.07	0.13	0.26	0.12	0.23	0.04	0.06	0.19	0.21	0.06	0.23	0.03	0.03	0	0.1	0	0.06	3.87	3.31	3.29	20.69	25.3	27.86	14.22	13.77	14.23	12.51	11.08	11.83	7.95
Unigene0058466	67.37	74.71	76.19	87.06	97.55	86.43	90.89	76.43	88.99	84.02	85.88	89.01	91.19	93.32	90.33	66.64	69.61	66.01	22.36	18.77	13.25	20.53	12.54	17.57	22.46	27.28	33.07	43.17	16.57	55.65	9.02	15.05	15.16	18.86	33.35	26.94	74.84	69.82	77.65	99.83	97.43	96.76	96.36	101.02	95.59	98.4	106.2	106.61	119.27
Unigene0058759	9.6	9.96	7.88	13.12	12.4	14.92	10.75	9.62	11.14	13.22	11.16	13.97	11.16	10.84	10.64	10.58	12.13	10.4	4.92	3.29	4.13	3.22	2.77	3.4	1.3	1.39	2.21	3.91	1.44	4.27	1.32	2.07	2.42	1.96	3.5	1.58	12.3	12.99	11.48	12.21	12.04	11.94	8.41	10.31	11.27	11.84	9.7	10.55	8.9
Unigene0058980	0.87	0.85	0.65	7.97	7.11	6.21	9.75	6.31	8.14	7.97	5.42	6.2	4.39	6.59	6.17	4.35	3.93	5.64	1.12	1.22	0.85	0.39	0.7	0.42	0	0	0.19	0.24	0	0.31	0	0.1	0.3	0.19	0.38	0.53	2.02	1.89	1.08	5.38	7.94	6.52	10.93	8.45	9.86	9	9.27	8.94	7.52
Unigene0059091	7.53	6.59	5.94	27.95	27.79	27.69	54.91	48.68	54.04	56.44	50.46	59.5	56.66	62.18	64.87	5.85	8.74	8.04	1.89	1.68	1.21	1.3	1.49	1.03	0.09	0.21	0.4	2.06	0.98	1.14	0.86	1.45	4.7	1.01	4.07	3.22	9.68	9.09	8.82	34.33	34.23	32.44	65.64	62.87	63.85	56.5	59.42	57.09	64.49
Unigene0059120	11.04	14.86	9.9	7.28	7.69	10.13	9.47	10.94	9.43	17.05	11.61	13.7	15.14	14.65	13.93	6.26	6.55	10.79	2.98	1.98	2.64	2.1	1.44	1.93	1.22	0.54	1.69	1.66	0.56	1.25	1.06	0.93	1.37	2.43	0.72	1.11	11.09	11.7	12.68	7.16	10.89	11.28	9	8.89	8.46	15.21	10.81	10.48	9.28
Unigene0059285	66.24	64.86	63.12	51.81	42.12	51.57	50.42	44.94	45.96	49.64	47.33	49.76	45.69	46.06	45.59	37.86	39.57	43.95	22.03	12.05	18.12	18.69	11.74	12.8	11.84	9.15	22.75	17.92	6.74	16.09	5.19	10.21	10.54	15.49	9.87	13.72	70.37	70.87	68.49	43.59	50.51	44.95	43.81	45.54	45	47.99	43.66	44.18	40.57
Unigene0059361	9.99	10.1	10.89	6.7	8.73	6.54	22.52	20.18	19.27	19.08	20.76	18.13	22.43	21.45	18.8	15.2	12.76	12.24	4.14	3.7	2.22	2.17	1.49	1.52	0.4	0.08	0.08	1.21	0.57	1.23	0.34	0.44	0.08	0.41	0.24	0.15	8.81	9.71	8.58	7.36	8.16	7.03	21.93	19.82	20.85	18.58	21.96	21.44	21.08
Unigene0059523	6.94	4.89	6.02	8.17	6.26	6.77	13.95	13.99	14.94	11.56	11.71	12.58	13.59	9.96	12.04	6.74	9.17	7	2.58	1.64	1.35	1.23	1	0.9	0.71	0.37	0.94	1.04	0.27	1.95	0.34	0.47	0.85	0.93	1.63	1.93	5.21	7.31	7.21	6.5	6.4	7.69	12.07	11.41	9.15	13.02	10.41	10.7	10.09
Unigene0059617	77.74	78.62	73.03	223.53	197.54	203.83	22.86	28.48	23.15	43.4	35.11	39.94	40.21	42.15	41.49	120.72	108.99	111.71	48.36	31.33	28.15	16.86	9.95	12.04	4.58	4.24	8.71	2.5	1.24	3.48	2.05	2.75	0.77	3.45	1.29	0.86	73.99	76.5	62.74	146.25	165.9	172.15	18.47	17.8	19.41	28.74	32.43	32.08	30.22
Unigene0059644	226.72	281.16	294.87	177.94	226.01	159.13	955.29	789.39	824.66	291.43	347.13	297.04	273.97	238.79	226.74	528.42	463.35	349.29	171.85	154.92	139.93	210.96	165.78	220.25	344.09	433.68	386.61	578.41	228.31	362.5	123.56	178.63	305.71	104.65	256.52	226.86	168.88	156.11	176.78	123.18	104.75	126.79	374.65	386.1	363.25	245.79	216.62	201.06	225.17
Unigene0059645	252.64	272.53	242.09	679.61	850.32	690.95	477.91	342.69	442.47	347.17	315.61	355.07	354	355.72	374.88	157.8	159.89	120.1	69.93	53.65	46.19	29.16	17.72	21.25	4.39	6.31	4.85	26.13	6.7	42.03	11.25	19.13	31.89	7.9	17.93	17.77	280.03	294.78	294.14	691.51	639.09	624.65	283.52	303.02	295.58	349.75	393.07	402.41	371.89
Unigene0059716	1.16	1.09	2.17	0.34	0.2	0.3	0.05	0	0	0.34	0.37	0.23	0.29	0.39	1.12	0	0	0	0.27	0.22	0.27	0.63	0.34	0.81	18.83	16.27	11.02	17.74	19.59	26.09	18.94	25.82	59.89	8.58	27.22	20.48	3.27	2.87	3.12	0.98	0.39	0.28	0.05	0.05	0	0.43	0.82	0.48	0.35
Unigene0059820	28.23	28.77	25.89	115.95	124.19	117.18	66.23	67.05	63.66	76.91	79.06	78.2	68.24	79.3	81.88	38.02	34.09	42.89	2.49	1.93	1.87	1.25	0.67	1.61	0.2	0.94	2.31	3.09	0.9	4.32	0	1.06	0.93	0.65	0.65	0.6	48.92	40.93	43.79	71.25	81.58	77.04	65.67	72.4	73.05	69.79	71.22	67.88	78.4
Unigene0060142	0.34	1.01	0.33	1	1.47	0.94	22.09	16.34	19.84	12.92	19.83	15.58	7.45	7.66	6.5	5.83	3.93	5.89	17.57	14.47	16.06	32.91	18.3	24.25	13.56	13.16	19.63	26.97	8.34	15.68	3.17	7.27	16.93	7.27	9.35	15.85	0	0.09	0	0.48	0.46	0.62	8.36	10.44	5.85	13.17	9.48	9.32	5.87
Unigene0060465	191.77	207.69	173.54	86.14	104.93	96.6	273.2	244.27	263.07	300.99	272.82	285.68	281.11	276.61	305.77	34.03	38.69	39.85	4.55	3.64	5.02	3.56	2.29	2.61	8.56	9.03	10.18	19.39	3.71	19.33	2.68	3.04	5.16	4.66	4.92	5.68	233.76	264.67	251.59	106.18	98.23	94.89	273.83	278.38	268.79	332.61	286.76	279.67	273.7
Unigene0060481	22.08	20.02	19.73	44.96	37.43	42.89	35.17	30.62	30.09	28.03	25.41	27.87	27.88	28.02	30.52	27.3	26.52	25.71	9.01	5.2	6.09	4.45	2.92	3.62	1.6	1.5	3.61	6.26	1.65	6.24	1.14	1.73	2.31	2.01	1.78	2.04	24.07	27.05	26.01	37.98	39	33.67	25.77	25.71	24.87	22.33	23.63	24.93	25.27
Unigene0060496	0.6	1.07	0.9	1.31	0.95	1.41	9.08	6.39	7.85	5.86	9.5	7.78	7.06	5.32	3.45	0.2	0.07	0.34	2.16	2.07	1.11	2.57	1.07	0.78	0.25	0.45	0.64	6.91	1.88	2.88	0.57	1.7	6.15	0.55	5.46	4.87	0	0.21	0.22	0.72	0.37	0.43	6.03	5.73	3.82	7.43	7.05	5.77	3.29
Unigene0060497	6.59	8.63	8.69	1.22	1.82	1.07	1.5	1.31	1.27	3.29	3.24	2.43	3.78	3.89	4.3	2.91	2.22	2.86	10.25	11.79	10.51	11.77	8.58	12.92	40.74	37.83	43.2	46.01	16.7	39.96	18.27	29.78	44.83	29.33	54.13	52.99	7.26	7.5	8.28	1.75	1.73	1.36	0.34	0.58	0.3	2.84	3.95	2.5	4.66
Unigene0060551	6.28	5.68	5.15	11.81	10.57	13.81	5.59	6.27	4.84	9.23	6.03	7.57	6.68	6.62	6.63	1.41	1.94	1.85	0.41	0.14	0.38	0.3	0.21	0.16	0.19	0.09	0.42	0.3	0.06	0.36	0.02	0.11	0.17	0.2	0.12	0.08	8.51	9.28	9.05	11.26	15.38	16.59	8.89	8.83	8.04	8.72	8.66	9.36	6.82
Unigene0060552	2.35	3.44	1.89	3.92	5.56	5.53	2.73	2.37	2.33	3.8	1.26	3.33	1.6	2.8	2.02	0.66	1.03	1.07	0	0	0.18	0.05	0.14	0.17	0.08	0	0	0	0.1	0.17	0.05	0	0.11	0.1	0	0	2.5	3.56	3.34	2.07	7.29	6.58	3.6	3.3	3.19	5.54	3.21	3.83	1.97
Unigene0060584	7.11	6.26	6.33	10.06	9.66	9.62	9.62	10.69	10.55	8.55	8.3	7.74	8.32	6.97	7.23	10.3	12.39	11.2	4.44	3.09	4.15	4.13	2.17	2.88	1.34	1.69	2.85	4.52	1.55	6.46	1.05	1.89	1.45	2.47	1.98	1.71	8.54	7.7	8.63	9.02	8.81	8.25	9.64	9.52	10.23	8.63	8.95	7.91	8.11
Unigene0060676	85.81	86.42	75.5	65.73	79.98	73.78	64.89	67.7	61.1	100.73	97.03	96.74	99.52	93.66	92.73	39.8	37.55	43.56	13.43	10.95	13.2	9.42	7.51	11.01	5.23	6.53	7.83	14.36	4.55	10.58	2.69	5.9	7.23	9.01	11.5	9.9	92.99	101.13	90.33	87.47	82.8	83.85	78.27	70.37	65.54	79.94	96.99	91.6	92.02
Unigene0060812	3.93	2.97	3.91	11.2	11.26	12.14	13.2	11.49	12.22	7.15	8.22	7.33	5.3	5.95	4.68	7.49	6.23	5.97	1.9	0.98	1.35	0.71	0.56	0.51	0.37	0.37	1.4	1.46	0.84	1.5	0.24	0.58	0.4	0.77	0.23	0.43	5.42	4.89	4.26	10.15	10.69	13.19	16.1	15.25	14.25	5.92	8.1	7.46	6.82
Unigene0061252	0	0	0	0	0	0	0	0	0	0	0	0	0	0	0	0	0	0	0.34	0.86	1.25	0	0	0	0	0	0	0	0	0	0	0	0	0	0	0	0	0	0	0	0	0	0	0	0	0	0	0	0
Unigene0061266	6.64	6.34	6.67	7.02	9.43	7.43	27.93	25.18	30.15	19.03	18.95	19.1	18.26	17.37	17.83	6.36	7.23	7.55	1.57	1.57	1.64	1.23	0.79	1.43	0.3	0.32	0.3	2.23	0.6	2.24	0.34	0.87	1	1.26	1.86	2.16	6.57	7.44	7.31	6.02	7.69	7.78	26.07	31.35	30.92	23.27	20.08	22.48	16.84
Unigene0061308	0.21	0.77	0	1	1.06	1.07	2.85	2.92	1.35	2.69	1.77	2.97	1.66	3.09	2.38	1.33	1.19	3.24	0.43	0	0.05	0.06	0	0.13	0	0	0.06	0.1	0.06	0.06	0	0	0.12	0	0	0	0.16	0.59	0.34	0.15	0.57	0.27	2.06	1.19	1.76	3.35	2.26	1.86	1.88
Unigene0061309	1.57	1.52	1.32	2.61	1.72	3.07	4.84	6.38	4.98	5.78	5.87	6.33	6.13	6.38	5.84	3.04	3.96	4.46	1.12	0.94	1	0.68	0.78	0.9	0.28	0.18	0.67	0.67	0.31	0.17	0.39	0.51	0.45	0.56	0.19	0.15	0.84	0.73	0.74	1	0.63	0.81	1.73	1.88	2.25	2.21	2.36	2.44	2.28
Unigene0061497	3.44	2.06	0	0	0	0	0	0	0	0	0	0	0	0	0	0	0	0	3.56	2.32	2.25	0	0	0	0	0	0	0	0	0	0	0	0	0	0	0	0	0	0	0	0	0	0	0	0	0	0	0	0
Unigene0061574	14.25	13.52	12.59	43.55	52.49	43.46	111.96	75.56	100.48	55.49	64.37	63.4	46.82	46.55	47.83	37.24	39.75	40.82	15.25	13.84	14.26	9.22	5.3	9.32	0.58	1.2	1.32	12.46	2.78	11.03	4.04	6.99	11.8	3.07	5.13	3.52	12.33	13.34	11.6	40.81	39.05	48.73	84.76	90.81	86.06	76.62	75.75	74.98	65.28
Unigene0061575	11.75	7.61	9.12	25.13	31.45	26.19	108.9	87.66	105.07	60.28	70.06	66.9	62.66	58.97	60.86	17.02	17.17	16.7	5.26	4.57	2.32	2.45	1.79	4.45	1.2	1.66	0.93	8.4	0.86	9.43	1.08	1.93	5.38	0.73	10.44	7.46	19.4	16.89	19.63	30.49	29.98	30.89	120.13	116.2	116.09	91.51	93.06	81.34	82.12
Unigene0061943	22.25	25.22	21.98	23.74	27.99	25.42	36.29	32.89	37.18	32.32	32.49	30.47	30.07	33.26	31.55	27.81	31.56	31.49	13.57	9.89	11.6	9.37	6.05	8.08	4.84	5.12	8.23	15	4.31	12.92	4.29	5.96	7.62	7.66	10.96	11.24	26.41	26.72	26.73	32.41	30.34	29.97	41.78	40.05	43.79	37.9	37.69	36.45	38.08
Unigene0061975	6.84	7.57	6.5	80.22	75.45	69.16	157.43	107.36	166.02	82.71	91.78	94.96	74.49	71.71	65.97	46.73	58.31	41.09	9.98	7.56	2.39	4.07	1.49	0.99	0	0	0	0.45	0.18	0.98	0	0.78	1.68	0.18	0	0	5.14	4.21	4.08	62.91	58.69	78.38	157.72	185.36	173.21	106.58	123.17	103.09	106.2
Unigene0062174	52.6	54.59	46.94	23.2	21.17	24.35	30.01	36.44	28.32	37.07	31.89	33.58	33.27	32.15	30.47	19.86	19.62	22.04	10.82	6.08	9.18	9.11	6.21	6.23	8.13	6	18.44	11.86	4.15	12.81	2.45	6.11	4.59	9.34	4.58	4.95	68.43	64.32	62.45	29.37	31.11	33.43	32.31	33.64	32.86	38.44	34.46	37.91	36.68
Unigene0062284	73.79	79.58	75.22	150.6	145.1	163.11	55.42	59.03	54.09	55.34	57.56	71.97	49.1	61.96	57.89	50.07	59.84	53.05	19.26	15.12	14.58	13.06	9.55	11.39	6.39	8.27	9.08	10.76	3.78	15.1	3.71	6.58	5.14	16.38	17.25	15.62	74.62	73.01	73.33	178.07	186.89	196.45	89.84	69.64	77.86	64.17	59.98	73.78	58.83
Unigene0062489	10.48	9.66	11.68	5.21	3.08	4.98	2.99	6.06	4.91	8.82	7.49	6.9	9.71	7.91	6.12	12.94	8.87	8.11	44.84	28.27	30.78	41.11	26.34	33.81	70.46	78.37	92.05	74.22	43.4	65.85	25.15	47.59	47.53	49.88	58.26	68.54	7.81	8.11	9	4.8	2.63	6.71	2.05	4.91	3.18	6.35	8.91	7.02	5.65
Unigene0062521	8.76	8.48	11.45	4.89	4.15	4.31	3.6	4.34	4.6	3.64	5.21	8.21	6.04	4.63	4.82	9	11.08	12.59	40.21	28.97	41.32	33.21	21.9	25.77	16.11	12.06	25.74	34.59	14.66	44.23	16.42	30.82	51.66	18.89	18.96	30.9	9.24	7.96	10.82	3.12	3.92	4.03	7.66	7.1	5.63	5.95	4.64	6	6.7
Unigene0062595	4.42	3.43	2.16	0	0	0.05	0	0	0	0	0	0	0	0	0	0	0	0	0.79	1.1	0.56	0	0	0	0	0	0	0	0	0	0	0	0	0	0	0	0	0	0	0	0	0	0.05	0	0	0	0	0	0
Unigene0062748	15.62	15.29	15.7	31.87	27.35	30.65	32.49	36.3	34.58	28.47	25.8	26.85	22.78	23.82	25.07	18.28	19.36	16.3	7.58	5.06	6.24	4.21	3.5	4.93	5.27	2.92	8.1	9.67	3.94	9.89	1.4	3.45	2.96	4.85	3.23	6.17	16.4	17.11	15.16	30.07	28.78	34.71	39.1	37.06	38.47	29.26	23.34	26.6	26.39
Unigene0062764	4.36	4.17	3.34	12.53	16.14	11.03	17.94	13.26	15.41	9.32	8.02	8.37	9.58	11.03	11.46	25.86	25.8	21.26	3.01	2.9	1.45	1.15	1.02	1.23	0.21	0.17	0.61	1.28	0.43	1.4	0.36	0.37	0.18	0.17	0.34	0.4	4.11	5.88	5.69	17.26	14.22	14.91	17.36	21.09	19.4	16.11	11.29	13.33	15.09
Unigene0062766	1.46	1.28	2.05	5.93	5.34	7.32	6.35	6.56	6.4	4.85	4.66	5.13	5.03	5.12	5.61	10.91	12.4	10.33	1.52	0.59	0.95	0.74	0.07	1.19	0.06	0.14	0.36	0.77	0.36	0.31	0	0.16	0.15	0.29	0.07	0.4	1.91	3.62	2.64	5.3	7.16	7.21	7.64	6.28	8.47	5.9	4.66	6.29	7.64
Unigene0062837	21.85	19.28	19.2	24.11	22.11	20.47	27.5	22.31	27.57	24.52	27.59	22.97	27.81	25.89	24.55	17.84	14.92	14.98	6.41	4.83	5.72	4.79	3.3	2.57	5.87	4.93	8.72	11.75	3.82	8.52	1.54	3.34	6.58	4.66	4.76	3.85	18.13	22.7	20.71	22.77	20.64	23.15	25.3	27.39	26.86	21.11	26.47	26.96	23.16
Unigene0062932	7.76	8.28	7.34	72.74	72.47	73.65	31.76	28.44	34.49	31.39	28.83	29.57	28.16	31.67	30.14	26.07	29.06	32.08	3.52	2.67	2.89	1.93	1.14	1.4	0.57	0.71	1.45	4.18	1.15	4.87	0.99	1.69	2.83	2.61	4.44	4.05	10.41	11.81	11.49	66.03	71.31	60.35	32.21	33.58	33.59	27.02	28.91	30.47	28.52
Unigene0063294	8.04	8.98	7.06	42.65	47.39	43.65	144.7	142.29	133.01	115.02	100.84	106.22	115.36	119.45	115.9	99.84	95.68	91.2	16.86	9.23	9.24	3.13	1.85	2.9	0.3	0.08	0.33	1.67	0.16	1.52	0.04	0.36	0.13	0.29	0.45	0.61	10.25	13.18	12.7	47.72	46.8	46.1	138.4	147.64	149.05	109.81	112.82	114.34	127.14
Unigene0063295	5.8	5.91	4.26	76.38	91.96	81.91	111.35	98.56	119.88	50.09	52.81	55.58	46.43	47.87	47.92	145.15	135.73	160.2	17.55	8.43	9.29	3.96	2.25	2.64	0.16	0.58	1.42	1.37	0.53	1.88	0.28	1.37	0.83	0.6	1.26	0.68	4.83	5.5	4.21	69.92	81.74	76.66	115.93	118.01	125.04	62.39	65.43	65.43	64.16
Unigene0063367	76.47	73.99	77.89	90.62	74.84	84.6	81.38	72.33	76.18	75.92	78.97	79.88	79.54	78.14	84.3	59.38	59.11	62.14	30.72	19.62	23.66	21.91	16.12	18.47	14.19	12.25	22.83	30.98	9.13	31.56	7.62	12.95	17.14	21.66	21.9	25.89	89.64	89.6	86.94	91.23	96.26	87.52	86.55	86.68	87.11	93.05	81.85	85.55	80.94
Unigene0063603	3.3	1.61	0	0	0	0	0	0	0	0	0	0	0	0	0	0	0	0	2.24	1.98	0.96	0	0	0	0	0	0	0	0	0	0	0	0	0	0.18	0	0	0	0	0	0	0	0	0	0	0	0	0	0
Unigene0063844	1.06	0.9	1.37	5.79	5.87	5.47	4.09	5.05	3.76	11.02	14.22	12.79	4.32	6.62	5	24.09	25.73	26.42	5.88	2.94	1.25	1.24	1.2	1.56	0	0.2	0	0.17	0	0.33	0.31	0.88	1.04	0.4	0	1.31	0.83	0.36	0.29	2.29	3.87	4.37	1.83	2.35	4.32	14.29	25.95	21.7	5.41
Unigene0063881	22.07	20.99	21.79	24.73	21.67	23.41	26.85	25	27.47	24.75	25.49	23.86	25.74	25.6	25.04	21.49	22.51	23.08	10.64	6.7	8.7	8.35	6.7	7.83	19.2	17.28	27.61	27.7	7.7	21.97	3.55	8.21	10.05	8.12	9.72	12.26	21.41	23.39	21.51	21.56	22.49	22.69	23.89	28.11	25.06	26.46	25.04	25.12	23.9
Unigene0064057	0.08	0.05	0.38	0.12	0.05	0	0.08	0.04	0	0.21	0.04	0.71	0.22	0.41	0.77	0.15	0	0.05	0.58	0.41	0.3	0.75	0.26	0.5	4.74	4.1	4.24	3.22	2.03	4.9	2.4	2.88	3.56	1.86	4.84	6.3	0.31	0.3	0.37	0.05	0.05	0.16	0	0.05	0	0.28	0.5	0.48	0.65
Unigene0064412	204.12	177.6	159.86	172.36	168.96	178.63	39.93	44.35	37.03	86.87	71.04	80.1	81.5	78.87	81.62	43.92	43.11	38.76	2.43	1.49	1.77	1.01	0.62	0.79	0.5	0.46	1.28	1.15	0.31	1.29	0.46	1.07	0.39	1.05	0.54	0.32	215.13	239.52	208.89	216.79	190.66	176.47	44.2	41.04	40.41	58.59	66.32	70.56	62.37
Unigene0064428	6.9	9.16	9.91	1.07	2.12	1.39	2.22	3.36	2.67	2.11	2.9	2.49	2.5	2.57	2.13	3.49	4.95	3.89	11.53	6.56	6.66	8.26	4.34	6.25	16.13	18.52	26.04	16.79	7.8	19.57	5.53	6.98	7.01	3.55	5.15	3.78	3.03	4.87	3.91	1.42	2.09	2.42	1.53	1.06	1.33	0.75	1.58	1.38	1.3
Unigene0064634	262.42	300.11	263.22	62.25	77.6	63.5	261.36	198.91	261.01	100.38	98.61	118.63	154.52	180.65	181.25	338.46	254.36	230.92	12.81	9.7	7.28	7.94	6.07	12.7	18.59	42.93	39.76	770.36	160.52	1219.55	19.88	38.3	59	7.58	22.62	14.86	255.48	299.23	317.07	113.05	90.01	111.45	393.27	321.14	299.5	212.25	194.2	221.57	384.47
Unigene0064636	2.66	2.71	2.19	91.76	120.55	83.93	861.47	942.55	928.9	172.2	191.13	209.64	161.41	171.4	182.25	268.75	278.43	289.52	4.59	2.93	3.83	1.29	0.51	0.93	0.23	0	0	22.56	2.52	12.15	1.6	3.49	2.9	2.38	5.17	8.07	8.88	7.3	6.21	89.82	80.41	110.11	950.21	932.16	1042.44	321.85	253.94	298.19	317.07
Unigene0064718	88.77	95.43	88.51	85.42	73.37	83.14	148.94	133.57	138.71	117.65	110.56	125.93	104.12	112.99	109.97	152.63	149.16	147.83	70.23	44.81	52.82	35.25	25.54	29.66	14.31	9.95	28.4	31.72	11.61	32.51	13.6	27.26	25.58	30.46	28.89	30.46	96.85	99.23	102.06	60.99	79.59	73.51	116.81	126.02	126.89	119.98	106.72	108.98	102.53
Unigene0064720	90.92	84.31	86.37	67.35	63	63.22	119.96	112.55	126.61	93.51	97.98	95.82	88.41	88.34	80.6	112.75	116.72	112.38	56.62	34.76	34.53	33.55	17.25	21.08	12.32	10.61	22.9	21.87	9.95	25.99	10.77	19.14	19.88	20.41	19.17	23.14	100.84	100	103.44	70.24	67.7	72.43	104.32	111.46	102.08	95.06	100.5	97.13	94.52
Unigene0064738	0	0	0	0	0	0	0	0	0	0	0	0.49	0	0	0	0	0	0	0.36	1.05	1.02	1.19	1.67	0.55	0.54	0	0	0	0.17	0	0	0	0	0	0	0	0	0	0	0	0	0	0	0	0	0	0.25	0.22	0
Unigene0064932	1039.71	1036.94	1004.45	2481.94	2898.72	2422.86	2632.42	2324.18	2764.39	2215.54	2095.31	2230.22	2010.76	2005.44	2032.03	1617.17	1598.92	1576.26	619.69	535.65	411.99	264.09	144.39	192.8	85.11	148.78	150.73	310.7	81.63	395.26	23.81	41.86	72.48	83.21	185.75	154.04	1220.54	1218.21	1187.81	2587.06	2308.12	2396.03	2661.61	2652.81	2762.58	2130.14	2246.11	2235.22	2106.09
Unigene0064933	4.31	8.43	5	1245.65	1369.22	1198.91	359.5	263.8	370.51	424.74	355.08	459.78	301.97	316.62	315.11	33.22	43.02	41.64	4.55	3.08	3.04	7.54	5.09	4.3	0.09	0.44	0	8.58	2.12	13.69	1.49	0.44	2.25	0.63	2.29	2.29	56.07	35.68	36.19	1366.51	1315.57	1272.56	595.22	530.32	578.45	432.12	499.22	537.17	318.88
Unigene0065086	3.45	3.87	3.3	5.18	6.03	7.34	5.19	5.62	5.79	8.53	8.11	8.42	8.02	8.25	8.45	5.56	6.94	7.16	0.81	0.55	0.79	0.13	0.29	0.28	0	0	0	0.08	0.03	0.55	0	0.03	0.2	0.03	0.13	0.12	6.66	7.69	7.5	8.78	8.1	6	7.41	6.89	8.28	9.54	9.2	9.13	7.76
Unigene0065548	18.47	14.96	15.73	59.65	75.03	56.6	51	39.43	52.31	27.88	31.56	28.66	27.25	27	29.72	48.17	47.87	47.51	9.94	8.24	8.62	10.91	6.31	8.38	16.48	27.1	22.88	17.68	9.92	15.73	1.19	3.43	4.75	2.44	2.58	3.2	17.94	15.62	13.81	47.92	45.46	35.3	43.4	47.48	41.12	28.57	28.45	28.8	27.22
Unigene0065816	0.27	0.62	0.43	19.18	20.5	18.96	37.56	35.74	37.17	16.63	16.06	15.69	11.71	11.74	11.17	38.19	33.78	37.34	14.59	9.87	10.7	13.09	6.88	10.12	0.21	0.37	0.52	4.74	0.77	3.46	1.72	3.46	3.56	3.82	6.36	5.93	0.94	0.34	0.24	18.72	18	20.79	34.64	38.77	33.07	12.37	15.96	17.41	13.31
Unigene0065867	9.63	10.08	11.44	25.04	18.56	23.07	24.82	24.71	24.22	21.57	22.16	20.24	22.05	22.68	19.42	15.99	16.39	15.62	7.52	5.05	4.67	6.32	2.38	3.25	2.89	2.1	3.61	6.45	1.65	7.53	1.35	3.39	1.35	3.64	2.25	2.66	13.94	13.41	12.02	23.05	21.99	25.15	27.98	27.23	23.47	23.52	22.41	24.92	22.33
Unigene0065934	1.25	1.36	0.7	16.45	11.05	11.7	45.58	45.16	42.88	64.31	87.37	77.73	67.66	74.47	74.36	50.83	50.17	40.27	20.69	14	13.25	16.74	11.84	11.77	4.04	4.35	7.33	25.33	8.91	17.9	2.72	5.08	6.11	2.81	3.46	1.31	1.12	0.59	0.71	9.82	12.04	9.24	19.7	20.14	22.42	59.85	57.46	63.32	65.52
Unigene0066040	31.36	31.63	31.24	18.23	18.6	18.82	6.83	7.83	7.14	13.47	10.86	12.86	11.36	12.29	11.9	4.16	4.76	5.07	1.69	0.79	1.72	1.71	0.86	1.12	10.33	7.87	14.97	15.15	5.18	9.77	2.25	3.1	4.56	5.02	6.2	6.15	27.43	30.45	28.24	15.67	14.85	13.65	11.13	11.86	9.5	14.28	16.45	15.61	17.1
Unigene0066137	16.91	17.78	16.73	24.78	23.66	25.04	19.53	19.68	20.1	19.29	18.56	18.31	19.97	20.39	19.7	14.12	13.59	14.43	5.03	2.91	5.52	3.28	1.8	2.93	2.45	2.16	2.93	5.42	1.47	3.93	1.28	2.17	2.59	3.16	3.5	3.98	20.65	21.42	20.18	25.76	25.74	23.39	18.88	20.71	19.69	18.05	17.66	16.57	16.54
Unigene0066424	12.23	10.64	10.28	11.44	10.17	11.79	14.87	18.51	13.58	14.58	17.4	15.84	15.89	17.95	16.83	12.55	11.43	11.13	3.96	3.3	4.64	4.33	2.1	2.77	5.79	4.62	9.39	6.06	1.78	5.02	1.23	1.93	2.76	3.88	3.99	5.96	13.02	14.04	12.85	12.07	12.96	11.59	18.47	19.21	17.78	16.89	17.26	16.73	18.43
Unigene0066456	8.55	9.73	8.65	0.12	0.18	0	0.04	0.17	0.18	0.56	0.53	0.24	0.6	0.4	0.67	0.09	0.3	0.33	6.65	6.82	3.6	11.01	6.19	7.09	1.93	2.56	4.36	3.14	2.31	1.79	1.94	3.52	3.24	7.14	4.94	5.88	4.6	4.1	5.5	0.05	0	0.05	0.04	0.23	0.14	0.11	0.04	0.07	0.26
Unigene0066457	0.94	0.99	0.42	6.53	8.37	6.99	14.99	11.32	11.79	5.12	6.19	5.82	4.47	2.63	3.83	8.19	8.15	6.22	0.75	0.65	0.45	0.21	0.19	0.9	0.08	0	0.1	0.51	0.31	0.22	0.21	0.22	0.74	0.31	0.1	0.57	0.94	0.92	0.77	9.55	7.53	9.82	14.05	17.26	17.38	5.79	5.88	7.17	3.44
Unigene0066507	30.39	26.55	30.54	48.28	34.93	49.18	37.82	25.55	33.91	53.23	40.56	35.77	45.31	43.66	46.84	61.22	63.05	65.58	14.61	14.41	15.66	10.5	7.74	10.07	13	7.53	19.38	19.39	4.1	17.02	2.26	3.11	7.76	6.95	5.44	5.84	33.21	29.67	30.88	41.52	41.78	37.68	37.26	39.65	38.71	41.05	47.65	48.57	48.85
Unigene0066849	0.1	0.24	0	0	0	0	0	0.12	0	0	0	0.11	0	0	0	0.13	0	0.13	1.63	2.17	1.18	1.53	2.05	1.64	1.46	0.43	1.21	0.12	0.15	0.16	0.77	0	0.15	1.19	0.74	1.11	0	0	0	0	0	0	0	0	0	0	0.11	0	0.14
Unigene0067010	14.88	14.28	14.41	30.67	30.56	32.12	44.74	37.66	44.33	37.47	38.6	41.67	36.41	39.17	39.28	32.78	33.18	33.7	13.39	8.91	7.17	8.83	5.65	5.68	3.94	2.76	3.55	5.37	2.21	6.24	3.34	3.56	4.28	8.48	10.45	12.64	13.38	14.35	12.42	29.42	28.97	24.59	32.95	33.75	33.78	34.15	32.78	31.03	29.53
Unigene0067035	5.65	7.92	5.2	14.08	15.4	14.56	13.05	11.06	13.88	4.09	4.86	4.77	4.13	4.53	4.56	3.6	3.28	3.07	0.99	0.46	0.47	0.47	0.35	0.36	0.12	0.05	0.28	1.84	0.23	1.48	0.13	0.25	0.94	0.23	0.3	0.49	7.92	9.46	8.42	16.86	16.82	20.79	25.1	25.42	25.35	7.78	7.16	8.01	5.28
Unigene0067387	1.72	0.72	1.55	0.51	0.79	0.07	0	0.06	0.07	0.98	0.61	0.3	0.44	1.11	1.22	0.14	0.15	0	0.47	0.67	1.15	1.09	0.89	0.45	16.04	15.12	12.23	19.23	25.34	32.32	28.07	36.81	76.09	16.42	45.93	36.18	5.38	1.98	3.38	0.75	0.32	0.6	0	0.07	0.07	0.64	0.73	0.37	0.55
Unigene0067391	2.26	2.41	2.56	44.96	31.46	40.34	18.65	20.55	19.44	48.9	48.8	44.9	42.94	38.24	49.55	15.47	12.23	11.79	0.89	0.5	0.29	1.36	0.4	0.61	0.63	0.21	0.79	0	0	0.36	0.23	0.12	0.8	0.55	0.11	0.51	1.63	2.09	0.94	17.07	21.53	19.97	12.72	17.32	16.42	22.23	22.99	17.49	17.37
Unigene0067584	16.81	17.19	16.13	23.94	27.65	21.88	31.73	32.53	32.58	22.89	25.12	24.36	25.65	23.18	25.52	26.84	27.42	28.47	9.44	5.18	6.05	4.76	1.73	4.53	3.69	3.16	4.6	5.14	1.27	3.66	3.06	3.09	1.42	3.79	4.2	2.84	14.32	14.68	13.61	16.96	22.85	18.72	24.3	28.6	32.19	24.09	24.87	19.47	24.61
Unigene0067593	4.53	4.8	4.08	8.76	8.74	11.15	10.54	11.88	9.72	10.89	10.68	10.94	11.84	11.56	13.13	17.15	18.31	18.84	4.67	2.56	3.48	3.24	2.28	2.43	0.19	0.11	0.38	0.41	0.29	0.53	0.54	1.16	1.14	1.48	1.27	0.81	5.76	6.18	4.79	7.47	7.36	7.05	7.83	7.42	7.12	9.59	8.25	8.01	8.75
Unigene0067604	0	0.17	0.17	23.74	27.42	27.57	8.99	7.2	8.16	14.42	10.37	12.93	10.15	9.83	10.61	0.72	1.34	0.91	0.21	0.08	0.15	0.6	0.27	0.14	0	0	0	0.38	0	0.23	0.04	0.18	0.04	0.08	0.17	0.08	2.11	0.64	0.71	21.1	25.77	24.52	18.23	15.98	17.12	16.35	14.35	15.24	9.77
Unigene0067611	15.58	14.85	10.83	96.41	118.54	97.86	73.39	67.48	82.22	41.54	42.3	51.53	36.86	36.96	36.06	70.7	74.2	79.87	7.92	2.88	4.43	2.61	1.16	1.28	1.42	1.58	2.43	3.15	1.27	2.64	0.15	0.67	0.6	0.47	0.8	0.74	17.3	25.78	21.08	150.1	132.94	118.47	88.18	99.72	103.93	53.54	49.86	51.71	35.15
Unigene0067799	33.01	33.89	36.96	41.4	38.38	43.35	53.82	43.56	53.77	52.55	51.24	47.78	57.93	56.8	53.74	28.61	34.01	33.22	7.39	5.82	3.07	6.42	7.12	5.51	5.43	5.24	5.08	14.12	2.92	15.38	1.87	3.92	7.18	7.91	9.14	14.47	44.03	40.09	36.17	55.34	48.2	45.29	49.65	62.03	53.5	58.04	57.64	59	53.61
Unigene0067852	29.89	33.32	29.6	38.2	43.32	38.45	103.02	83.97	103.52	47.7	54.81	51.67	37	39.6	39.43	5.49	8.73	8.06	1.85	1.23	1.52	0.88	0.64	0.5	0.53	0.83	1.21	3.15	0.37	2.71	0.25	0.62	0.98	0.41	0.78	0.61	23.96	28.42	27.07	33.39	34.37	43.12	97.29	109.53	92.59	59.39	55.04	51.51	41.3
Unigene0067877	2.33	4.2	3.83	2.55	2.41	2.45	5.88	5.35	4.03	16.55	20.58	16.44	16.16	16.44	20.1	12.99	10.09	6.7	46.21	40.16	30.06	14.97	10.21	14.37	7.65	6.63	5.27	7.4	1.22	4.44	9.96	15.58	24.57	24.72	42.2	40.8	3.15	1.79	2.71	1.58	1.06	1.02	1.39	1.84	0.96	11.27	15.47	13.07	6.67
Unigene0068296	17.73	15.52	19.55	17.83	14.1	16.77	34.54	39.09	42.11	28.11	32.49	34.09	26.88	26.76	29.72	39.79	35.27	35.93	8.48	4.8	4.41	4.55	2.62	5.09	2.33	2.41	4.59	3.36	1.11	4.11	0.1	0.8	0.48	0.83	0.46	0.69	21.98	26.08	21.7	15.8	16.73	14.55	24.8	29.93	32.91	32.47	36.75	32.53	27.07
Unigene0068310	0.24	0.98	0.39	12	13.43	13.68	4.7	5.86	6.22	3.91	3.46	5.18	2.99	3.07	4.11	2.38	2.05	2.67	0.14	0.14	0.07	0.2	0	0.08	0.06	0	0.08	0.31	0.04	0.62	0	0	0	0.04	0	0.04	0.59	0.68	0.9	13.94	13.56	12.68	10.6	9.79	11.69	4.71	4.7	5.1	3.42
Unigene0068348	51.28	48.09	56.62	191.51	151.65	161.45	297.84	264.6	316.06	211.15	226.51	227.72	229.21	227.17	240.59	164.09	163.72	148.97	54.3	38.98	36.4	22.37	10.69	21.05	2.96	5.5	9.14	24.4	7.59	20.9	3.93	4.62	7.68	5.68	6.61	10.57	50.05	53.37	39.92	136.79	154.92	138.58	233.83	257.14	260.46	251.85	254.29	255.64	270.66
Unigene0068487	32.47	46.91	27.12	19.5	20.76	26.62	24.6	20.84	21.49	30.13	19.54	23.72	22.07	24.86	25	16.2	17.66	24.33	7.61	5.51	8.91	6.46	5.37	7.09	7.73	5.21	17.95	7.84	2.78	4.54	2.66	3.62	3.67	9.31	2.98	4.38	26.51	37.07	31.47	13.21	24.42	17.74	19.34	19.85	20.93	33.69	18.59	20.07	19.49
Unigene0068748	32.67	27.75	28.82	44.69	41.25	32.25	42.3	33.9	34.49	52.46	49.06	46.72	56.07	49.29	52.8	58.6	47.95	52.12	20.31	17.16	17.9	32.5	17.55	25.1	24.57	33.52	41.61	200.82	59.37	177.58	27.05	38.38	63.77	20.76	25.4	29.87	39.71	32.32	32.07	25.78	28.77	29.42	33.53	39.34	33.29	43.58	50.45	52.55	58.27
Unigene0068798	0.2	0.16	0.08	28.1	23.77	28.28	7.45	8.27	8.25	11.09	9.41	11.75	8.42	8.18	8.98	0.65	0.62	0.94	0.03	0	0.11	0.16	0.07	0.09	0	0	0.04	0.03	0	0.13	0	0	0	0	0.08	0	1.8	0.47	1.02	22.76	26.67	25.47	13.45	12.19	13.41	11.43	11.77	12.47	8.25
Unigene0068801	1	1.15	1.53	15.28	14.82	15.69	3.06	3.44	4.05	5.63	2.92	5.59	3.83	3	4.92	0.36	0.91	0.51	0	0	0	0	0	0.09	0	0	0	0	0	0	0	0.09	0	0.17	0.08	0	1.92	1.57	1.73	13.22	13.11	14.75	7.68	7.02	6.85	5.45	4.78	5.99	2.72
Unigene0068898	0.5	0.53	0.56	22.94	30.02	23.8	7.36	10.05	6.98	7.12	5.41	7.36	4.42	4.63	5.3	0.66	1.15	0.9	0	0.05	0	0	0.05	0.06	0	0	0.06	0.09	0.05	1.01	0	0	0	0.11	0	0.15	3.26	3.43	2.32	17.35	15.98	19.4	3.78	4.05	3.91	4.86	4.35	5.42	2.46
Unigene0069059	14.43	15.03	18.93	21.8	20.38	19.93	20.05	22.84	22.52	20.58	23.44	19.85	19.1	18.88	18.49	23.7	17.96	19.61	8.11	6.55	4.91	2.95	3.16	2.75	2.97	1.86	6.52	4.36	2.21	5.83	1.99	3.95	2.98	5.84	6.5	6.87	15.51	8.19	12.85	19.39	17.29	14.22	15.78	19.1	16.33	17.66	18.43	17.17	16.44
Unigene0069208	52.1	51.87	56.42	14.82	16.66	12.44	21.62	21.36	26.75	24.96	29.42	31.75	33.09	28.56	30.08	19.71	20.98	23.38	9.92	7.56	6.48	9.68	7.74	7.01	27.23	31.98	53.25	60.59	18.71	72.3	3.67	5.16	5.25	2.33	4.26	3.37	50.41	55.99	53.43	11.62	12.66	14.25	17.82	17.38	20.26	31.43	34.33	33.59	36.42
Unigene0069399	3.92	6.09	5.73	4.44	5.67	2.97	2.28	1.52	2.22	3.15	6	3.65	2.25	2.07	1.82	0.35	0.24	0.63	1.92	2.4	1.55	0.8	0.33	0.4	0.55	0.65	0.68	9.69	1.6	9.36	0.75	0.5	1.5	0.05	0.31	0.29	1.57	2.18	1.51	3.94	1.94	4.52	1.54	1.38	1.85	2.76	4	3.37	0.79
Unigene0069401	74.52	93.24	87.94	20.68	25.34	27.63	51.27	46.85	55.4	40.75	45.24	42.8	39.03	40.42	37.44	25.56	25.56	25.61	111.4	75.12	72.74	87.55	60.32	73.38	204.58	220.47	322.28	349.43	103.3	243.47	51.64	81.71	134.73	96.06	129.21	152.43	56.3	59.57	75.54	17	20.33	25.87	52.34	54.06	54.5	58.65	46.66	40.18	39.48
Unigene0069402	85.89	92.87	95.25	28.83	28.11	25.55	55.04	60.14	58.69	50.39	57.48	51.61	52.24	43.56	45.78	23.09	26.88	25.67	109.6	82.04	79.82	102.92	67.16	79.46	200.23	201.97	297.25	410.93	132.19	300.28	58.15	98.81	174.96	100.31	159.67	180.34	76.1	78.93	91.72	23.3	22.73	32.66	60.33	64.05	59.75	59.73	53.42	48.89	46.63
Unigene0069769	135.98	124.6	139.22	437.8	474.07	419.68	796.56	726.71	809.43	498.54	515.75	525.38	493.28	500.79	510.44	947.28	887.83	789.64	468.05	289.58	272.6	153.24	87.69	126.23	59.73	78.6	86.1	112.51	50.42	107.89	27.62	42.27	56.95	45.1	72.57	74.21	137.39	121.23	127.99	386.92	389.23	351.87	628.8	684.52	695.75	602.28	565.98	537.06	601.35
Unigene0069791	0	0.05	0.04	0.17	0.05	0.45	0.14	0.48	0.15	0	0	0.13	0.19	0	0.12	0.31	0.28	0.78	8.78	14.98	18.35	9.03	9.37	11.35	14.57	5.54	14.86	13.19	4.7	11.76	8.99	9.6	5.98	23.04	3.48	8.07	0.06	0.27	0.17	0.25	0.24	0.11	0.47	0.3	0.32	0.12	0.27	0.12	0.46
Unigene0069792	0.36	0.12	0.2	0	0	0	0	0	0.06	0.2	0	0	0.28	0.17	0.2	0	0	0	0.69	0.92	0.83	1.26	1.52	1.83	0.41	0.7	0.29	0.6	0.87	0.86	1.2	0.86	0.07	1.08	0.72	0.81	0.27	0.26	0.61	0	0	0.07	0	0.06	0	0.07	0.05	0	0
Unigene0069793	4.63	1.83	3.4	4.45	2.2	5.41	5.11	12.8	5.88	2.31	3.55	3.51	2.47	2.73	2.31	15.59	13.49	16.53	182.83	458.46	296.7	229.63	247.71	242.97	174.03	112.55	184.2	99.47	195.08	252.09	268.71	286.28	47.45	365.03	38.04	65.06	6.05	4.7	3.64	4	1.63	4.81	6.79	6.62	10.71	4.72	5.75	2.82	4.57
Unigene0069816	2.93	2.16	1.91	4.57	3.07	3.78	20.1	15.31	18.14	13.12	11.08	11.73	11.04	10.16	11.36	3.58	2.61	3.67	0.5	0.28	0.11	0.51	0.11	0	0	0	0.19	0.1	0	0.07	0	0	0.19	0.06	0.31	0.23	2.34	2.91	2.52	4.23	5.06	4.24	26.26	26.12	29.83	24.64	24.61	21.91	15.49
Unigene0070383	14.45	19.94	13.52	13.57	12.04	15.63	18.6	15	17.14	12.33	11.15	10.57	10.27	10.97	13.17	11.68	11.59	15.85	5.13	2.36	2.45	3.47	2.54	3.06	6.26	3.5	11	6.51	1.72	4.87	1.06	1.26	1.15	2.08	1.2	1.34	13.83	12.78	15.77	7.03	9.49	8.61	12.72	13.04	14.88	15.68	10.45	11.92	11.4
Unigene0070386	26.08	32.18	26.62	22.46	23.72	24.91	27.73	22.93	27.05	19.69	20.2	17.66	17.46	19.84	20.65	19.51	18.7	18.69	6.65	2.8	4.58	5.67	3.69	4.55	7.44	6.47	17.12	7.98	1.73	8.5	0.55	1.62	1.94	2.06	2.49	2.1	23.05	21.65	25.21	14.31	16.94	16.69	20.36	21.34	22.91	20.79	18.9	18.71	19.28
Unigene0070737	4.02	6.39	5.97	0.4	0.31	0.23	1.21	0.3	2.16	11.28	15.84	15.51	4.08	5.49	3.82	0.08	0.7	0.58	5.42	4.08	2.86	2.84	2.09	2	0.7	0.37	0.97	0.71	0.29	0.41	0.3	0.72	0.79	0.48	0.38	0.35	8.23	7.37	9.17	0.16	0.23	0.35	0.23	0.87	0.25	22.08	17.39	18.68	9.58
Unigene0070820	14.99	15.83	13.66	17.02	16.3	15.12	16.95	18.97	15.17	12.16	11.47	11.69	12.12	10.9	10.25	20.59	24.19	23.11	10.34	6.84	8.19	7.16	6.34	4.85	5.96	5.55	8.4	7.03	3.25	10.48	2.58	4.62	3.71	4.3	2.19	2.67	17.57	15.51	17.99	15.88	14.68	15.8	13.89	15.69	16.24	12.64	10.36	9.71	11.95
Unigene0070859	1.19	1.01	2.66	0.1	0	0	0.06	0	0.06	0.48	0.16	0.43	0.92	1.48	1.75	0.06	0.13	0	0.7	0.34	0.59	1.21	0.61	1.54	10.81	11.35	11.08	1.52	1.99	2.4	5.5	7.44	9.62	10.69	22.29	16.33	1.9	2.12	1.95	0.12	0	0.14	0	0	0	0.44	0.88	0.63	1.41
Unigene0070866	30.21	33.51	39.21	20.96	22.67	17.82	65.74	63.61	65.43	102.56	207.82	100.36	240.9	216.43	104.07	44.44	30.96	25.96	14.72	12.1	6.59	21.43	42.8	15.54	11.59	18.63	12.8	48.85	13.57	50.17	3.65	8.68	19.63	7.58	16.76	15.76	29.15	40.1	39.01	22.63	15.36	22.72	131.72	105.94	91.4	157.05	365.9	113.74	105.81
Unigene0070867	16.83	18.86	22.33	15.4	9.55	12.62	46.63	35.9	40.81	72.31	146.82	71.85	186.61	161.44	79.65	27.78	22.82	18.44	10.45	5.79	3.39	12.29	30.16	15.31	7.46	9.01	15.15	36.28	10.36	38.97	2.3	7.05	17.43	4.72	11.05	11	23.09	26.58	23.7	15.87	11.67	12.93	83.55	68.33	60.4	106.39	244.53	77.54	58.74
Unigene0070907	9	13.45	8.89	59.57	66.11	59.32	47.03	41.38	39.93	33.99	35.5	45.09	35.37	37.1	39.98	36.38	41.18	54.37	5.13	3.62	3.17	3.29	1.99	2.54	0.52	0.25	0.39	0.64	0.26	1.53	0.13	0.42	0.26	1.02	2.04	1.67	13.53	11.63	11.84	41.57	52.2	46.35	49.4	52.59	53.79	45.65	37.87	42.09	29.07
Unigene0071215	2.08	1.13	2.33	0.33	0.44	0.06	0.23	0.12	0.19	0.36	0.93	0.86	0.79	1	1.95	0	0	0	0.17	0.5	0.41	1.04	0.5	0.77	17.23	19.88	16.19	25.65	25.31	33.93	33.69	47.43	74.03	16.94	53.99	38.92	5.15	3.01	3.96	1.37	0.74	0.57	0.06	0	0.07	1	0.99	0.41	1.12
Unigene0071291	20.79	20.56	19.78	20.76	23.9	22.12	23.82	25.01	26.19	22.64	20.38	19.91	19.99	22.32	22.18	15.96	16.33	15.28	7.05	4.17	4.78	3.96	2.58	3.42	2.33	2.13	3.95	6.55	1.45	5.04	1.86	2.91	1.78	3.41	3.54	3.68	21.74	21.83	18.52	26.37	23.57	23.85	27.6	27.83	27.01	22.61	22.45	25.27	24.17
Unigene0071335	2.33	2.12	2.85	5.13	4.16	3.8	12.1	10.67	16.25	11.95	12.36	13.05	14.05	15.43	14.28	3.67	3.83	3.78	1.72	0.4	0.46	0.36	0.56	0.38	0	0	0.09	0.22	0	0	0	0	0.63	0	0	0	1.36	0.71	1.32	3.66	2.78	3.05	6.87	9.6	9.15	14.69	12.74	15.57	12.2
Unigene0071340	6.1	5.16	6.52	9.07	7.22	10.07	6.94	5.27	8.12	7.32	3.95	4.7	3.82	3.58	4.16	4.55	2.86	3.6	0.6	0.41	0.39	0.72	0.35	0.28	0.21	0.31	0.97	0.95	0.13	0.55	0	0.07	0.07	0.32	0.19	0	4.46	4.13	3.49	5.03	9.73	7.7	7.34	9.47	7.69	5.63	4.99	5.63	3.24
Unigene0071341	3.43	4.37	2.29	13.64	13.25	13.47	14.62	12.1	15.79	6.48	7.8	8.68	5.93	6.95	5.72	10.42	9.23	9.22	2.39	1.37	1.25	0.91	0.32	1.76	0.79	0.34	1.71	1.39	0.62	1.06	0.28	0.19	0.64	0.53	0.53	0	5.29	4.54	4.6	11.82	13.22	17.31	16.75	18.83	17.81	9.3	10.83	8.51	7.22
Unigene0071347	44.07	61.02	47.93	4263.6	4634.1	4291.73	712.69	537.93	730.24	710.66	600.39	787.42	556.63	598.96	638.69	106.65	107.66	108.24	18.88	15.14	12.52	27.52	14.19	21.23	8.3	18.01	5.62	36.06	11.98	60.09	9.64	6.73	14.89	6.42	13.47	7.42	260.11	225.84	192.66	4911.29	4678.73	4803.14	927.3	944.8	1111.7	787.37	948.34	1109.82	749.9
Unigene0071360	0.68	0.47	0.3	2.2	2.12	2.39	1.43	1.6	1.25	1.7	1.04	1.14	1.9	1.57	1.26	1.39	1.1	2.09	0.27	0	0.19	0.03	0.07	0.12	0	0.03	0.03	0.04	0	0.03	0	0	0.05	0	0	0	1.25	1.56	0.67	1.8	2.66	2.24	1.63	1.55	1.53	1.35	0.9	1.39	1.28
Unigene0071631	17.85	21.12	20.23	16.47	18.14	19.34	20.65	24.63	23.72	21.57	20.7	17.9	18.48	19.79	21.43	18.06	15.66	17.58	6.8	3.26	4.79	4.79	2.28	3.35	1.77	0.95	2.64	2.24	0.98	2	2.47	3.06	0.79	4.34	1.51	1.21	13.66	13.36	14.12	13.47	13.93	16.39	19.65	19.61	22.07	22.24	18.91	21.9	19.01
Unigene0071657	1.58	4.25	1.7	10.69	12.14	9.46	30.4	28.23	31.64	4.63	14.18	12.73	11.88	9.02	9.86	11.61	10.75	13.67	3.28	0.91	2.21	2.06	2.98	2.76	1.02	2.91	2.29	7.04	2.26	11.14	0.52	1.36	0.26	0.25	0.25	0.23	2.07	3.38	1.65	16.8	10.19	18.45	37.07	42.98	42.65	19.34	16.42	14.89	14.15
Unigene0071696	9.17	8.31	8.2	10.24	11.53	12.37	6.59	6.06	7.15	8.44	8.21	8.02	7.62	6.51	7.91	4.44	4.09	4.14	1.04	1.54	1	2.01	1.76	1.79	1.68	1.9	3.84	4.11	1.13	3.31	0.76	1.08	1.06	2.19	2.12	2.53	9.79	10.32	9.17	13.33	15.48	13.72	7.18	7.74	7.77	9.1	8.11	8.72	6.71
Unigene0071711	20.79	21.87	19.81	19.17	21.86	18.89	36.7	36.28	36.18	36.23	38.05	36.91	38.89	37.61	36.28	30.72	28.78	28.19	15.21	11.65	9.83	11.81	7.5	9.87	4.58	4.63	7.82	10.01	4.64	10.38	3.34	5.72	5.73	11.64	10.9	12	20.89	19.45	19.12	16.33	15.69	16.08	30.48	27.76	28.84	34.62	31.36	32.05	30.94
Unigene0071733	103.46	110.18	106.73	88.42	83.78	91.57	103.28	97.39	101.7	87.22	82.24	88.47	83.28	84.93	87.99	87.61	89.71	92.88	54.96	33.08	37.83	37.21	24.8	31.79	51.96	43.12	89.52	71.24	22.78	57.94	14.58	25.43	30.42	28.92	29.32	31.69	95.58	95.36	96.02	77.87	83.37	78.73	103.52	106.67	106.98	89.81	82.11	79.37	82.3
Unigene0071744	1.32	0.89	1.13	195.53	241.07	179.31	217.85	164.37	213.56	53.64	68.42	57.46	42.81	36.78	34.42	293.36	276.77	204.18	28.82	35.93	22.45	47.3	43.78	52.47	1.35	2.14	0.22	49.4	11.39	67.5	11.22	19.42	38.63	8.61	27.87	22.71	2.74	1.59	1.56	149	122.15	163.52	187.11	190.98	172.22	69.14	65.51	70.67	37.88
Unigene0071853	5.04	5.03	4	13.78	15.71	13.38	12.72	11.38	16.02	16.33	14.49	14.07	15.33	16.65	14.42	5.93	7.32	9.53	2.11	1.55	0.98	1.23	1.17	1.32	0.9	2.06	2.16	3.6	0.51	1.3	1.24	0.37	0.62	2.22	1.96	1.9	5.56	6.44	5.71	14.16	12.59	13.43	19	16.06	16.24	17.31	20.21	17.5	16.42
Unigene0071867	1.23	0.96	1.31	0.06	0.07	0.53	0.07	0	0.22	0.42	0.55	0.41	0.21	0.44	0.31	0	0	0.08	0.2	0.25	0.57	1.04	0.08	0.1	17.35	17.33	10.72	20.94	18.48	25.5	20.17	28.88	56.51	9.54	30.12	21.43	4.13	1.82	2.68	0.62	0.22	0.68	0.07	0.08	0	0.18	0.96	0.24	0.18
Unigene0071906	2.16	1.24	1.9	34.53	34.9	34.06	30.43	49.04	45.81	5.96	5.66	4.89	3.52	2.54	3.2	38.64	45.18	51.77	0.98	1.49	1.1	1.28	0.35	1.59	3.06	5.77	4.1	5.41	2.12	3.34	0.7	1.25	0.8	0.96	3.07	1.25	2.56	1.56	1.54	24.69	21.87	29.6	35.53	43.76	58.23	4.57	6.24	5.34	3.13
Unigene0071913	7.24	6.47	6.92	7.35	5.38	6.53	7.77	9.57	7.8	6.66	7.83	8.18	7.33	6.84	8.23	45.3	44.66	46.08	1.77	1.66	1.31	2.35	1.91	1.34	1.48	0.65	1.98	7.57	1.35	12.06	0.56	2.26	1.04	1.41	0.6	1.57	11.69	12.11	14.42	9.49	8.97	10.23	8.06	8.36	8.64	10.07	8.23	9.68	11.67
Unigene0072580	2.93	2.04	1.98	2.1	1.49	1.83	1.24	1.08	1.88	4.12	4.05	6.78	7.92	9.85	6.71	0.08	0.18	0.08	2.05	1.24	1.2	0.6	0.8	1.07	0.16	0.38	0.39	2.48	0	7.26	0.1	0.53	0.3	0.39	0.29	0.54	5.88	5.05	6.31	7.64	8.04	9.2	4.35	6.22	4.99	20.83	18.63	23.56	29.43
Unigene0072749	19.89	20.38	17.26	9.51	8.51	9.23	9.25	9.91	8.28	9.61	8.7	8.25	7.85	8.18	7.99	4.56	6.18	6.15	1.62	0.86	1.07	1.38	0.52	0.82	0.44	0.52	1.16	0.7	0.17	1.2	0.17	0.47	0.52	0.71	0.4	0.59	24.63	25.07	25.16	8.13	7.81	10.69	8.05	8.01	7.43	7.59	8.32	7.76	7.86
Unigene0072773	2.57	1.97	0	0	0	0	0	0	0	0	0	0	0	0	0	0	0	0	3.02	1.55	1.94	0	0	0	0	0	0	0	0	0	0	0	0	0	0	0	0	0	0	0	0	0	0	0	0	0	0	0	0
Unigene0072814	30.44	29.59	32.64	31.43	35.8	35.15	36.17	40.32	45.56	38.37	38.46	35.03	44.32	44.29	40.73	28.13	20.34	23.76	7.15	6.45	4.92	6.65	5.56	5.02	23.48	23.51	41.5	36.88	12.66	27.12	1.78	4.5	10.05	4.85	10.49	12.61	35.51	41.12	37.51	33.95	30.59	35.04	42.46	36.67	38.26	32.26	41.76	31.93	34.01
Unigene0072896	23.67	26.38	23.71	45.14	47.96	51.54	34.68	42.95	35.37	42.82	36.21	37.07	35.44	36.41	35.46	17.66	18.67	22.39	7.55	4.27	5.85	4.66	3.59	3.91	3.35	2.47	6.27	6.04	1.9	5.45	1.6	2.62	2.35	5.15	3.36	2.99	36.23	39.6	37.08	55.67	65.51	60.6	44.44	43.29	44.31	46.57	39.07	42.76	38.53
Unigene0072922	59.07	62.52	58.86	192.03	181.79	207.56	81.81	88.71	78.41	95.94	77.41	93.43	84.02	93.74	100.24	69.46	73.9	91.85	35.69	25.01	37.47	27.05	18.2	24.71	11.68	10.51	23.17	32.7	10.85	27.46	7.94	14.05	10.56	23.84	14.98	19.01	68.65	74.96	70.85	184.52	193.98	159.24	83.86	72.84	79.14	82.92	78.98	86.78	81.03
Unigene0073155	15.01	15.14	14.03	14.62	19	16.33	21.67	16.69	19.37	6.25	5.93	6.49	7.25	5.77	7.21	15.16	13.96	16.34	2.15	1.04	1.2	0.64	0.52	0.63	4.63	3.63	5.25	4.65	2.45	4.81	0.12	0.74	0.35	0.28	0.51	0.37	11.9	17.82	14.79	21.3	19.8	18.89	16.1	14.72	15.53	9.67	7.11	10.88	10.66
Unigene0073336	1.64	2.15	1.56	17.67	19.27	19.56	7.56	5.78	6.43	7.73	5.81	8.98	6.28	5.12	6.02	1.08	0.94	1.17	0.07	0	0.21	0.14	0.09	0.1	0.08	0.14	0.38	0.85	0.05	0.46	0	0.05	0	0	0	0	4.38	3.95	4.18	16.25	20.04	19.48	8.31	7.78	8.97	8	7.86	9.64	6.26
Unigene0073337	0.24	0.57	0.41	7.46	7.36	8.7	3.21	2.2	3.42	3.15	2.62	2.64	2.65	1.89	2.41	0.61	0.86	0.44	0.07	0.06	0.03	0.17	0	0.11	0	0	0.03	0.11	0	0.18	0	0	0	0	0	0.06	1.21	1.85	1.08	7.64	8.16	7.68	3.43	3.77	3.71	2.24	2.97	3.51	2.04
Unigene0073355	7.89	6.01	0.08	0	0	0	0	0	0	0	0	0	0	0	0	0	0	0	7.64	4.11	4.63	0	0	0	0	0	0	0	0	0	0	0	0.76	0	0	0.11	0	0	0	0	0	0	0	0	0	0	0	0	0
Unigene0073360	3.76	4.43	3.29	3.27	3.23	3.34	5.07	6.02	5.43	5.1	4.88	5.68	5.32	4.95	5.82	2.88	3.95	3.13	1.41	0.68	0.8	0.7	0.38	0.57	0.79	0.44	0.49	0.96	0.19	0.84	0.2	0.24	0.73	0.55	0.19	0.69	5.78	6.58	6.9	3.65	4.27	4.72	6.37	6.63	6.25	6.64	6.27	5.6	6.67
Unigene0073407	14.88	14.38	14.23	17.81	18.8	22.18	17.94	17.86	17.1	15.94	17.38	15.67	15.67	16.74	18.6	13.34	13.08	12.18	4.02	3.21	2.44	2.94	2.2	3.55	3.12	2.33	4.15	6	1.43	6.44	0.9	1.22	2.12	3.73	4.03	4.85	15.6	17.42	16.5	25.65	23.37	22.42	18.6	18.23	17.01	17.37	15.16	18.28	16.16
Unigene0073424	104.71	110.64	133.05	198.08	234.03	201.75	304.18	334.1	308.09	112.6	147.92	161.07	124.57	131.93	130.61	997.55	1040.46	967.68	2357.49	2249.08	2325.63	2163.7	1373.95	1849.88	1150.64	1431.14	1215	1794.61	918.69	1578.56	866.43	1353.33	1949.06	720.88	1487.26	1452.82	80	72.94	84.49	124.13	141.18	126.9	262.98	248.96	254.76	118.67	114.5	115.95	114.44
Unigene0073466	16.3	16.6	18.14	39.93	45.19	38.77	23.62	20.3	21.33	19.67	18.74	17.15	16.83	16.23	14.96	46.95	39.1	23.72	12.22	8.35	8.69	11.21	7.39	8.44	48.38	48.89	58.9	54.49	23.42	28.25	9.38	21.73	29.02	11.32	17.91	17.52	13.89	11.59	10.69	43.84	42.98	35.37	18.21	19.32	15.95	17.99	17.62	18.77	18.24
Unigene0073482	2.55	1.8	2.22	0.52	0.15	0.22	0.36	2.36	0.71	1.03	0.71	0.82	0.7	1.15	1.51	0.43	0.53	1.06	15.02	30.4	35.47	25.16	38.2	34.69	42.77	23	37.64	28.1	24.59	28.49	29.6	29.21	16.49	34.23	9.15	18.06	5.26	5.7	4.98	2.18	0.97	1.29	0.94	0.75	1.23	0.47	1.24	0.81	1.12
Unigene0073483	0.63	1.15	1.03	0.3	0.16	0.19	0.26	1.2	0.33	0.48	0.48	0.58	0.52	1.09	0.91	0.47	0.5	0.65	8.02	17.46	17.29	15.65	18.39	17.15	22.19	14.68	19.08	15.17	16.14	17.68	19.35	17.05	7.24	20.63	4.61	7.62	1.52	1.28	1.18	0.9	0.3	0.62	0.46	0.39	0.74	0.46	0.48	0.59	0.5
Unigene0073661	10.15	10.9	10.47	16.33	19.3	16.52	18.21	18.43	23.61	17.1	14.89	14.61	13.65	12.31	17.22	22.24	18.74	20.23	9.54	5.78	7.27	4.43	3.71	4.02	3.52	1.05	2.88	1.45	0.95	4.54	1.12	2.05	0.7	2.02	1.35	1.13	14.51	9.46	13.88	17.88	19.06	17.28	23.59	21.81	24.63	19.38	17.8	17.64	21.07
Unigene0073713	157.9	155.02	148.13	128.85	121.07	141.4	125.65	134.51	121.41	144.17	131.72	130.67	131.74	140.8	135	116.43	122.5	125.08	68.19	41.33	51.78	60.92	37.27	42.04	55.04	44.23	110.16	61.65	20.31	53.28	13.34	22.8	21.69	45.75	28.53	22.95	134.58	149.11	142.02	106.81	118.2	113.09	106.44	103.69	105.57	119.8	111.03	112.77	106.85
Unigene0073740	1.78	2.04	0	0	0	0	0	0	0	0	0	0	0	0	0	0	0	0	1.51	0.42	0.61	0	0	0	0	0	0	0	0	0	0	0	0	0	0	0	0	0	0	0	0	0	0	0	0	0	0	0	0
Unigene0073741	5.08	3.11	0	0	0	0	0	0	0	0	0	0	0	0	0	0	0	0	3.68	2.74	2.55	0	0	0	0	0	0	0	0	0	0	0	0.12	0	0	0	0	0	0	0	0	0	0	0	0	0	0	0	0
Unigene0073845	67.86	97.31	63.96	221.87	287.78	230.68	190.12	150.1	190.05	145.83	136.96	157.41	126.79	149.4	142.58	120.75	119.88	112.26	44.54	41.4	32.89	34.1	30.56	30.57	10.85	15.72	14.45	39.82	17.36	51.89	9.27	16.43	23.79	16.04	35.85	26.65	90.88	79.74	87.11	234.18	229.29	222.2	190.96	186.09	203.84	163.35	168.31	175.41	166.21
Unigene0074065	8.27	7.65	6.15	57.66	64.74	73.24	19.42	15.13	21.51	28.2	17.45	20.61	16.94	18.3	19.44	4.67	6.47	7.17	1.19	0.3	0.96	1.34	0.8	1.32	0.18	0.42	0.99	0.54	0.22	0.59	0.56	0.24	0.68	0.76	0	0.1	10.4	11.06	9.14	47.39	75.83	70.7	34.55	27.03	32.42	29.86	25.55	31.66	24.09
Unigene0074129	23.41	25.18	25.4	61.38	48.12	52.89	38.39	36.95	40.3	39.25	42.05	40.37	34.56	35.37	38.69	27.32	29.15	25.68	12.58	9	10.02	14.05	6.36	8.22	8.58	7.86	12.48	14.82	7.69	22.47	5.69	8.18	10.52	13.31	13.06	13	32.27	33.82	31.13	56.53	54.52	57.89	38.03	40.05	39.24	39.56	41.21	39.92	35.46
Unigene0074374	17.95	16.55	17.38	13.86	10.12	11.4	3.79	3.9	3.76	5.8	6.13	6.1	6.97	6.69	7.09	16.54	18.71	15.35	4.27	3.13	4.94	4.57	2.65	4.23	7.52	7.37	9.51	6.52	2.7	6.73	1.95	3.87	2.79	2.56	2.15	2.38	21.92	19.39	19.13	9.72	10.48	8.25	7.48	7.18	7.12	6.8	5.92	6.91	7.61
Unigene0074375	3.72	4.36	2.88	26.34	17.43	26.74	3.25	3.06	4.21	4.81	4.02	3.9	3.07	4.16	3.99	9.59	9.59	10.68	1.75	2.19	2.38	1.68	1.32	1.49	0.55	0.65	1.96	4.38	2.22	5.43	1	1.67	1.69	1.54	0.96	1.43	6.81	8.14	6.27	24.88	27.12	24.66	8.57	9.63	8.16	5.82	5.02	4.53	5.07
Unigene0074661	0.34	0.85	0.24	0.78	2.26	1.38	2.3	2.38	2.66	2.71	2.39	3.19	2.39	2.35	2.46	7.85	9.12	13.31	0.46	0.64	0.25	0.29	0.13	0.46	0	0	0	0.35	0	0.08	0	0	0	0.14	0	0	0.45	0.88	0.26	1.76	2.23	1.48	1.32	1.28	1.89	5.05	3.28	3.19	3.95
Unigene0074664	0.23	0.66	0.78	2.47	1.93	1.48	2.28	2.15	2.33	2.05	3	3.33	4.48	2.83	4.02	10.65	10.66	11.82	1.14	0.52	1.02	0.67	0.6	0.18	0	0	0	0.07	0	0.18	0	0.09	0	0.33	0.16	0	0.6	1.18	0.31	0.96	2.03	2.27	1.88	1.85	2.3	3.5	3.92	3.49	3.94
Unigene0074718	0.27	0.2	0.3	0.08	0.09	0.07	0	0	0	0.03	0.2	0	0.21	0.17	0.09	0	0	0	0.18	0.05	0.1	0.14	0.17	0.03	1.08	0.53	0.86	0.67	0.63	1.77	0.31	0.91	0.73	0.68	0.7	0.91	1.4	1.22	2.26	0.3	0.11	0.25	0	0	0	0.11	0.14	0.02	0.16
Unigene0075076	6.17	6.5	5.52	26.31	21.67	26.42	27.91	28.03	27.91	28.72	31.43	33.03	30.96	32.08	32.37	20.64	20.51	21.83	5.24	3.24	3.34	2.02	1.25	2	0.09	0	0.23	0.95	0.07	1.17	0.08	0.2	0.15	0.3	0.92	0.34	13.04	14.89	12.13	26.04	26.22	22.11	32.41	31.95	34.01	28.84	29.12	29.8	29.74
Unigene0075157	7.11	6.09	7.18	18.53	25.57	18.33	23.51	20.34	22.96	11.95	14.66	14.43	18.65	23.26	18.71	37.76	40.26	37.31	14.54	10.07	9.07	9.58	8.54	9.41	4.5	6.32	9.04	15.9	4.96	8.1	7.07	7.48	10.25	4.66	7.87	7.28	17.41	15.62	14.96	42.86	46.32	38.08	51.31	44.97	52.84	42.64	38.82	39.3	39.05
Unigene0075158	196.97	210.28	200.26	33.45	33.84	34.49	22.33	27.02	25.92	24.92	19.76	20.92	23.89	24.31	22.35	26.19	28.81	31.87	4	2.15	4.09	3.86	2.65	3.35	10.91	13.95	25.25	6.53	1.69	6.59	0.35	0.68	0.75	2.89	3.85	4.57	304.54	279.14	284.43	65.14	69.61	55.59	60.92	57.31	58.02	30.5	28.23	26.9	30.93
Unigene0075167	11.7	12.23	8.51	14.11	13.14	12.9	27.07	34.26	28.9	26.26	23.5	21.7	22.78	22.98	22.17	14.72	15.5	13.83	6.32	2.29	3	4.13	2.53	2.63	0.46	1.03	1.34	1.66	0.5	0.89	0.85	1.57	0.26	1.32	0.81	0.41	16.68	15.93	14.05	17.7	17.14	20.66	23.89	23.92	25.9	29.05	29.53	32.96	30.38
Unigene0075177	4.95	5.72	4.52	172.64	171.94	194.43	6.58	5.66	6.68	5.23	4.52	9.98	18.1	20.72	22.08	7.23	9	11.54	0.23	0.08	0.16	0.05	0.24	0.15	0.07	0.04	0.09	0.37	0.18	0.97	0.18	0.05	0	0.27	0	0	20.8	32.77	25.73	181.99	187.24	130.6	7.02	6.09	6.62	12.93	14.14	20.27	18.18
Unigene0075180	1.9	1.54	2	4.03	2.63	3.74	2.93	3.93	3.15	3.73	3.93	3.18	3.81	3.82	3.13	3.43	3.45	3.04	0.52	0.05	0.23	0.06	0.18	0.03	0.02	0.11	0.06	0.29	0	0.28	0.03	0.09	0.06	0.12	0	0.03	2.88	2.54	3.04	4.47	4.16	3.05	3.56	3.79	3.85	3.79	3.84	3.54	2.65
Unigene0075283	1.75	1.75	1.73	1.68	1.34	1.48	6.4	5.54	6.88	14.27	13.7	11.4	11.75	10.94	10.72	0.04	0	0.16	4.88	3.66	4.2	4.03	2.49	2.85	3.99	4.16	6.14	28.25	7.77	21.05	1.77	4.01	23.89	2.58	9.3	15.55	1.91	2.45	1.87	1.51	1.18	1.57	7.13	7.85	7.74	7.96	9.08	7.51	8.4
Unigene0075367	4.3	4.41	5.16	12.77	9.94	8.7	26.57	21.68	27.72	18.02	17.13	20.95	18.45	18.85	18.7	20.92	22.49	19.63	7.25	4.08	3.6	1.34	0.45	1.53	1.33	0.55	1.41	0.47	0.33	1.06	0.59	0.35	1.77	0.81	0.33	0.38	4.19	4.25	3.77	6.9	6.89	6.53	16.69	22.68	19.08	16.22	19.74	18.96	17.25
Unigene0075378	58.46	61.39	62.23	73.47	76.81	71.65	56.92	56.2	57.66	62.29	62.75	58.49	64.98	61.75	66.88	40.22	39.34	38.01	20.18	12.25	15.04	15.46	11.48	13.68	17.11	12.8	25.88	26.81	8.57	24.8	4.92	7.83	13.12	20.46	27.21	28.34	57.97	56.52	57.4	75.73	76.14	69.66	60.86	58.49	60.18	62.73	57.11	57.97	57.55
Unigene0075384	0	0	0.06	6.11	4.75	4.9	10.08	14.27	10.27	2.25	1.88	2.54	2.75	2.76	2.85	3.82	4.99	5.61	0	0	0.07	0	0	0	0	0	0	0	0	0	0	0	0	0	0	0	0.31	0.23	0.32	3.88	5.63	5.42	14.75	13.44	14.45	3.49	3.88	3.79	4.59
Unigene0075415	0.07	0.08	0.26	0	0.04	0.04	0.04	0.04	0	0.27	0.25	0.04	0.26	0.31	0.33	0.08	0	0	0.46	0.31	0.13	0.15	0.22	0.11	0.79	0.75	0.79	2	1.46	3.31	1.76	2.31	2.81	1.94	4.4	4.64	0.13	0.09	0.14	0.08	0.08	0.13	0.04	0.04	0	0.05	0.22	0.38	0.51
Unigene0075439	23.81	25.55	21.7	18.84	20.11	20.97	19.07	15.21	14.41	15.94	14.47	13.15	16.02	15.85	15.5	19.49	18.54	18.32	7.66	4.7	6.3	9.15	5.28	5.71	6.85	6.51	11.85	9.29	3.06	8.22	2.75	4.36	6.27	5.91	8.01	8.5	18.68	18.33	17.33	15.9	15.12	14.88	12.4	12.95	12.64	13.18	11.58	11.55	13.44
Unigene0075727	4.09	5.2	4.95	30.9	23.53	28.2	26.28	22.44	28.79	12.46	13.84	13.14	11.14	10.1	8.81	84.56	89.02	92.72	38.46	22.66	31.3	13.7	9.99	14.57	10.08	6.81	12.44	18.85	3.89	13.3	0.75	3.29	3.64	2.55	3.87	5.76	1.67	3.71	3.09	34.7	32.72	29.73	26.85	29.92	28.08	18.62	15.82	15.3	10.81
Unigene0075738	0.94	0.43	0.82	0	0.11	0.11	0	0.96	0.11	0	0	0.1	0	0.64	0.64	0.23	0	0.23	6.64	18.43	17.75	18.7	20.72	22.58	18.44	12.58	17.41	9.74	17.03	13.37	30.95	25.14	5.13	32.92	3.07	4.73	0.49	0.36	0.38	0.34	0.43	0.49	0	0.11	0.7	0.13	0.2	0.26	0.26
Unigene0076130	2.39	3.08	2.51	3.82	3.72	3.65	5.51	4.96	4.75	6.46	6.65	6.4	6.9	7.24	7.73	3.4	4.16	4.4	0.41	0.56	0.58	0.5	0.35	0.25	0.06	0.07	0	1.55	0.1	0.86	0.08	0.28	0.87	0.05	0.53	0.07	2.87	4.43	3.64	4.39	5.13	5.69	7.76	7.26	6.48	6.95	6.48	6.49	6.04
Unigene0076133	5.52	7.57	7.66	2.91	4.81	3.11	15.39	10.81	17.08	15.57	19.67	17	17.88	16.96	14.45	10.31	14.35	11.72	4.07	2.67	3.34	3.11	1.64	4.07	0.62	0.82	1.63	2.81	0.76	4.31	0.88	0.82	1.08	1.51	2.92	2.82	5.56	6.8	5.8	4.13	3.47	2	11.84	12.22	10.33	21.45	19.66	19.53	16.04
Unigene0076408	8.94	8.88	10.93	13.74	14.57	16.43	31.75	31.86	28.6	31.18	29.73	26.11	22.39	22.93	20.62	16.64	16.92	20.54	6.21	2.59	4.69	2.66	1.47	1.63	6.64	4.78	9.9	3.67	1.61	4.82	1.54	1.61	1.41	2.84	1.11	2.07	17.02	18.76	18.99	17.3	23.35	14.67	34.42	36.93	40.55	45.12	40.2	41.32	28.86
Unigene0076611	5.36	4.36	4.77	3.31	2.88	3	5.18	6.48	4.59	11.06	10.37	10.74	10.97	11.21	11.87	4.4	4.36	5.06	1.63	0.93	1.26	0.55	0.24	0.34	0.11	0.17	0.18	0.22	0.31	0.82	0	0.1	0.09	0.45	0	0.17	2.91	3.69	3.32	2.36	1.64	1.44	3.23	3.6	2.77	6.32	5.68	6.41	6.79
Unigene0076726	5.89	7.41	5.25	4.81	4.82	4.21	10.62	9.86	10.16	12.33	9.84	8.08	9.9	9.51	8.51	5.28	4.57	6.79	1.89	1.26	1.12	1.11	0.61	1.2	1.38	1.63	1.84	2.24	0.97	1.11	0.06	0.79	0.69	0.96	1.08	1.68	8.53	8.51	7.68	5.06	5.34	5.89	11.25	9.49	11.38	11.28	10.2	10.05	10.28
Unigene0076798	0.42	0.24	0.4	0	0	0	0	0.24	0	0.41	0.22	1.31	0.46	1.67	1.21	0	0	0.39	2.28	0.95	1.45	1.99	1.36	1.48	1.33	2.02	2.11	0.74	0.74	0.81	2.47	1.78	1.39	1.04	0.59	1.94	0.55	0.27	0.28	0	0	0	0	0	0	0.29	0.66	0.97	2.14
Unigene0077068	0.17	0.4	0.47	5.44	5.89	5.5	25.22	23.11	26.78	25.38	23.15	25.47	25.54	22.55	26.83	33.96	26.19	38.78	0.04	0.13	0.04	0.05	0.04	0.16	0	0	0	0	0	0	0	0.05	0	0	0.05	0	0.9	1.5	0.97	6.69	6.71	4.37	23.34	21.6	20.38	28.58	26.35	27.87	25.3
Unigene0077080	0.15	0	0.14	0	0	0.17	0	0	0.17	0	0	0	0	0	0	0	0	0	0.77	0.97	0.56	1.09	0.97	1.17	2.77	0.21	1.51	0.53	0.85	0.46	0.88	3	0.44	2.97	0	1.19	0	0.38	0.4	0	0	0	0	0	0.19	0.21	0	0.14	0
Unigene0077082	0.56	0.43	0.09	0.09	0	0.54	0.1	0.31	0.11	0.24	0	0.39	0.31	0.32	0.45	1.02	0.6	0.57	12.91	18.31	25.22	16.96	17.42	13.55	11.95	2.82	14.09	11.14	5.56	11.19	9.72	9.47	6.7	27.6	1.05	9.47	0.12	0.12	0	0.55	0.42	0.37	0.42	0	0.12	0.52	0.3	0.09	0.13
Unigene0077083	0.4	0.46	0.31	0.32	0.37	0.56	0.34	0.72	0.64	0.42	0.08	0.08	0.26	0.27	0.08	0.68	0.31	1.57	40.27	74.7	90.75	61.28	59.08	62.52	53.87	28.07	49.56	50.17	37.65	66	39.31	50.62	24.13	68.79	15.47	23.28	0.21	0.41	0.53	1.14	0.99	0.52	0.54	0.47	0.69	0.22	0.59	0.22	0.22
Unigene0077085	0	0.34	0.09	0.1	0	0.11	0.31	0.22	0	0.38	0.1	0.1	0.11	0	0	0.12	0.25	0.72	21.22	25.02	33.57	22.07	20.69	20.33	13.55	3.63	19.43	9.74	8.89	17.01	15.81	17.45	8.18	40.74	3.18	11.87	0	0.12	0	0	0.55	0.26	0	0.12	0	0.14	0.1	0	0
Unigene0077086	0	0	0	0.38	0	0.45	0	0	0.15	0	0	0	0	0	0	0.31	0.17	0	4.36	5.12	7.21	4.1	5.98	3.6	8.12	1.23	4.42	7.65	2.36	5.31	1.5	4.72	1.69	7.25	0.9	4.05	0	0	0	0.3	0	0.17	0	0	0	0.18	0	0	0
Unigene0077114	3.67	3.66	3.51	27.43	35.9	29.11	49.87	31.69	49.61	31.82	30.52	31.32	27.76	25.3	27.29	17.23	14.42	11.66	1.78	1.85	0.67	1.13	0.74	0.45	0.47	0.9	0.53	1.15	0.29	1.2	0.36	0.76	1.2	0.52	1.39	1.4	4.53	4.28	3.72	40.09	34.29	32.43	56.18	51.37	53.96	41.76	50.82	45.53	34.95
Unigene0077115	1.89	2.01	1.96	13.02	16.96	14.14	21.93	18.01	23.53	9.02	10.23	11.43	9.44	8.2	7.36	2.48	2.82	3.02	0.44	0.09	0.26	0	0	0.33	0	0	0	0.58	0	0.11	0	0	0.82	0	0	0.19	1.92	1.79	1.5	14.02	12.62	14.66	21.86	22.88	21.12	9.16	10.6	10.21	8.1
Unigene0077258	3.44	4.17	4.28	10.68	8.95	11.7	3.63	4.32	4.86	6.24	7.08	6.82	6.81	7.15	6.76	6.43	6.25	6.94	1.15	0.47	0.7	1.15	0.47	0.51	0.3	0.32	0.05	0.58	0.14	0.3	0.39	0.5	0.39	0.65	0.65	1.13	5.3	4.27	3.16	14.05	15.19	16.89	6.27	5.2	4.8	7.93	8.36	10.16	8.83
Unigene0077359	4.88	4.9	5.88	14.84	15.54	15.27	22.79	28.54	23.08	15.18	12.18	13.64	11.65	13.95	14.79	26.3	26.22	28.94	6.82	3.94	5.32	3.46	2.03	2.96	1.94	2.67	4.04	4.76	1.94	3.14	1.55	2.36	2.01	1.84	1.49	2.06	3.88	4.71	5.46	9.19	9.56	8.78	17.13	15.74	19.5	11.63	10.63	10.41	11.71
Unigene0077446	178.72	181.52	152.48	430.2	495.86	438.69	264.39	199.14	247.71	208.64	184.4	213.12	184.52	179.14	193.04	71.06	76.47	68.2	2.22	2.15	1.72	1.21	1.08	2.06	0.06	0.13	0.07	3.32	1.18	4.89	0.57	0.3	0.93	0.21	0.55	0.39	185.11	215.73	198.48	482.23	430.35	395.42	306.7	277.94	308.74	219.38	230.98	229.01	189.41
Unigene0077447	18.17	24.1	16.92	58.2	62.66	54.17	30.31	18.95	39.46	29.12	17.29	19.53	21.14	12.47	13.95	11.38	13.32	11.49	0.24	0.3	0	0.34	0	0	0	0	0	0.27	0	0	0	0	0	0	0	0	17.36	28.01	26.58	68.38	77.47	84.25	56.63	43.35	57.89	29.21	42.47	45.91	40.31
Unigene0077484	3.11	2.95	3.14	42.19	44.68	37.15	54.82	62.25	68.54	60.65	50.45	51.61	54.71	50.01	51.92	66.19	75.04	70.05	14.17	9.65	10.77	6.39	5.4	11.1	0.31	0.25	0.65	1.06	0.26	0.97	0.6	1.04	1.26	0.96	2.56	1.85	3.42	3.92	2.6	24.16	26.51	22.28	46.93	52.81	65.95	41.3	50.77	42.43	44.92
Unigene0078188	27.91	22.23	34.71	5.76	5.09	5.44	3.63	4.16	3.27	8.36	7.22	6.06	9.61	8.07	7.45	2.84	1.7	1.12	7	3.38	6.27	5.8	2.07	4.18	9.27	7.97	13.68	7.94	1.78	10.33	6.69	7.09	13.53	7.66	6.76	15.46	43.46	42.09	46.98	11.58	9.92	10.56	8.26	11.56	8.6	11.91	13.71	13.98	18.01
Unigene0078239	2.62	3.22	2.49	4.91	5.2	5.45	17.04	10.95	17.44	10.45	11.87	12.16	10.25	8.2	8.3	2.04	1.99	2.19	0.58	0.27	0.49	0.67	0.21	0.61	0.04	0.36	0.51	1.55	0.05	0.76	0.08	0.38	0.67	0.1	0.5	0.79	2.81	2.99	2.83	4.49	4.99	5.93	17.21	17.55	15.75	15.37	14.55	14.38	10.22
Unigene0078329	7.15	6.37	5.68	11.9	10.99	10.54	14.66	13.32	12.8	15.23	14.52	15.01	12.12	12.37	12.81	7.9	8.65	10.05	1.72	0.56	1.57	0.71	0.57	0.47	0.31	0.37	0.55	1.69	0.31	1.22	0.24	0.96	1.92	0.89	1.27	1.37	9.59	12.06	9.52	9.66	8.54	9.29	13.88	14.43	13.91	14.05	13.77	14.8	13.03
Unigene0078363	18.95	16.4	16.61	13.95	14.59	15.39	20.5	22.19	22.38	22.42	23.48	21.35	23.27	21.95	22.3	20.16	19.82	21.07	9.59	7.27	8.14	8.68	5.55	6.19	5.23	4.98	10.44	12.65	3.39	11.55	1.28	3.55	8.08	4.82	7.2	8.9	23.74	23.37	20.88	18.69	18.54	19.13	24.8	26.67	25.59	24.2	25.6	23.47	24.94
Unigene0078560	21.84	20.23	20.13	21.14	17.45	22.43	20.08	20.6	21.17	18.42	20.2	21.26	21.65	20.4	19.46	12.36	15.7	15.17	6.76	5.08	4.87	5.73	2.73	5.29	2.01	1.95	3.95	6.97	1.88	4.72	1.75	2.67	2.95	5.64	4.85	7	21.1	25.89	26.55	26.27	27.01	22.76	22.98	20.1	18.75	16.89	18.26	21.19	18.01
Unigene0078664	7.08	6.98	0	0	0	0	0	0	0	0	0	0	0	0	0	0	0	0	5.91	5.01	7.17	0	0	0	0	0	0	0	0	0	0	0	0.14	0	0	0	0	0	0	0	0	0	0	0	0	0	0	0	0
Unigene0078852	0	0	0	0	0	0	0	0	0	0	0	0	0	0	0	0	0	0	1.53	0.84	0.93	0	0	0	0	0	0	0	0	0	0	0	0	0	0	0	0	0	0	0	0	0	0	0	0	0	0	0	0
Unigene0079084	7.74	9.22	8.92	7.77	6.71	6.74	8.77	9.93	8.35	8.24	7.53	5.38	6.62	5.2	5.91	10.48	9.6	7.63	3.13	1.28	2.65	1.64	0.82	1.32	1.96	2.03	3.15	4.47	0.7	3.04	0.93	1.95	2.07	3.1	2.59	2.33	6.53	6.48	5.95	6.88	7.34	7.93	9.61	10.42	7.43	5.65	7.08	7.39	6.42
Unigene0079151	8.67	11.02	11.15	15.89	13.64	13.53	23.62	26.67	23.28	27.88	26.12	27.23	29.83	28.72	28.92	18.3	18.46	17.53	7.31	4.91	6.36	7.62	4.17	4.67	4.02	4.01	7.7	9.88	3.99	7.16	2.28	3.84	4.81	7.42	8.07	6.58	10.63	10.34	11.48	10.26	11.31	10.21	19.22	19.54	19.51	23.85	21.79	20.8	23.56
Unigene0079221	11.47	10.85	9.72	21.45	14.66	21.39	21.12	20.83	21.05	24.39	21.09	22.7	22.5	22.8	24.31	9.92	10.72	13.77	3.28	2.13	2.05	2.15	1.57	2.11	0.76	0.63	1.47	2.14	0.47	1.45	0.69	0.75	0.62	1.54	0.56	0.44	14.87	17.17	14.57	20.08	21.98	22.46	19.89	18.81	20.38	23.58	20.91	21.16	20.64
Unigene0079350	20.31	18.99	18.93	20.81	17.92	21.68	21.09	21.61	21.3	22.53	19.08	20.51	20.36	19.52	20.4	18.56	16.84	19.88	8.61	4.5	5.7	5.61	3.98	3.88	2.81	1.91	6.05	4	2.57	5.04	1.88	2.89	2.35	4.83	2.95	2.72	19.66	21.96	21.58	14.91	17.7	18.01	19.28	18.23	19.72	20.96	18.93	18.17	17.08
Unigene0079464	20.21	20.58	21.66	15.56	16.26	15.51	14.15	13.99	13.03	14.56	15.11	13.8	13.15	15.07	14.58	17.98	21.73	23.53	11.12	5.66	6.76	10.88	4.58	7	10.79	9.18	21.61	9.27	3.38	8.26	2.45	4.23	4.73	6.3	4.61	6.05	14.29	15.41	15.4	12.08	10.8	12.42	9.9	11.31	10.22	10.82	11.23	10.13	11.76
Unigene0079602	26.55	26.03	24.85	18.15	14.07	17.36	15.12	17.07	15.44	19.19	17.33	17.94	18.77	18.77	17.81	12.8	12.57	13.73	6.28	3.38	5.18	4.38	3.59	3.93	3.62	3.32	8.28	5.11	2.38	3.84	1.8	3.94	2.67	5.05	2.69	2.29	31.02	32.65	33.13	15.87	20.19	18.45	16.55	16.52	14.37	21.01	16.43	18.97	19.1
Unigene0079949	8.24	10.79	7.88	46.55	60.76	53.56	45.13	41.84	53.24	13.94	14.1	15.6	12.35	13.45	13.05	42.04	41.89	43.56	3.16	2.54	2.3	1.27	1.05	1.36	1.58	3.17	3.01	7.02	1.68	7.1	0.6	1.01	1.33	1.59	2.07	2.26	8.9	9.98	9.13	58.85	52.2	50.78	42.99	45.23	49.81	19.92	20.36	21.32	15.37
Unigene0080009	2.29	1.54	3.13	0.2	0.45	0.44	0	0.02	0.04	0.33	0.31	0.14	0.2	0.34	0.46	0.02	0.02	0	0.07	0.3	0.02	0.12	0.02	0.16	23.54	24.51	17.87	10.82	12.92	18.84	13.08	16.01	34.69	9.66	28.99	20.04	4.31	5.08	4.96	0.87	0.43	0.22	0.07	0.06	0.02	0.3	0.35	0.14	0.16
Unigene0080068	0.65	0.41	0.37	0.05	0.03	0	0.03	0.03	0.03	0.06	0.05	0.03	0.05	0.05	0.02	0	0	0	0.02	0.22	0.15	0.04	0.06	0.08	2.94	3.93	2.63	1.89	2.97	3.29	3.39	3.74	7.13	2.42	6.6	4.85	0.75	0.83	0.87	0.29	0.14	0.06	0	0	0	0.07	0	0	0
Unigene0080393	1	0.77	0.89	0.83	0.38	0.68	0.71	1.65	0.96	0.44	0.53	0.13	0.32	0.38	0.52	1.98	1.46	2.57	88.17	145.59	165.82	104.11	108.36	120.23	158.18	54.99	135.18	97.08	64.11	120.58	71.44	99.48	41.85	138.83	20.02	56.64	0.76	1.22	1.12	1.49	0.85	0.98	1.21	0.49	1.55	0.23	0.49	0.58	0.23
Unigene0080630	8.08	8.8	9.79	27.27	29.71	30.07	26.48	19.13	25.44	19.92	23.35	21.76	20.27	20.37	20.74	13.66	14.86	15.12	5.95	3.57	3.84	3.32	1.64	2.25	1.32	1.15	3.02	4.29	0.77	3.51	0.35	1.39	2.64	1.28	1.95	2.53	10.95	10.49	10.36	30.42	30.49	32.07	26.61	31.7	31.6	29.33	27.71	25.31	22.09
Unigene0080812	15.5	17.5	17.13	22.3	27.17	26.12	47.9	46.69	47.74	54.03	51.1	45.79	42.25	38.09	40.59	29.52	27.73	30.73	7.67	5.84	6.54	3.84	2.02	3.45	12.24	8.64	19.82	9.96	3.05	6.04	2.05	5.05	4.5	5.18	2.89	3.12	24.95	29.21	27.49	23.22	27.68	20.37	44.38	46.13	51.42	52.56	48.3	44.95	41.78
Unigene0080860	3.16	3.37	3.3	12.48	12.93	15.06	9.17	9.25	9.01	9.56	8.07	9.06	10.18	8.27	9.57	5.29	4.62	5.69	1.57	0.88	0.7	1.26	0.88	1.03	0.33	0.2	0.59	1.33	0.5	1.17	0.61	0.25	0.73	1.46	0.9	0.92	4.4	5.8	5.12	15.06	14.98	15.6	10	10.1	11.02	9.83	9.27	10.15	8.03
Unigene0080993	82.47	87.96	75.69	19.52	20.32	19.57	21.1	25.08	20.41	21.86	21.02	18.49	23.66	20.25	21.01	23.99	23.12	18.56	11.71	6.31	7.33	11.65	5.98	8.28	9.16	8.32	15.31	14.82	5.56	15.94	4.07	5.86	4.83	5.35	4.56	3.38	76.65	75.09	75.31	23.28	24.61	27.96	25.68	25.54	21.45	24.08	22.69	23.56	27.2
Unigene0081089	5.65	3.99	5.51	4.65	5.16	4.49	23.94	20.49	26.72	17.78	20.42	24.11	22.18	24.72	25.79	7.52	9.63	7.53	2.64	2.46	1.86	1.28	1.08	1.23	0	0.06	0	0	0	0.07	0	0	0.07	0	0	0.12	2.78	2.84	3.79	4.75	3.36	3.64	14.88	18.54	16.68	34.1	29.19	23.97	31.47
Unigene0081478	34.69	33.71	28.78	23.13	21.94	24.15	16.82	16.15	15.52	17.9	16.46	17.38	15.75	16.14	15.62	9.05	10.35	9.2	3.4	1.92	2.8	2.16	1.3	2.04	2.96	3.1	5.9	4.59	1.57	3.4	0.48	0.97	1.73	1.99	1.63	2.05	24	25.09	23.8	16.29	17.97	16.54	12.63	13.48	13.94	13.27	12.26	12.69	10.61
Unigene0082107	0.2	0.06	0.05	1.2	0.87	1.12	1.34	1.48	2.03	2.45	2.88	2.48	3.01	3.09	3.79	0.74	0.85	1.61	0	0.07	0	0	0	0.08	0	0	0.07	0.36	0	0.16	0	0	0	0.07	0	0	0.39	1.16	0.81	0.9	0.57	0.99	0.73	0.66	0.88	3.69	3.95	3.46	3.77
Unigene0082126	6.21	4.34	0	0	0	0	0	0	0	0	0	0	0	0	0	0	0	0	4.92	2.47	3.88	0	0	0	0	0	0	0	0	0	0	0	0	0	0	0	0	0	0	0	0	0	0	0	0	0	0	0	0
Unigene0082281	4.82	4.28	4.73	0.52	0.55	0.56	0.23	0.65	0.37	0.44	0.49	0.49	0.5	0.42	0.49	0.19	0.22	0.46	5.59	10.63	8.65	9.69	10.64	10.3	15.76	12.69	12.71	11.27	6.27	13.17	8.89	9.12	8.58	11.84	10.59	10.71	5.76	5	5.64	2.1	1.59	1.56	0.75	0.54	0.91	0.69	0.62	0.71	0.84
Unigene0082282	5.62	4.38	6.47	2.79	1.61	1.64	1	1.89	1.39	0.97	1.56	0.7	1.41	0.99	2.19	1.14	2	1.81	4.02	3.55	4.45	2.64	6	5.76	8.98	7.64	7.63	7.86	3.81	7.64	8.57	7.94	12.39	9.03	5.78	8.14	8.65	9.23	8.61	5.5	4.78	3.68	1.95	2.38	2.74	1.69	1.56	1.06	1.73
Unigene0082285	1.45	1.56	1.24	0.55	0.32	0.77	0.47	2.01	1.23	1.11	0.95	0.9	1.34	1.21	1.28	0.49	0.67	1.15	22.87	43.57	34.35	32.92	38.21	33.35	53.98	24.1	46.38	24.56	41.2	47.09	48.75	53.79	10.53	53.07	4.89	8.93	0.86	1.69	1.43	2.85	1.31	2.04	1.62	1.13	2.35	0.98	1.42	1.79	1.35
Unigene0082293	10.98	8.98	15.02	2.38	2.61	1.6	0.45	0.27	0.14	3.38	2.21	2.38	3.9	4.89	6.57	0.51	0.62	0.37	1.24	2.4	1.65	3.05	1.63	2.06	141.72	150.63	88.77	109.59	119.16	146.56	122.09	163.38	322.27	76.24	238.56	172.05	42.04	20.99	27.79	5.91	2.78	2.35	0.4	0	0.15	3.19	5.82	2.72	4.39
Unigene0082324	2.78	4.03	2.69	20.34	21.96	24.3	10.83	14.21	16.58	3.5	6.67	5.7	6.16	5.78	7.01	16.54	23.73	15.95	2.13	1.25	0.76	1.41	0.79	0.38	0	0.17	0	0.14	0.17	0.56	0	0	0	0	0	0	4.58	6.34	3.41	25.69	23.88	23.45	19.24	16.48	16.38	12.27	14.23	10.9	9.56
Unigene0082440	74.1	73.32	63.98	45.3	36.92	46.18	54.72	70.81	52.69	60.99	43.73	50.96	62.44	66.82	73.48	64.22	69.28	81.68	0.74	0.4	0.7	0.47	0.16	0.25	0.22	0.15	0.55	0.46	0.08	0.46	0.08	0.02	0.06	0.17	0.06	0.14	73.75	84.6	79.53	35.57	43.64	41.45	47.13	54.57	56.11	50.03	43.65	48.97	62.14
Unigene0082655	44.87	39.81	49.65	72.41	67.92	65.37	35.25	35.18	35.11	33.29	39.11	38.95	32.74	33.29	32.9	35.56	33.69	31.12	15.1	10.57	10.46	9.77	8.56	7.93	13.22	14.48	16.57	13.62	5.21	10.59	4.81	8.33	11.67	18.86	28.56	29.61	37.78	37.97	34.64	74	75.3	70.36	44.28	38.65	39.19	33.27	36.23	34.97	34.09
Unigene0082769	17.71	18.4	18.25	16.4	19.89	18.17	40.21	41.6	41.25	43.74	45.67	43.62	42.9	41.45	38.47	9.89	10.7	11.86	1.41	0.54	1.41	0.65	0.35	0.79	1.44	1.04	1.3	4.87	0.57	3.08	1.05	1.71	2.98	1.62	3.08	3.05	22.59	22.31	23.79	22.26	20.63	19.06	43.45	48.07	44.9	53.05	48.85	48.81	34.5
Unigene0082879	0.38	0.87	0.83	195.72	162.79	201.51	43.47	41.82	44.48	59.52	47.34	61.73	43.07	49	46.73	5.75	6.74	7.32	1.6	0.76	0.82	1.2	0.76	0.92	0.08	0	0	1.62	0.24	1.8	0.25	0.32	0.2	0.29	0.1	0.77	9.25	5.58	5.35	120.32	136.94	131.14	73.75	71.12	72.41	50.07	50.49	51.88	35.19
Unigene0082933	3.84	2.86	2.73	7.19	5.84	9.37	8.43	8.55	8.07	5.05	6.95	5.09	6.63	6.43	7.2	5.79	5.87	6.54	1.17	0.73	1.28	0.99	0.29	0.53	0.52	0	0.65	0.4	0.16	0.35	0	0	0.17	0.48	0.32	0.15	4.28	5.06	3.64	5.93	7.44	7.99	7.34	10.84	9.26	10.5	5.03	6.51	6.31
Unigene0082968	0.28	0	0.68	0	0	0	0	0	0	0.18	0	0	0	0.16	0	0	0	0.17	2.47	4.17	5.1	3.88	3.64	7.89	10.37	4.05	6.47	3.62	6.18	7.56	7.22	6.05	0.82	9.54	0.79	2.96	0	0.54	0	0	0	0.37	0	0	0	0.39	0	0.13	0
Unigene0082995	7.91	8.93	7.27	23.91	18.78	20.7	19.27	18.56	19.59	15.72	15.35	16.99	17.65	14.05	14.75	35.57	33.94	28.9	9.67	6.39	6.25	9.66	4.97	6.4	2.01	2.63	5.77	6.79	3.98	5.62	1.51	2.12	3.4	1.77	2.58	2.47	8.24	8.75	7.27	21.67	20.92	18.39	17.01	17.95	15.01	16.33	18.17	16.31	14.1
Unigene0083025	9.48	11.9	7.14	22.62	28.14	30.46	1.4	0.59	0.3	1.04	1.58	1.01	1.26	0.9	0.59	2.46	1.83	2.16	0.27	0.11	0	0	0.11	0	0.1	0.12	0.13	0	0	0.27	0	0	0	0	0	0	15.49	21.55	16.49	23.98	19.52	18.06	0.98	0.52	0.33	1.24	2.51	1.39	1.43
Unigene0083270	7.2	8.74	6.83	14.09	14.67	14.21	20.78	12.25	22.07	13.87	14.11	13.42	12.75	10.61	11.78	2.64	2.9	4.08	0.32	0.53	0.25	0.05	0	0.26	0	0	0	0.71	0.05	0.47	0.05	0	0.1	0	0.1	0	9.63	10.24	9.75	13.62	14.95	13.99	15.06	18.18	15.95	15.08	16.25	14.1	11.14
Unigene0083329	45.78	56.46	45.77	1268.51	1496.23	1292.58	254.98	196.93	277.43	342.71	284.51	346.46	262.16	258.04	272.29	53.58	57.84	58.05	8.57	6.73	6.58	10.34	6.36	8.76	0.56	1.51	1.02	13.65	3.13	23.42	1.43	0.95	2.85	0.88	3.74	3.2	130.26	107.88	103.87	1466.18	1360.5	1323.71	444.41	420.08	441.29	389.45	435.82	461.56	306.17
Unigene0083351	22.99	24.44	24.62	32.03	30.72	31.73	16.39	12.74	16.72	32.14	30.01	31.25	28.79	27.32	34.41	1.75	1.87	2.21	0.15	0.19	0	0	0	0	0	0.4	0.1	0.68	0	1	0.21	0	0	0.1	0	0.29	44.8	52.84	44.36	58.81	53.25	68.72	19.15	21.97	22.14	33.3	43.25	43.01	31.32
Unigene0083352	25.12	31.79	20.03	31.42	35.79	38.53	15.75	12.42	17.68	33.95	29.68	32.4	30.95	29.56	32.42	2.31	2.42	2.36	0.17	0.04	0.07	0.08	0.07	0.13	0	0.04	0.24	0.9	0.04	0.93	0	0	0.24	0.27	0.08	0.18	41.7	46.93	41.53	56.09	56.8	62.67	20.75	21.4	21.45	39.7	43.01	43.24	30.46
Unigene0083572	3.52	3.73	3.85	6.59	7.86	7.28	26.32	22.44	29.69	23.15	24.18	23.53	19.69	18.41	18.17	3.79	5.14	4.95	0.8	0.74	0.92	0.46	0.75	0.56	0.11	0.22	0.09	1.14	0.08	0.61	0.26	0.4	0.26	0.11	0.5	0.52	5.48	6.78	5.73	10.05	9.58	12.2	31.11	34.23	30.65	33.55	32.47	30.67	22.19
Unigene0083573	4.77	5.49	4.66	13.07	13.4	13.95	70.29	52.22	73.5	37.75	33.74	35.14	28.1	25.97	25.36	5.39	6.01	5.89	1.26	0.75	0.99	0.34	0.42	0.7	0	0	0.06	0.95	0.06	0.3	0.06	0.3	0.47	0.48	0.97	0.73	5.41	5.53	5.61	11.27	13.06	15.3	83.37	81.6	76	52.75	45.5	46.34	27.53
Unigene0083589	6.18	6.78	6.91	23.91	19.82	23.84	35.61	34.31	38.95	28.78	27.8	32.94	28.36	29.69	31.28	23.46	25.45	27.13	6.17	3.02	4.2	2.87	1.01	2.94	0.85	0.19	0.73	0.86	0.65	1.55	1.08	0.99	1.82	1.63	0.91	1.33	5.74	5.21	5.28	20.15	17.19	17.33	33.36	33.84	31.21	22.75	20.71	23.18	24.69
Unigene0083930	121.65	106.71	117	251.17	228.44	242.18	165.98	133.71	154.61	124.87	121.78	137.94	128.68	129.95	128.07	152.36	156.67	156.39	86.05	60.48	64.15	64.15	37.89	53.4	31.65	27.58	52.07	60.9	22.43	48.73	18.87	28.96	36.07	32.75	36.57	42.27	110	113.59	114.27	240.69	257.02	222.18	177.36	177.56	180.98	155.91	141.29	157.75	145.76
Unigene0084123	19.42	29.67	25.2	107.02	121.87	109.2	95.32	89.65	114.06	50.53	48.64	48.52	41.33	52.95	47.59	95.61	89.02	81.79	37.82	27.38	14.75	23.37	14.44	16.05	3.96	12.34	13.25	11.04	9.73	25.03	7.23	10.87	9.73	10.92	8.17	6.78	20.36	20.74	19.76	110.24	143.59	189.55	107.31	127.45	155.87	64.02	84.12	94.01	92.15
Unigene0084126	3.85	6.24	8.28	0.69	1.24	1.62	0.45	0.26	0.22	2.48	2.16	2.02	2.47	3.16	1.86	0.14	0.1	0.14	0.6	0.45	0.77	1.58	0.95	1.45	4.37	5.84	5.9	5.53	1.15	9.4	1.48	2.38	2.1	4.6	7.49	6.42	8.91	5.72	9.87	0.74	0.44	0.76	0.22	0.5	0.29	3.2	3.23	2.69	1.99
Unigene0084203	28.26	30.82	24.81	16.19	15.59	19.96	18.55	17.02	19.03	14.96	20.84	17.44	17.03	18.59	17.35	15.34	13.22	14.48	7.16	3.5	4.66	5.32	3.27	5.02	4.51	4.76	7.62	7.9	2.24	9.02	0.83	3.2	2.59	4.2	3.74	2.66	26.85	27.96	28.99	15.06	20.39	16.79	16.04	17.19	18.26	21.23	16.64	17.34	18.65
Unigene0084205	0.93	0.64	0.81	0.55	0.11	0.76	0.79	2.09	1.07	0.85	0.29	0.39	0.92	0.74	0.27	1.92	1.92	2.51	65.59	98.2	139.4	87.15	92.14	90.78	47.16	15.16	50.24	49.27	36.24	58.56	42.55	65.25	36.62	110.45	12.73	38.93	0.12	0.83	0.37	0.44	0.31	0.61	2.38	0.99	2.41	0.39	0.78	0.09	0.25
Unigene0084206	0.66	0.12	0.17	0.49	0.36	0.86	0.45	1.03	0.28	0.41	0	0.29	0.15	0.16	0.13	1.36	1.09	1.03	37.1	66.39	74.42	39.72	49.05	48.49	52.99	16.16	55.32	30.83	20.94	40.37	28.46	42.3	10.94	59.2	2.82	12.61	0.41	0.4	0.33	0.96	0.79	1.14	0.74	0.79	0.56	0.15	0.15	0.19	0.29
Unigene0084525	3.58	3.05	0	0	0	0	0	0	0	0	0	0	0	0	0	0	0	0	2.38	1.86	3.15	0	0	0	0	0	0	0	0	0	0	0	0	0	0	0	0	0	0	0	0	0	0	0	0	0	0	0	0
Unigene0084526	1.1	0.6	1.06	0.29	0.27	0.07	0.18	0	0.07	0.53	0.55	0.55	0.32	1.25	1.12	0.07	0.08	0	0.84	0.67	0.8	1.69	2.48	1.18	16.28	19.19	12.94	15.3	12.85	21.24	8.18	7.05	9.1	7.4	19.19	17.9	1.36	1.33	1.55	0.14	0	0.45	0.19	0.34	0	0	0.74	0.59	1.42
Unigene0084584	53.59	49.54	67.13	11.77	11.04	11.63	13.55	14.75	11	43.46	47.81	35.84	43.56	47.21	44.51	14.52	14.01	12.85	5.22	3.95	3.97	5.39	5.41	8.81	22.12	15.32	47.62	85.39	24.11	84.54	9.06	10.85	20.43	6.74	9.72	14.57	60.33	55.66	66.18	6.78	6.71	5.6	11.74	12.7	10.11	20.95	25.01	20.31	27.45
Unigene0084624	1.11	1.1	0.64	0.59	0.93	0.78	1.02	0.5	0.34	3.4	2.35	1.16	1.8	3.11	3	0.18	0	0.09	0.61	0.77	0.28	0.32	1.06	1.27	0	0	0	0	0	0	0.33	0.57	0	0	0	0.1	0.58	0.94	0.89	0.97	2.26	0.58	0.5	0.7	0.18	1.46	1.02	0.96	1.41
Unigene0084784	32.45	32.99	27.71	33.97	30.7	31.48	38.03	33.97	35.62	31.92	28.89	31.68	27.19	27.97	28.67	28.69	26.66	22.55	7.46	4.17	4.42	6.26	2.59	5.76	3.01	2.95	4.2	4.68	3.27	2.84	1.92	3.43	2.82	3.05	2.82	4.25	23.21	22.42	21.98	27.4	25.01	29.78	25.98	26.12	28.34	27.17	25.79	22.55	18.98
Unigene0084871	14.97	14.67	15.84	17.25	14.43	17.59	16.41	15.37	14.08	17.85	18.11	18.07	15.82	16.56	18.49	9.39	10.38	9.59	4.03	2.85	2.6	4.38	2.42	3.64	2.69	2.68	6.11	10.34	3.85	16.45	1.06	2.41	3.36	4.57	2.88	4.48	21.5	21.41	21.28	18.61	19.48	21.21	17.8	17.69	14.5	17.45	18.73	17.72	19.06
Unigene0084906	14.13	13.71	15.35	16.51	16.2	19.07	10.13	13.05	10.36	6.98	7.31	6.94	7.71	6.43	6.85	23.85	25.35	28.08	13.7	8.06	9.85	11.06	5.72	7.79	2.98	2.23	5.22	6.91	1.49	8.87	1.54	2.66	4.23	2.35	2.73	3.18	19.22	16.38	16.42	17.34	16.68	14.13	12.53	12.86	13.6	11.04	8.52	8.7	9.76
Unigene0084968	59.59	59.22	56.26	118.63	126.74	125.46	49.54	43.68	43.16	40.72	35.8	42.04	44.11	47.31	50.19	30.62	29.89	34.5	8.3	5.77	8.27	5.01	3.58	4.83	6.26	7.76	12.48	18.85	6.21	16.96	4.08	7.46	9.17	6.77	7.9	10.12	62.47	66.73	67.66	101.07	105.08	86.57	52.86	46.28	48.51	48.3	45.25	48.6	53.11
Unigene0085189	5.54	4.89	4.88	6.31	8.7	7.12	42.49	35.33	42.35	11.46	14.61	16.19	11.64	10.9	10.43	4.18	4.52	4.15	0.66	0.43	0.42	0.53	0.54	0.39	0.23	0.38	0.28	2.26	0.24	1.03	0.37	1.55	5.49	0.59	2.21	1.14	5.71	6.12	5.86	6.14	4.07	7.77	32.39	33.31	26.35	13.21	13.77	13.37	11.22
Unigene0085200	9.35	6.24	8.57	28.17	22.74	24.49	34.45	36.21	32.61	18.13	20.63	22.75	21.16	19.68	20.08	34.86	34.07	29.54	10.64	8.77	8.18	7.93	5.76	7.2	4.74	3.68	8.8	12.27	6.07	12.24	6.03	5.67	8.23	5.46	4.74	9.17	8.19	6.41	9.19	19.03	22.36	21.66	33.11	35.42	35.89	19.76	22.03	24.37	22.18
Unigene0085225	11.2	13.97	12.05	10.05	9.28	10.05	22.42	21.15	19.63	18.17	20.87	16.6	15.79	13.86	11.18	0.86	0.77	0.84	1.56	2.18	1.4	2.03	2.16	2.32	1.58	2.16	4.27	63.86	16.01	52.48	6.14	12.33	15.4	1.81	1.97	1.75	6.31	7.01	7.24	9.34	9.53	15.56	15.32	16.53	15.15	16.86	15.72	15.74	10.01
Unigene0085306	3.29	3.5	3.47	8.86	7.87	8.42	10.01	10.33	8.2	8.65	8.46	7.39	8.24	8.24	8.37	7.04	7.69	7.88	3.19	1.24	2.14	1.66	0.9	1.36	1.04	1.15	2.16	1.97	0.43	2.12	0.48	0.74	1.8	1.36	1.74	1.94	4.06	3.9	4.73	8.27	7.87	7.6	10.98	10.88	10.73	8.72	9.09	9.56	8.88
Unigene0085316	2.68	1.91	0	0	0	0	0	0	0	0	0	0	0	0	0	0	0	0	1.53	0.84	0.58	0	0	0	0	0	0	0	0	0	0	0	0	0	0	0	0	0	0	0	0	0	0	0	0	0	0	0	0
Unigene0085574	6.48	4.46	6.48	176.56	215.1	149.58	559.7	565.71	564.25	390.16	308.93	378.59	448.88	488.46	476.95	957.33	1009.22	991.8	2.51	0.46	3.43	0.19	0.57	0.35	0.31	0.18	0.25	0.41	0.19	0.61	0.32	0.07	0.06	0.19	0	0.12	4.26	3.44	3.49	79.56	161.54	84.47	485.22	502.7	551.38	349.54	362.75	358.07	572.91
Unigene0085621	15.83	17.09	15.51	21.21	18.41	18.44	19.39	16.03	19.73	17.41	17.6	19.56	21.57	19.17	21.75	15.8	15.38	12.34	6.78	3.87	5.56	4.78	2.57	3.62	8.14	7.09	12.58	9.96	4.39	9.88	4.26	6.02	8.5	3.97	5.94	5.22	13.02	11.32	11.82	14.93	14.91	14.63	13.64	14.03	15.3	17.28	16.37	15.7	16.26
Unigene0085641	2.3	2.21	2.37	55.99	58.54	51.73	56.99	52.84	73.6	22.7	21.43	20.4	21.63	23.68	20.73	80.8	69.37	55.75	4.83	4.03	3.72	1.84	0.58	1.04	0.26	0.51	0.11	2.09	0.53	1.26	0.33	0.69	0.87	0.42	0	0.39	1.35	0.47	1.59	49.38	46.97	62.37	51.74	56.24	76.71	30.45	35.54	36.54	36.01
Unigene0085754	20.53	18.72	18.51	44.22	52.76	43.16	89.65	84.23	93.06	114.28	84.14	111.85	107.75	138.11	136.8	158.41	165.65	184.22	24.16	19.58	18.91	2.07	1.23	2.59	0.34	0	0.34	0.49	0.25	1	0.17	0.46	0.35	0.34	0.75	0	22.29	26.11	16.87	79.41	77.27	88.91	33.77	37.76	35.7	85.19	99.68	106.19	114.31
Unigene0085756	6.21	7.56	5.3	13.27	12.17	13.66	33.3	29.5	26.72	47.58	27.11	40	32.95	50.94	50.08	54.63	51.27	66.4	7.76	3.08	5.28	0	0.24	0.86	0	0	0	0	0	0.56	0.27	0	0	0	0	0	9.07	7.47	7.84	16.56	28.81	22.97	9.82	10.82	11.34	26.24	34.84	30.22	30.6
Unigene0085786	28.93	30.34	28.87	28.56	32.36	28.32	51.01	45.26	48.65	54.7	55.55	53.5	51.94	55.26	57.66	32.43	34.15	35.83	17.05	9.52	11.76	7.13	4.83	8.24	4.4	5.36	7.15	6.23	2.61	7.06	1.21	2.68	3.21	4.57	4.19	4.66	27.69	29.8	32.81	27.49	31.39	27.97	34.9	36.59	40.9	60.61	56.47	58.12	55.91
Unigene0085806	0.09	0.1	14.02	0	1.14	6.66	7.72	0	0	0	0.1	0	0.5	0	0	0	0	0	3.94	5.63	6.14	0	0	0	0	0	0	17.03	0	0	0	0	40.23	0	20.55	34.86	0	0	0	0	0	0	0	0	0	0	0	0	0
Unigene0085929	0	0	7.88	0.1	0.58	3.33	4.77	0	0	0	0.32	0	0.23	0	0	0	0	0	2.32	2.5	4.09	0	0	0	0	0	0	7.77	0	0	0	0	22.9	0	11.54	13.46	0	0	0	0	0	0	0	0	0	0	0	0	0
Unigene0086290	9.18	8.98	7.87	23.4	26.19	20.89	28.07	26.74	27.55	10.28	8.37	10.63	8.56	9.26	12.21	24.58	20.2	21.04	1.5	1.57	2.23	2	1.57	1.26	3.45	2.88	5.7	5.68	2.64	5.97	0.95	2.24	2.01	3.43	6.4	7.67	8	8.55	6.48	23.35	24.49	24.05	41.58	31.49	31.61	11.46	10.75	9.06	9.87
Unigene0086900	21.68	20.87	17.82	32.68	31.19	32.91	17.29	14.76	20.97	20.03	14.56	17.43	13.23	11.07	14.22	1.72	1.99	3.42	0.73	0.21	0.26	0.18	0.22	0.19	0	0	0	0.44	0.24	0.51	0.06	0.13	1.16	0.06	0	0.05	23.36	26.35	19.98	30.65	25.96	26.01	15.43	18.68	19.79	12.12	14.47	15.73	11.38
Unigene0086980	34.49	27.58	32.65	38.58	40.34	41.25	59.31	70.48	67.43	61.26	58.49	60.48	71.15	65.53	62.42	50.56	46.41	43.58	21.49	9.77	12.87	10.86	5.9	8.07	4.19	3.79	5	9.4	3.63	8.18	2.63	4.32	6	5.29	7.44	9.71	38.75	39.81	35.34	52.03	48.97	49.66	67.67	70.64	64.17	54.25	59.93	59.9	60.38
Unigene0086983	9.15	9.95	7.15	8.33	13.07	13.65	18.44	21.44	18.98	22.2	13.73	16.14	16.38	19.61	19.04	15.08	17.62	21.32	4.45	2.77	3.89	2.41	2.03	2.41	0.95	1.23	1.58	2.77	0.79	1.86	0.43	0.52	0.95	2.4	1.74	1.47	7.04	8.31	9.71	9.69	13.72	11.11	19.3	18.33	20.13	22.76	14.32	15.83	15.28
Unigene0087549	42.94	48.03	38.54	73.65	82.87	84.03	151.15	145.73	156.67	126.52	105.21	120.24	105.64	108.67	110.12	118.99	121.48	142.77	60.81	33.5	40.76	25.19	17.29	21.03	3.85	3.9	8.84	10.72	3.53	9.12	3.13	6.05	5.65	8.74	5.29	7.74	44.21	43.12	43.86	57.56	70.03	58.4	126.02	129.02	137.41	133.84	104.22	106.23	101.76
Unigene0087680	0.56	0.56	1.04	0.38	0.52	0.2	0.04	0	0	0.59	0.48	0.51	0.46	0.51	0.9	0.04	0	0.09	0.25	0.36	0.39	0.96	0.23	0.43	11.94	11.85	9.52	15.33	18.87	22.38	19.38	25.11	64.47	8.23	27.21	18.91	3.26	1.64	2.09	0.7	0.75	0.18	0.08	0.04	0.04	0.39	0.66	0.29	0.61
Unigene0087753	0.37	0.68	0.47	10.17	11.95	11.51	5.95	6.92	6.23	9.58	7.93	9.52	7.56	7.42	6.92	1.05	1.2	1.09	0.1	0.1	0.12	0.11	0.23	0.06	0.05	0.11	0.48	0.53	0	0.33	0.03	0.06	0.09	0	0.11	0.1	1.25	1.03	1.34	16.38	19.47	16.99	14.74	12.9	11.14	15.53	16.46	15.07	10.62
Unigene0087826	10.22	10.73	10.97	3.01	2.91	2.99	8.8	7.72	8.87	10.56	14.55	12.93	12.02	10.82	11.19	2.44	2.92	3.22	9.79	7.96	5.94	15.74	10.85	13.46	14.68	16.83	25.6	24.76	6.37	20.63	3.19	6.73	9.32	8.17	10.72	9.56	6.1	7.57	8.2	5.17	4.45	5.46	15.4	14.45	15.36	21.17	16.75	17.48	17.75
Unigene0087998	1.73	2.99	1.51	11.04	13.85	8.91	39.65	36.13	41.55	34.1	40.9	34.7	36.08	40.66	32.56	12.17	10.25	10.15	28.66	30.56	28.11	42.79	29.23	27.04	4.82	10.74	14.02	104.27	30.87	114.69	19.3	29.97	86.88	32.53	78.83	67.45	3.17	2.44	3.72	11.9	9.84	14.43	43.5	53.12	45.99	50.07	56.23	47.62	56.81
Unigene0088185	0.24	0.6	0.37	1.81	1.87	1.45	2.49	3.24	2.86	1.51	2.78	2.4	2.27	2.34	2.67	2.33	3.35	3.18	0.15	0.06	0.12	0	0.06	0	0	0.13	0	0	0.14	0.07	0.14	0	0	0	0	0	1.12	0.67	0.45	1.48	1.63	2.19	2.3	1.98	3.2	2.96	1.92	3.2	3.45
Unigene0088229	0	0	0	0	0	0	0	0	0	0	0	0	0	0	0	0	0	0	1.77	1.48	1.43	0	0	0	0	0	0	0	0	0	0	0	0	0	0	0	0	0	0	0	0	0	0	0	0	0	0	0	0
Unigene0088271	4.76	3.93	3.84	9.05	12.19	11.29	9.7	12.14	9.79	9.04	11.55	8.84	11.2	11.55	10.38	5.08	5	5.27	0.68	0.55	0.72	0.17	0.59	0.85	0.92	0.86	1.44	1.71	0.41	1.19	0.5	0.53	0.5	0.85	1.33	1.09	4.81	5.72	6.08	12.45	12.46	12.21	12.58	13.21	16.86	12.25	18.49	11.79	9.9
Unigene0088425	42.72	43.84	43.86	45.64	36.95	44.99	64	61.47	51.74	48.03	47.77	50.76	48.83	47.93	49.45	64.63	59.61	59.08	7.39	4.43	4.97	4.62	3.26	3.69	3.48	3.22	6.7	5.08	1.26	3.83	1.01	1.31	1.38	1.59	1.2	1.24	31.94	37.72	33.23	33.17	39	37.6	64.19	68.28	64.24	55.07	51.7	53.47	47.36
Unigene0088614	15.43	16.68	17.11	22.7	23.39	20.05	12.02	12.86	10.28	11.07	10.48	8.55	11.99	10.92	10.82	28.03	25.93	28.89	12.95	8.05	11.31	14.11	7.46	7.89	3.32	4.3	5.68	17.71	5.65	21.32	3.52	4.37	6.76	4.07	4.9	3.21	16.81	16.3	16.66	15.39	14.72	12.37	9.51	9.54	11	10.25	8.95	10.76	9.86
Unigene0088620	2.36	1.73	1.74	3.94	3.01	3.29	2.62	3.44	2.79	1.64	1.74	3.02	1.59	2.2	2.69	1.68	2.04	1.73	0.07	0.13	0.21	0.05	0	0.05	0	0	0	0	0	0	0	0	0	0.09	0	0	1.33	1.13	1.45	2.85	3.42	3.22	2.57	2.37	2.48	1.2	2.08	1.55	1.61
Unigene0088923	0.46	0.12	0.49	1.67	1.58	1.25	11.38	8.61	10.77	5.01	6.41	5.64	9.67	8.45	7.12	0.25	0.2	0	43.14	31.29	30.4	40.67	25.93	29.63	23.32	24.49	31.34	71.82	22.73	52.8	29.06	37.88	155.55	36.76	115.79	117.34	0.4	0.78	0.55	1.03	1.27	1.86	10.36	8.73	8.97	4.94	3.5	5.48	8.17
Unigene0088938	18.52	19.95	17.44	1123.99	1433.81	1206.54	1339.44	1143.83	1382.49	457.38	478.81	569.24	427.45	487.83	473.84	1315.11	1208.92	1067.47	72.64	82.89	61.04	50.91	37.79	77.39	4.65	11.45	12.95	51.19	7.17	48.3	4.62	3.04	3.76	1.76	7.04	6.85	37.56	36	28.67	1060.4	1104.92	1064.3	1671.79	1669.24	1829.81	669.02	641.24	696.71	612.32
Unigene0088960	15.13	18.8	15.89	37.45	39.72	34.25	34.77	26.42	33.45	24.17	21.37	23.7	26.08	24.28	26.8	27.95	26.92	30.62	11.63	7.38	9.26	7.67	5.23	7.35	3.56	5.23	6.45	11.36	3.5	12.07	3.29	4.05	5.51	6.03	7.6	6.65	17.81	21	17.68	38.84	38.46	38.26	34.9	34.67	39.33	40.9	30.65	28.91	30.88
Unigene0089235	1.07	1.12	1.16	3.84	3.83	2.9	1.7	2.91	2.04	1.11	3.06	2.19	2.41	3.54	2.61	0.38	0.52	0.6	3.59	3.51	2.62	5.44	4.1	5.01	1.39	1.04	1.35	2.45	0.76	1.99	2.42	4.38	2.61	3.41	3.02	1.82	1.51	1.59	1.97	2.22	2.12	1.92	5.62	5.31	6.4	3.56	4.56	5.32	3.93
Unigene0089236	0.44	0.82	0.37	4.42	5.67	4.93	37.7	34.86	39.41	9.59	12.84	10.51	6.49	5.68	5.98	24.36	18.1	17.37	5.28	4.33	2.62	10.25	10.42	8.42	0.32	0.23	0.16	2.38	1.25	2.37	1.05	1.61	5.08	0.7	3.03	1.45	0.5	0.07	0.29	2.81	2.12	1.72	23.27	25.99	23.9	15.13	12.37	7.29	7.69
Unigene0089248	7.92	5.96	5.98	12.48	10.33	12.48	9.2	9.3	10.68	10.72	8.58	10.9	11.2	10.43	9.23	4.23	5.68	4	0.73	0.88	1.06	0.08	0.44	0.31	0.95	0.35	0.77	0.6	0.04	0.39	0.08	0.7	0.41	0.28	0.4	0.19	6.37	8.8	7.79	10.8	9.73	11.08	10.64	11.16	9.74	7.98	7.14	9.12	7.26
Unigene0089533	0.81	1.5	1.02	1.93	1.66	2.1	2.75	3.55	2.32	2.88	1.57	2.51	2.11	2.53	2.9	2.46	1.88	2.35	0.69	0.18	0.31	0.46	0.51	0.22	0	0.1	0.25	0.17	0	0	0	0	0.1	0.45	0	0	0.83	1.08	0.52	1.31	1.68	1.76	1.23	1.38	1.27	1.84	0.9	1.05	0.67
Unigene0089552	2.45	3.65	2.5	5.89	6.34	6.07	9.49	8.99	9.42	7.64	7.5	8.68	7.29	8.42	6.93	2.92	3.53	3.38	0.33	0.17	0.24	0.04	0.28	0	0	0	0.04	0	0.27	0.17	0.08	0.12	0.08	0.04	0	0.07	3.55	4.16	4.19	6.39	6.17	7.51	12.2	13.23	10.83	8.11	9.44	8.13	7.04
Unigene0089566	20.47	18.59	20.54	28.19	25.84	29.32	25.16	24.2	27.57	24.45	24.41	23.78	25.46	26.16	25.23	19.15	16.59	19.05	8.73	5.29	7.11	5.78	5.28	6.04	3.59	4.48	6.46	11.12	2.8	7.9	2.67	4.11	7.53	5.22	9.53	7.42	25.27	26.64	24.04	31.67	30.15	28.38	30.37	28.3	29.64	26.68	25.01	25.61	25.81
Unigene0089586	16.21	14.04	14.48	23.3	16.99	23.36	27.57	32.43	27.16	37.21	34.99	36.31	38.62	36.11	35.5	9.29	9.13	8.45	4.55	2.48	3.02	2.16	1.45	2.47	0.87	0.3	1.57	3.31	1.07	3.25	0.54	1.27	1.18	1.45	0.93	2.28	17.8	19.03	16.1	18.82	19.83	22.48	22.39	26.11	23.72	25.87	24.89	24.78	25.85
Unigene0089587	16.92	16.23	13.53	20.12	15.48	18.19	11.42	12.81	12.01	14.61	14.07	14.21	12.82	13.05	15.29	2.09	2.82	2.35	0.23	0.22	0.21	0.11	0.19	0.42	0.2	0.2	0.21	1.76	0.1	1.9	0.14	0.41	0.75	0.17	0.21	0.32	23.44	28.49	24.94	24.62	20.57	23.49	16.41	18.76	20.42	12.75	15.42	15.99	11.8
Unigene0089665	7.11	8.8	7.03	29.77	34.38	30.54	39.09	31.29	41.12	30.09	30.85	31.6	23.8	23.97	26.38	16.73	20.13	19.8	4.8	3.29	3.08	3.84	1.58	1.61	1.19	1.92	1.79	1.21	0.3	1.49	0.71	1.4	1.78	0.77	1.59	2.92	7.24	8.01	6.7	26.49	22.38	22.99	48.76	49.94	49.57	32.85	32.54	33.01	22.91
Unigene0090085	2.18	1.25	2.07	0.78	0.86	0.31	0.04	0	0.04	0.64	0.48	0.47	0.96	0.81	1.16	0.18	0.1	0	0.47	0.44	0.47	0.93	0.64	0.65	27.95	25.11	14.9	28.67	32.97	44.95	28.87	40.59	96.02	9.87	44.29	32.57	5.44	2.78	4.38	1.25	0.72	0.49	0.04	0.09	0	0.63	1.31	0.52	0.82
Unigene0090119	0.82	1.32	0	0	0	0	0	0	0	0	0	0	0	0	0	0	0	0	1.19	0.43	0.62	0	0	0	0	0	0	0	0	0	0	0	0	0	0	0	0	0	0	0	0	0	0	0	0	0	0	0	0
Unigene0090403	0	0	0	1.79	1.13	1.72	50.67	38.37	37.63	29.23	34.98	31.66	40.49	32.17	37.54	6.18	9.55	8.46	0.34	0	0	0	0	0	0	0	0	0.19	0	0	0	0	0	0	0	0	0.21	0	0	0.78	1.3	0	19.57	25.36	29.42	53.83	41.72	41.45	48.73
Unigene0090482	2.4	2.09	2.12	2.22	2.14	2.37	4.76	6.96	5.58	3.92	4.47	5.64	3.89	4.33	5.15	5.2	5.54	5.25	1.89	1.72	1.14	2.17	0.92	1.17	0.67	0.34	0.66	0.58	0.65	1.28	0.67	1.34	0.91	0.53	0.29	0.88	2.33	3.23	2.94	3.11	3.1	2.44	4.03	4.66	3.91	3.15	4.03	4.19	3.44
Unigene0091491	0.09	0.41	0.78	3.73	2.87	2.4	0.57	1.11	0.92	3.28	2.83	1.49	1.18	3.65	1.2	2.29	2.43	4.72	0	0	0.11	0.13	0.12	0.28	0.41	0.25	0.26	0.84	0.25	1.93	0	0	0.52	0	0	0.47	0.7	0.57	0.24	4.04	3.03	2.8	1.7	1.8	2.77	3.89	2.46	2.4	1.09
Unigene0091527	0	0.16	0	0.14	0.08	0	0.08	0	0	0.09	0.3	0.37	0.16	0	0.07	10.42	6.1	9.47	2.43	2.12	2.68	1.97	1.11	0.67	0.08	0.29	0.72	0	0.71	0.22	0.21	1.1	0.42	1.52	0.3	0.94	0.09	0.27	0	0.25	0	0.09	0	0	0.09	0	0.3	0.26	0
Unigene0091595	35.06	39.63	44.62	72.65	80.21	71.45	70.02	72.22	75.47	29.56	36.65	32.94	28.33	26.98	28.53	455.28	426.05	363.57	879.76	804.48	826.09	818.07	558.34	760.78	357.66	507.86	457.38	750.03	275.36	610.1	373.53	645.78	1129.38	300.84	707.9	689.79	39.27	38.74	42.85	54.99	51.65	49.28	65.73	70.03	67.58	34.78	28.7	32.82	31.51
Unigene0091691	0.37	1.22	0.67	21.89	25.14	23.73	116.94	78.56	86.61	1.89	1.52	1.83	1.18	1.78	1.93	191.98	114.45	105.69	0.97	0.49	0.94	0.18	0.33	0.2	0.07	0	0	5.36	0.53	2.32	1.29	1.64	0.64	1.33	1.33	2.89	2.37	0.96	1.09	14.39	20.99	18.67	47.74	41.03	29.12	1.76	1.26	2.03	1.11
Unigene0091718	1.22	1.18	1.43	1.85	1.77	2.32	2.19	2.03	1.55	2.53	2.45	2.08	2.27	2.26	1.92	6.19	6.34	4.74	2.33	1	1.29	2.62	1.42	0.9	0.52	1.41	1.57	0	0.09	0.5	0.09	0.89	0.09	0.64	0.09	0.34	1.93	1.8	0.86	0.77	1.53	0.92	1.22	0.68	1.2	0.81	1.43	1.61	1.4
Unigene0091790	1.29	0.86	1.35	1.99	2	1.71	2.7	2.62	2.57	2.23	1.91	2.02	2.3	2.3	1.47	1.89	1.62	1.98	0.4	0.36	0.16	0.25	0.17	0.17	0	0	0	0.18	0.03	0.17	0.06	0.17	0.19	0.12	0.06	0.06	0.87	1.32	1.3	1.89	2.19	1.46	1.56	1.68	2.11	1.63	2.21	2.09	2.05
Unigene0091929	34.61	30.84	30.48	27.67	22.61	27.73	17.57	18.03	16.69	25.53	21.65	22.93	22.09	24.46	24.21	11.21	11.5	14.15	6.05	2.94	4.18	4.26	2.64	2.71	2.72	2.08	6.54	5.88	1.67	3.37	1.36	2.25	2.82	5.7	3.07	2.69	30.58	35.5	31.4	27.85	30.57	30.06	17.41	17.72	16.78	20.14	18.05	19.7	16.33
Unigene0091930	20.86	24.81	16.23	12.79	14.83	16.66	10.34	8.69	9.73	17.22	9.67	12.43	9.87	12.67	12.36	6.72	8.23	11.66	3.65	1.62	2.52	3.24	1.8	2.94	2.23	2.19	5.8	3	1.41	2.17	1.27	1.57	1.23	3.7	2.03	1.93	15.61	17.97	16.76	11.63	18.05	15.64	9.93	9.7	10.23	16.74	9.67	11.41	9.31
Unigene0092061	3.9	3.77	2.78	2.6	2.31	2.63	8.34	8.38	9.17	6.83	7.61	7.1	6.96	6.65	7.96	1.55	2.11	2.28	0.69	0.46	0.45	0.55	0.32	0.28	0.57	0.37	0.8	0.68	0.13	0.31	0.2	0.38	0.36	0.29	0.28	0.44	3.03	3.59	3.53	1.38	1.67	2.04	8.26	7.71	7.31	7.76	5.91	5.88	6.2
Unigene0092212	21.9	21.7	20.11	14.1	14.84	15.3	14.72	16.71	15.28	17.12	16.06	16.12	15.96	15.27	14.69	12.87	12.86	14.46	5.56	3.29	4.48	4.81	3.55	3.22	3.16	1.85	6.45	5.25	1.79	4.34	1.64	2.98	3.05	4.53	2.44	2.16	22	22.14	23.46	12.93	15.01	13.81	13.83	14.93	13.38	16.15	15.92	15.47	14.93
Unigene0092264	0.87	0.62	0.78	2.96	2.31	3.09	6.77	5.33	5.55	2.52	2.78	2.6	2.4	2.42	2.58	13.06	14.21	12.92	1.54	0.64	1.31	0.97	0.55	0.89	0.03	0.1	0.24	0.47	0.13	0.66	0.21	0.33	0.21	0.34	0.44	0.25	1.7	1.63	0.89	2.17	2.25	2.44	6.16	6.83	6.63	3.29	3.13	3.25	2.16
Unigene0092265	1.14	0.44	0.98	2.52	1.45	2.51	6.34	4.29	4.37	2.33	2.28	1.46	3.36	1.01	2.44	15.6	13.48	10.76	1.57	1.31	0.79	0.92	0.99	0.79	0.15	0	0.18	0.45	0	1.17	0	0.39	0	0	0	0.17	1.16	0.65	0.51	2.11	2.73	2.32	5.95	7.8	7.39	1.78	2.41	3.53	4.48
Unigene0092327	18.58	18.79	16.47	21.29	18.78	20.82	14.71	17.6	15.59	14.28	15.15	14.46	12.75	13.07	12.59	12.21	13.47	10.57	2.78	2.08	2.58	1.96	1.16	2.17	1.24	1.11	1.81	1.47	0.95	2.55	0.66	1.52	1.91	1.4	1.46	2.25	20.55	18.62	17.44	19.34	18.65	19.37	13.96	14.61	12.71	13.65	16.33	13.45	13.2
Unigene0092561	1.31	1.73	2.12	21.93	21.73	20.33	22.42	20.91	22.34	14.91	15.61	10.3	7.12	4.68	3.75	36.43	30.81	30.62	12.52	7.11	8.9	4.58	1.91	3.17	3.97	3.46	6.13	9.33	2.84	8.62	0.63	1.11	1.83	1.76	1.34	1.38	1.58	1.21	1.49	17.3	19.19	13.9	11.63	14.12	8.92	10.16	7.82	6.65	3.56
Unigene0093160	14.61	13.79	12.06	17.07	15.12	16.72	7.67	7	7.16	8.7	7.35	8	7.27	6.79	8.77	6.66	7.15	7.89	2.8	0.99	2.18	1.69	1.54	1.3	1.23	1.08	2.44	2.88	0.79	2.46	0.55	1.07	0.75	0.79	0.98	0.61	18.53	16.71	15.17	16.74	17.42	16.84	7.51	7.64	8.36	8.37	6.93	7.46	7.18
Unigene0093412	12.32	12.61	10.32	253.91	272.16	253.57	395.43	326.35	438.16	203.09	222.69	236.1	169.08	183.71	193.12	53.68	57.98	55.86	4.92	6.38	3.96	5.07	3.5	3.66	0.21	0.2	0.2	12.2	4.13	7.1	1.72	5.08	5.16	2.72	5.12	4.17	14.95	17.66	12.31	192.75	185.3	179.84	359.27	377.87	426.94	245.2	236.94	244.84	195.49
Unigene0093749	10.71	8.2	0	0	0	0	0	0	0	0	0	0	0	0	0	0	0	0	6.99	5.04	6.08	0	0	0	0	0	0	0	0	0	0	0	0.47	0	0	0	0	0	0	0	0	0	0	0	0	0	0	0	0
Unigene0093991	11.68	10.93	10.87	13.14	10.38	12.54	22.98	32.93	23.94	11.83	11.28	11.2	10.93	11.52	11.41	17.5	18.57	22.72	2.89	1.53	2.73	2.05	1.53	1.49	0.73	1.15	1.99	3.62	1.32	3.5	0.83	1.43	1.13	1.32	1.12	0.78	14.56	16.82	15.44	12.86	12.98	13.11	28.94	31.02	34.99	12.44	14.83	14.21	12.92
Unigene0094010	43.46	46.34	41.95	42.22	44.5	45.19	39.74	36.64	39.27	34.8	33.09	35.59	31.88	32.28	32.98	35.43	36.6	39.11	20.32	12.17	15.61	20.26	10.82	13.16	11.89	12.43	23.04	14.43	6.1	11.53	4.59	7.35	9.71	12.15	13.48	15.09	37.03	33.66	39.36	38.35	40.45	35.08	31.78	33.27	32.88	32.44	27.73	30.3	27.9
Unigene0094011	1.17	1.1	1.25	2.57	3.02	2.39	6.67	6.5	5.62	2.2	1.81	2.4	2.54	2.47	2.94	106.3	92.88	80.37	47.18	25.74	33.87	30.53	17.76	22.76	20.59	21.43	24.34	31.34	11.11	7.34	11.01	20.09	37.94	8.78	11.6	14.41	0.33	0.21	0.22	0.8	1.18	0.71	3.74	2.72	3.37	0.29	0.44	0.97	0.91
Unigene0094059	0.28	0.07	0.19	0.05	0.13	0	0.07	0.13	0.11	0.02	0.24	0.17	0.14	0.35	0.17	0.02	0.08	0.12	0.84	1.01	1.55	1.59	1.27	1.78	2.14	1.39	1.57	1.24	1.25	1.2	1.46	1.58	0.76	2.17	1.15	1.12	0.08	0.27	0.17	0.27	0.09	0.13	0.05	0.02	0.04	0.23	0.07	0.08	0.09
Unigene0094064	3.71	1.77	0	0	0	0	0	0	0	0	0	0	0	0	0	0	0	0	2.65	1.75	2.3	0	0	0	0	0	0	0	0	0	0	0	0	0	0	0	0	0	0	0	0	0	0	0	0	0	0	0	0
Unigene0094081	26.88	24.15	26.35	132.78	142.39	144.97	110.43	111.38	120.42	36.67	46.47	43.8	32.94	35.07	30.33	55.09	60.05	73.48	14.67	13.08	12.09	17.89	8.71	12.78	0.15	0.18	0.06	0.91	0.12	3.66	0	0.07	0.19	0.06	0	0.17	79.73	77.19	72.37	206.76	197.2	156.79	146.02	144.74	141.7	53.72	47.09	51.73	42.38
Unigene0094443	2.12	1.94	2	7.59	7.62	6.76	8.57	9.87	8.96	8.55	8.27	7.76	8.82	9.18	7.75	7.06	8.28	7.92	2.49	1.24	1.44	1.43	1.39	1.65	0.24	0.28	0.54	0.46	0.05	0.9	0.14	0.41	0.36	0.85	0.45	0.4	2.9	3.32	3.3	6.77	7.89	6.99	8.44	8.04	7.33	7.78	7.45	7.18	6.19
Unigene0094445	6.09	6.04	4.84	4.53	4.16	4.93	5.22	6.47	5.59	6.78	6.66	6	5.49	5.89	6.11	3.74	3.54	3.81	0.64	0.39	0.75	0.44	0.28	0.63	2.29	0.91	2.89	1.33	0.27	1.35	0.03	0.3	0.25	0.61	0.66	0.7	8.38	9.1	7.6	5.62	5.78	5.91	6.7	6.38	6.32	7.17	6.82	7.11	5.66
Unigene0094476	12.09	11.33	11.82	31.07	34.53	34.97	17.14	13.78	20.69	13.59	16.55	15.25	14.55	15.1	16.66	22.64	22.12	28.06	9.85	5.17	7.82	4.97	4.13	5.15	2.58	2.42	4.41	6.62	1.5	6.7	2.77	1.81	5.35	3.67	5.83	5.9	12.58	11.56	13.86	29.68	31.3	33.67	21.82	15.02	19.54	16.2	15.42	17.34	17.11
Unigene0094478	18.17	20.37	19.26	38.63	43.84	47.81	23.7	21.54	25.34	21.14	17.83	21.79	19.28	18.63	20.3	39.97	39.04	42.57	14.63	8.17	12.55	11.19	6.55	8.95	4.18	5.48	4.45	11.3	4.49	10.43	2.43	6.37	6.74	7.68	9.48	10.03	16.1	17	17.33	42.46	40.39	37.38	26.24	25.09	23.79	18.4	21.88	19.82	20.87
Unigene0095150	18.03	17.59	18.34	93.99	96.54	95.67	87.07	85.67	89.98	67.87	70.36	67.63	51.52	45.7	46.75	58.27	60.51	65.18	26.82	15.39	19.94	15.13	9.82	13.93	5.27	5.73	8.01	5.66	1.91	4.01	1.02	2.61	4.08	3.76	5.29	4.24	22.61	17.57	19.84	86.58	86.58	72.92	76.03	70.64	75.07	71.44	65.05	66.64	52.32
Unigene0095413	20.84	19.35	20.35	16.34	16.14	15.48	20.6	20.89	20.91	19.32	20.81	17.76	20.26	19.25	19.61	17.28	16.58	14.1	6.3	4.5	5.12	5.13	3.29	4.5	4.46	4.05	7.63	5.77	2.96	7.23	2.23	2.1	3.05	4.51	6	5.64	28.91	25.59	23.96	20.63	20.99	17.7	23.29	21.92	22.74	24.77	26.76	25.05	25.51
Unigene0095537	4.56	4.91	3.71	5.15	5.95	5.5	4.25	4.96	2.68	4.05	2.99	4.11	5.02	5.82	6.71	6.25	4.68	5.3	0.15	0.26	0.15	0	0.15	0	0	0	0.08	0	0	0	0	0	0	0	0	0	5.74	6.92	5.97	5.34	5.54	5.41	3.91	4.38	3.83	4.26	5.33	4.43	4.71
Unigene0095840	0.36	0.46	0.45	8.07	8.74	6.74	18.13	9.11	16.89	7.06	9.51	9.29	7.18	6.85	7.17	19.31	20.46	16.83	0.6	0.23	0.5	0.05	0	0.11	0	0	0	0	0	0.06	0	0.17	0.27	0	0	0.14	0.89	0.51	1.02	5.5	6.71	7.69	14.41	17.16	14.41	10	10.39	9.01	8.93
Unigene0095861	20.39	21.27	16.94	24.12	23.56	24.65	21.65	21.08	23.08	22.51	20.98	21.65	23.68	21.38	22.08	15.89	15.57	16.55	5.6	3.4	4.7	4.98	2.59	3.17	3.89	3.16	5.75	6.45	1.32	6.24	1.09	2.15	3.37	3.22	4.45	2.96	19.19	21.57	19.3	22.01	23.54	22.78	21.67	21.09	19.67	22.41	22.27	22.86	23.17
Unigene0095878	28.3	27.62	26.43	29.2	24.9	28.38	23.37	25.39	24.45	26.8	29.07	27.54	26.42	26.41	26.18	15.8	16.22	16.81	8.01	4.93	6.56	5.45	2.57	4.36	5.29	5.08	9.48	10.45	2.68	9.02	1.81	4.48	5.36	4.78	4.97	4.73	30.14	29.13	28.61	28.89	27.19	25.74	24.27	23.7	26.31	24.64	24.58	24.15	27.21
Unigene0095982	79.97	79.4	92.71	28.32	27.76	25.65	26.09	26.84	28.56	93.39	129.78	99.61	103.81	123.79	121.36	73.23	72.32	79.23	443.21	319.85	440.4	339.53	221.6	355.04	315.69	309.51	337.63	219.87	89.03	128.74	285.12	461.91	754.06	349.56	580.35	637.05	73.87	59.13	69.29	14.67	15.16	14.82	28.3	30.17	30.55	111.02	85.29	79.35	116.68
Unigene0096049	35.26	29.91	31.52	20.88	18.31	20.24	21.44	21.53	22.76	20.73	23.16	21.25	20.52	16.65	19.16	18.7	20.25	18.67	8.75	4.06	6.13	5.34	2.72	4.91	3.63	4.91	8.42	5.22	2.98	5.11	1.8	4.3	3.71	4.08	5.43	3.92	36.41	29.17	33.18	25.13	24.6	31.82	24.38	24.14	21.74	20.97	27.58	25.49	25.26
Unigene0096422	10.59	10.49	8.95	9	9.17	10.22	11.5	11.66	11.5	16.69	13.81	16.56	15.83	15.55	15.86	6.12	6.6	7.71	3.26	1.71	2.93	1.37	0.96	1.3	1.5	1.09	2.58	3.86	1.09	2.23	0.98	2.14	2.43	2.17	1.22	2.24	11.84	11.73	12.07	9.46	10.42	8.75	15	16.37	13.69	19.23	15.07	15.44	16.04
Unigene0096478	15.83	14.78	14.05	13.62	10.3	13.07	13.6	17.3	16.27	13.22	12.05	13.04	12.18	11.64	12.17	9.4	11.14	11.04	4.2	2.51	4.02	2.34	1.92	3.12	1.08	0.46	2.05	2.16	0.96	2.23	0.46	1.79	1.33	3.23	1.06	0.92	11.14	12.88	14.83	10.14	11.72	12.25	11.8	12.46	11.45	13.24	10.81	10.73	10.1
Unigene0096518	5.22	4.92	4.32	13.01	10.91	16.97	17.14	16.51	15.38	14.29	14.11	13.25	12.07	13.17	14.39	8.44	8.86	8.87	2.58	1.46	1.83	1.24	0.98	1.03	0.27	0.13	1.09	2.21	0.47	2.1	0.62	1.09	2.01	1.54	1.2	1	6.02	7.04	6.88	14.14	14.24	14.84	17.64	14.15	13.61	11.65	12.11	12.63	12.11
Unigene0096570	7.75	6.75	7.72	53.7	70.41	54.17	107.93	93.08	118.09	94.87	104.45	105.84	99.96	96.82	99.49	29.5	30.52	30.33	6.08	3.02	2.27	1.21	0.29	0.83	0.09	0.21	0	0.8	0.11	1.16	0.11	0.46	0	0.43	0.53	0.3	8.17	8.37	6.36	47.95	46.55	50.88	111.53	125.41	125.67	107.18	128.18	121.52	118.33
Unigene0096649	6.62	6.39	7.57	9.2	8.21	9.84	6.73	7.9	8.92	7.62	6.14	8.59	7.24	7.19	8.71	6.98	5.67	5	0.86	0.88	1.23	1.87	0.98	0.94	1.05	0.52	1.63	0.8	0.54	1.39	0.33	1.28	0.22	0.53	0.32	0.9	5.11	6.73	7.26	6.1	5.37	6.8	5.98	6.5	6.44	7.73	7.49	7.2	6.35
Unigene0096651	8.88	7.74	9.31	11.15	8.94	11.45	8.88	9.34	9.31	9.43	10	11.61	10.44	11.99	10.94	6.5	8.51	6.11	1.46	0.79	1.39	2.41	2.07	1.44	1.06	0.76	0.88	1.37	0.26	2.08	0.27	1.04	0.09	2	1.04	0.89	7.28	9.24	9.53	7.96	8.41	7.46	7.96	8.64	8.6	7.5	8.11	9.73	8.18
Unigene0097132	0.41	0.78	0.72	4.85	6.06	5.45	3.61	1.83	1.95	9.17	13.41	7.51	3.82	4.62	4.44	2.06	2.29	1.5	0	0.09	0.51	1.98	2.2	3.71	0	0.09	0.1	0.56	0.67	0.42	0	0.21	0.1	0.19	0.19	0.09	0.44	0.43	0.18	2.74	2.3	3.54	3.56	2.4	2.86	5.81	3.8	6.04	9.77
Unigene0097166	29.24	28.61	29.98	51.98	44.7	57.11	90.88	92.06	86.11	70.42	66.84	72.97	67.61	77.72	77.73	59.23	58.87	66.8	10.9	6.17	7.64	6.08	3.82	5.76	4.63	3.63	8.44	7.83	2.3	5.46	0.61	1.53	1.9	2.86	2.66	3.06	27.7	30.48	29.22	41.47	50.62	40.55	82.73	76.72	79.48	68.88	61.06	53.88	50.95
Unigene0097529	4.98	3.24	3.95	5.02	4.18	5.42	6.19	7.64	7.51	9.67	7.57	8.89	7.22	8.44	9.22	5.66	5.8	5.75	0.18	0.27	0.26	0.1	0	0.11	0	0.05	0	0.4	0	0.69	0	0.26	0	0.1	0.1	0.18	2.6	1.98	1.89	2.05	2.38	2.47	3.65	3.82	4.14	4.88	4.77	5.39	6.88
Unigene0097871	0.15	0	0	4.13	3.55	4.5	21.88	19.34	26.25	0.69	1.04	0.71	0.75	1.12	0.87	4.42	5.29	5.3	0.31	0	0.19	0	0	0	0	0	0	0.09	0	0	0	0	0	0	0	0	0.1	0	0.2	3.96	3.6	4.35	33.72	26.29	30.65	2.13	2.64	2.66	1.44
Unigene0098317	2.74	1.01	0.95	3.9	2.03	2.86	13.37	15.27	19.52	10.95	13.4	12.01	8.24	10.48	11.07	3.35	3.82	3.02	0.41	0.25	0.49	0.29	0	0	0	0	0	0	0	0	0	0	0.14	0	0	0	0.38	0.75	1.05	1.64	0.89	2.18	8.45	12.65	9.61	15.18	10.8	13.38	9.87
Unigene0098495	1.46	1.23	1.51	5.42	6.6	6.6	14.22	9.56	11.21	5.76	6.09	7.24	6.25	7.43	9.78	2.73	3.92	3.72	0.4	0.38	0	0	0.13	0	0	0	0.56	0	0	0	0	0	0.14	0	0	0	0.76	1.87	1.05	3.72	5.97	6.89	10.47	9.92	12.58	10.01	8.15	8.78	7.82
Unigene0098587	1.76	2.09	2.22	1.42	1.39	1.67	10.22	8.66	9.6	5.84	8.55	7.4	9.94	9.44	7.41	2.08	2.03	1.57	5.92	3.25	3.47	8.72	5.25	6.29	4.42	5.07	9.13	5.57	1.56	5.95	3.84	4.32	15.4	3.7	9.02	7.95	1.66	2.18	1.76	1.54	2.6	1.95	7.36	8.25	7.36	5.04	6.3	5.58	8.13
Unigene0098654	33.37	34.18	27.5	65.15	76.15	71.04	11.53	9.78	9.44	25.21	17.45	22.61	23.62	23.73	25.4	14.87	16	16.34	7.1	3.57	4.06	2.53	2.15	1.77	2.62	1.88	3.15	1.7	0.6	1.86	1.01	1.05	0.66	2.05	2.23	2.12	40.87	36.8	34	62.99	71.23	70.41	8.88	7.96	9.78	19.82	18.56	19.74	20.14
Unigene0098818	2.75	3.01	1.77	13.81	21.22	20.19	52.21	48.21	42.69	40.66	32.48	38.55	40.87	35.63	46.4	36.61	35.74	37.44	4.34	2.04	4.11	0.57	0.17	0.62	0	0.18	0.19	0.77	0.56	0	0.39	0.2	0	0	0.19	0	4.62	4.19	4.04	15.47	21.4	12.35	54.12	59.12	65.72	54.78	43.85	41.02	49.23
Unigene0098820	1.31	3.5	1.48	9.54	14.27	11.96	5.57	4.43	5.77	8.31	4.85	4.11	3.37	5.7	4	6.12	6.23	4.03	0.45	0	0	0	0	0	0	0	0	0.26	0	0	0	0	0	0	0	0	2.85	3.06	1.46	4.94	7.66	9.99	5.37	6.97	8.12	9.51	8.31	7.69	11.27
Unigene0098821	0.96	0.92	0.46	28.59	35.04	26.3	36.25	30.65	36.41	15.54	8.97	18.9	10.07	12.72	14.03	55.54	56.43	64.73	7.11	3.31	2.81	1.17	0.42	2	0	0	0.23	0.38	0	1.23	0	0.25	0	0	0	0	1.46	1.63	0.43	22.86	30.61	28.23	41.48	41.81	54.73	26.08	21.65	29.38	25.01
Unigene0099114	0	0	0	0.13	0	0.15	0	0.3	0	0	0	0	0	0	0	0.48	0	0.65	6.72	14.4	14.3	6.38	8.27	9.54	6.28	0.18	4.59	5.29	3.77	5.72	6.05	8.17	1.75	12.41	1.5	4.03	0	0.17	0.18	0	0.15	0.35	0.15	0	0	0.19	0	0	0
Unigene0099684	4.87	3.4	4.38	7.8	17.21	9.76	35.27	34.8	34.3	14.43	14.58	16.42	10.02	11.69	12.1	10.63	13.12	15.66	0.9	0.68	0	1.02	0.45	0.27	0	0.24	0	0.2	1.98	1.08	0.51	0.81	0.26	0.74	2.22	0	0.46	1.11	0.47	6.85	9.09	7.07	22.82	19.19	23.58	8.34	9.04	9.87	7.59
Unigene0099685	20.31	17.61	18.85	0.71	0.77	0.44	3.09	4.65	3.53	20.04	20.87	15.17	26.99	18.73	19.57	1.18	1.25	1.45	14.79	7.72	8.7	6.99	4.1	5.72	9.87	8.55	13.82	7.75	4.01	6.54	12.99	24.16	32.86	16.22	31.08	26.82	4.39	4.4	6.53	0.05	0	0.16	0.47	0.95	0.68	6.62	5.83	6.24	8.81
Unigene0099686	5.19	4.43	5.85	7.72	8.59	9.62	25.64	42.86	24.85	14.35	15.65	13.17	16.39	13.66	15.63	5.99	4.95	7.86	0.05	0.19	0.36	0.56	0.31	0.67	0.17	0.13	0.14	0.78	0.07	0.22	0.42	1.4	0.98	0.61	0.14	0.32	1.87	2.44	1.6	8.46	6.65	6.92	13.65	12.41	15.56	5.37	4.34	6.33	5.12
Unigene0099701	2.82	3.15	3.59	30.09	42.9	36.55	23.21	12.11	19.51	1.17	3.42	2.62	2.05	1.84	0.7	20.18	23.79	18.58	0.17	0.21	0.41	0.12	0	0	0	0	0	0.85	0.23	4.36	0	0	0	0.11	0.57	0	11.28	6.7	8.98	47.14	62.77	68.24	8.22	9.94	10.92	1.82	1.03	1.27	0.55
Unigene0100003	7.76	6.91	5.96	19.08	17.61	16.88	10.6	10.68	9.5	12.22	9.48	10.77	11.43	10.93	12.29	8.49	7.37	8.31	0.3	0.03	0.34	0.14	0.06	0.3	0.03	0	0.11	0.23	0.03	0.49	0.07	0	0.25	0.03	0	0.03	17.78	17.18	17.44	29.36	29.22	32.81	15.99	15.72	16.23	20.01	17.91	19.38	18.13
Unigene0100238	8.38	9.3	10.69	13.35	14.9	13.72	40.11	48.33	41.51	29.34	31.72	31.08	34.65	33.32	35.69	93.54	78.58	81.7	38.34	30.12	30.41	18.89	12.57	21.87	4.56	4.29	7.11	10.02	4.68	9.09	6.93	10.79	7.79	10.94	8.11	8.2	5.92	4.78	6	20.77	21.07	20.99	34.49	34.92	36.15	34.76	32.4	34.49	39.18
Unigene0100365	26.37	20.88	22.84	37.4	26.44	33.12	32.13	30.64	35.86	35.58	35.23	37.5	35.39	38.8	39.58	31.1	27.75	27.36	5.39	3.31	4.28	4.26	2.22	4.43	3.17	1.61	4.34	5.06	1.21	5.75	0.79	1.52	2.18	2.04	1.91	3.03	24.15	26.16	22.99	26.33	27.43	24.39	25.22	29.23	26.8	26.6	25.33	27.89	26.76
Unigene0100498	10.45	10.56	10.29	17.3	18.58	19.23	19.6	19.76	22.11	21.37	22.93	20.07	21.04	20.08	21.56	14.24	17.27	18.74	7.5	5.55	5.71	5.61	4.37	4.92	4.7	5.9	5.38	7.64	2.58	6.72	2.18	3.19	4.78	3.62	6.39	6.74	9.6	9.82	9.56	17.97	16.04	16.59	18.81	20.08	21.41	21.63	19.36	20.58	20.97
Unigene0100527	2.6	2.61	0	0	0	0	0	0	0.05	0	0	0.04	0	0.09	0.12	0.05	0	0	3.07	1.89	2.24	0.24	0	0.06	0.28	0.17	0.53	0.19	0.23	0.13	0.48	0.25	0.42	0.4	0.23	0.38	0.42	0.31	0.38	0	0.09	0.05	0	0.05	0.1	0	0	0.08	0.17
Unigene0100700	0.23	0.35	0.41	0.27	0.22	0.27	0.12	0.39	0.18	0.35	0.57	0.28	0.34	0.17	0.3	0	0	0	0.24	0.25	0.24	0.28	0.05	0.06	0.36	0.63	0.83	1.63	0.27	0.95	2.38	1.66	3.96	1.69	3	4.27	0.2	0.39	0.05	0.32	0.31	0.25	0.22	0.32	0.29	0.81	0.61	0.57	0.52
Unigene0100879	5.32	3.13	0	0	0	0	0	0	0	0	0	0	0	0	0	0	0	0	4.66	1.41	2.06	0	0	0	0	0	0	0	0	0	0	0	0	0	0	0	0	0	0	0	0	0	0	0	0	0	0	0	0
Unigene0101236	7.07	6.84	7.27	3.88	2.74	3.8	7.23	8.19	7.98	7.12	7.31	7.94	9.79	7.6	7.46	7.31	7.22	7.43	1.27	0.28	1.04	1	0.61	0.28	0.38	0.2	0.57	0.98	0.05	1.73	0.27	0.56	0.05	0.77	0.05	0.05	7.97	7.29	8.62	3.75	4.46	4.92	11.72	11.03	12.96	10.27	10.86	10.03	9.15
Unigene0101391	1.47	0.99	0.61	54.04	42.07	56.11	15.26	13.38	15.14	22.07	17.73	23.27	16.87	16.96	17.7	1.42	2.24	2.21	0.31	0.06	0.24	0.16	0.11	0.37	0.13	0.3	0.34	0.74	0.06	0.23	0.03	0.03	0.06	0.12	0.06	0	5.92	5.25	4.03	48.55	50.95	52.23	18.06	18.09	18.82	18.52	19.12	22.11	13.23
Unigene0101486	7.15	6.17	7.13	11.09	8.13	10.09	8.36	8.81	9.99	8.12	8.31	9.7	9.68	10.62	9.71	7.84	7.36	7.78	3.31	2.68	1.87	1.43	0.61	1.08	0.67	0.4	1.21	1.75	0.78	1.62	0.27	1.01	0.69	0.41	0.15	0.34	8.82	8.03	7.06	8.18	9.72	8.89	8.5	8.99	6.94	9.15	8.58	8.74	9.35
Unigene0101605	0.29	0	0.37	0	0.11	0.34	0.62	0.65	0.89	0.38	0.51	0.4	0.43	0.44	0.56	0	0	0.12	3.1	2.5	0.61	1.98	1.01	1.36	0.45	0.27	0.98	0.23	0	0.15	0.43	0.45	1	0	0.41	0.13	0	0.37	0.13	0.12	0	0.51	0.76	1.72	1.56	0.95	0.72	0.63	1.05
Unigene0101606	0	0	0	0	0.15	0	0.14	0.14	1.17	0.33	0.81	0.53	0.28	0	0.25	0	0	0	2.77	3.46	1.28	2.04	0.99	1.8	0.44	0.35	1.29	0.3	0	0	0	0	0.37	0.36	0	0.17	0	0.16	0.34	0.3	0	0	1.28	0.9	1.58	1.43	0.81	0.47	1.91
Unigene0101877	46.71	44.73	47.44	50.43	41.73	54.15	57.37	53.04	43.51	49.35	52.23	51.74	52.44	58.05	58.87	44.9	39.38	30.52	18.14	11.31	14.05	18.16	9.59	16.05	18.28	13.53	24.6	18.49	7.07	13.55	5.62	8.87	10.84	27.92	23.27	25.09	43.43	43.77	45.01	48	46.78	45.18	41.84	42.85	36.87	47.47	46.56	45.6	47.9
Unigene0101917	0.4	0.46	0.33	1.22	0.83	1.09	0.37	0.99	0.34	0.28	0.39	0.28	0.06	0.09	0.1	0.97	0.93	1.54	22.91	38.09	47.09	29.28	32.47	28.81	41.81	17.58	40.33	28.95	18.75	37.56	25.4	28.81	13.5	44.6	7.73	18.9	0.63	0.2	0.21	1.21	1.12	1.05	0.51	0.6	0.4	0.26	0.17	0.15	0.18
Unigene0101919	0.11	0	0.11	1.21	0	0.65	0.24	0.25	0.77	0.87	0	0.35	0.86	0	0.32	0.41	1.01	1.23	10.34	14.65	19.35	14.24	16.44	15.98	23.36	5.65	23.84	19.15	8.52	19.67	15.35	16.76	6.03	24.88	4.72	8.21	0.72	0.43	0	0.93	1.26	0.44	0.62	0.53	0.28	0	0.12	0	0.3
Unigene0102047	35.95	37.81	40.31	9.93	7.87	10.18	18.76	19.23	17.63	24.77	22.47	23.78	24.97	22.16	25.54	13.63	14.39	17.43	7.54	4.92	5.92	5.65	4.8	4.99	19.1	16.56	38.52	40.98	10.69	33.94	1.54	2.25	4.62	2.59	2.23	3.4	34.54	38.42	36.98	7.05	7.51	8.46	12.2	13.55	12.68	23.93	18.99	19.97	22.43
Unigene0102088	8.19	9.58	7.04	33.8	27.35	28.34	28.29	29.96	29.87	23.54	20.57	18.91	19.13	18.3	19.03	23.32	22.66	21.86	7.54	8.25	5.91	3.76	3.95	5.23	2.99	4.38	4.82	8.2	2.16	10.53	2.68	3.98	2.68	4.09	2.15	4.21	8.72	10.08	8.34	29.49	31.83	32.58	33.45	34.5	34.66	21.78	26.35	27.34	21.89
Unigene0102159	15.09	14.31	15.3	15.02	12.51	14.02	11.51	11.68	12.12	12.37	12.16	13.56	12.54	13.26	13.93	10.17	9.66	11.81	5.25	3.08	2.93	4.84	2.16	3.93	5.34	3.33	5.89	6.11	2.62	5.81	2.24	3.32	2.97	3.37	2.67	4.03	17.33	15.64	17.07	13.04	12.81	12.91	9.43	8.86	8.07	9.97	9.59	9.24	9.46
Unigene0102197	0.31	0.42	0.77	0.12	0.21	0.43	0	0	0	0	0	0	0	0	0.06	1.95	2	2.43	0.45	0.32	0.23	0.18	0.16	0.48	0	0	0	0.22	0	0.38	0.18	0.09	0.18	0	0	0.16	0.88	1.42	1.4	0.73	0.49	0.08	0.34	0.22	0.08	0	0.33	0	0.25
Unigene0102393	46.02	44.48	47.15	89.65	87.37	88.67	62.74	56.14	62.41	44.16	42.28	47.62	45.69	44.59	42.95	40.24	41.23	39.47	9.95	7	8.52	10.59	5.59	5.89	30.22	29.35	40.19	52.09	10.95	51.35	2.08	4.56	8.45	3.96	6.05	6.08	60.72	65.99	63.06	109.37	102.7	92.13	87.9	81.79	81.73	54.47	49.87	50.79	47.15
Unigene0102556	19.22	22.28	20.18	37.23	40.11	38.53	37	33.95	41.66	38.75	35.25	36.22	37.47	35.46	36.55	32.35	33.21	32.46	7.87	5.71	6.98	5.74	4.15	5.42	3.18	4.29	5.68	9.88	2.22	9.1	2.3	2.41	6.03	3.71	4.52	4.93	20.86	19.42	19.6	49.41	45.23	45.6	42.82	44.26	45.09	43.06	40.84	40.29	38
Unigene0102839	4.42	4.18	4.95	4.31	4.28	3.34	6.47	6.36	7.09	12.66	10.94	12.81	13.91	15.4	13.39	2.43	1.92	2.46	0.27	0.34	0.22	0.25	0.23	0.95	0.2	0.36	0.88	1.53	0.37	2.54	0.26	0.54	0	0.49	1.48	0.57	3.63	4.44	3.72	1.76	1.48	1.7	3.3	3.8	5.06	8.79	10.84	9.83	14.06
Unigene0103143	10.52	11.6	11.9	38.72	46.4	43.17	33.91	28.32	32.49	20.76	26.27	22.95	20.18	20.96	16.66	27.41	25.44	30.46	6.59	3.81	3.69	5.45	3.11	3.16	2.55	3.96	4.86	4.46	2.61	7.84	1.53	2.74	3.6	3.83	6.16	6.48	11.91	11.81	10.84	35.18	38.04	29.17	24.53	26.82	23.94	29.47	24.7	21.83	18.67
Unigene0103250	0	0	2.96	0	0.84	1.19	2.17	0	0	0	0	0	0.32	0	0	0	0	0	1.51	1.13	1.28	0	0	0	0	0	0	0.69	0	0	0	0	2.36	0	0.83	0.39	0	0	0	0	0	0	0	0	0	0	0	0	0
Unigene0103291	19.25	16.91	19.29	30.34	32.77	29.62	64.2	60.6	60.27	50.33	53.9	57.14	54.29	56.71	55.12	22.98	25.25	23.46	2.95	1.6	2.98	0.69	0.69	1.32	0.43	0.4	0.38	1.39	0.19	2.24	0.08	0.33	0.19	0	0.04	0.07	55.24	55.83	46.36	110.58	113.24	79.58	152.87	153.08	155.17	153.53	136.05	140.01	128.34
Unigene0103298	29.5	29.59	26.91	14.21	14.94	15.98	20.03	21.49	19.93	30.51	26.65	28.72	33.43	32.54	30.59	12.14	13.27	15.77	6.21	4.33	5.22	5.64	3.61	4.11	5.14	4.42	9.29	12.65	4.01	7.17	2.2	3.32	5.44	5.97	6.99	7.98	33.02	40.26	33.66	16.33	18.32	17.75	23.45	23.03	19.92	29.86	27.92	26.65	27.14
Unigene0103432	15.9	13.43	15.51	72.66	87.16	72.29	78.68	77.22	85.01	48.9	47.39	50.25	53.87	53.63	58.75	45.16	47.6	49.23	6.56	3.04	2.12	1.41	0.78	0.66	0.28	0.75	0.7	1.49	0.17	1.95	0.09	0.37	2.04	0.77	0.51	1.28	24.49	21.11	23.2	97.18	91.06	82.72	79.08	86.88	87.04	65	71.37	67.64	76.33
Unigene0103434	4.78	6.36	4.92	23.2	27.14	17.11	17.85	13.34	23.07	9.44	11.41	10.02	11.41	9.53	14.29	14.42	11.85	14.74	2.32	1.74	1.31	2.18	0.97	1.64	0.52	1.03	3.24	1.23	0.85	3.46	0	1.15	1.1	1.06	1.06	1.78	7.03	8.41	6.62	30.32	34.09	32.31	23.27	27.63	37.32	17.68	31.05	23.76	23.21
Unigene0103435	3.35	2.74	3.58	18.3	23.03	20.49	34.96	28.4	33.68	17.86	18.53	18.63	16.36	15.35	18.75	23.1	24.09	24.91	2.38	1.64	2.51	1.46	1.34	1.15	9.22	8.21	9.8	6.36	2.89	2.45	3.38	6.12	8.47	8.31	10.21	9.68	3.11	3.68	3	19.1	19.57	17.55	32.68	34.47	40.15	19.49	20.46	20.18	15.69
Unigene0103436	14.31	12.91	11.93	76.56	72.16	72.65	96.46	79.56	91.32	70.41	62.41	67.63	68.7	62.34	71.35	82.06	76.96	79.71	4.42	2.58	3.7	1.32	0.59	1.16	0	0.04	0	1.18	0.3	0.9	0.12	0.53	0.82	0.19	0.23	0.49	19.95	24.67	21.69	74.13	81.18	67.69	100.57	103.49	98.61	75.23	75.7	75.53	70.6
Unigene0103600	51.98	55.72	59.53	65.25	72.46	70.04	51.42	43.06	56.15	55.36	54.22	53.04	49.51	51.44	52.19	47.1	44.93	45.4	26.1	16.95	13.91	22.59	11.71	12.68	10.42	13.73	22.06	19.79	8.67	21.38	8.01	12.69	10.57	15.18	19.56	14.9	48.91	46.28	46.74	61.32	57.89	61.91	48.51	51.71	49.78	52.43	49.12	55.84	49.48
Unigene0103699	18.17	22.31	16.22	51.79	51.6	48.26	14.78	10.4	18.49	22.2	22.08	23.99	23.71	31.24	28.66	6.63	4.45	5.96	0.86	0.31	0.3	0.78	0.61	0.65	2.32	4.14	4.86	19.7	1.26	36.71	0.17	0.46	0.35	0.08	0.5	0.47	44.89	54.04	51.87	73.01	83.23	107.38	36.02	31.61	26.68	35.66	33.46	38.5	38.43
Unigene0103700	10.38	8.75	11.18	20.04	18.07	19.09	57.88	49.8	59.92	111.09	101.89	131.01	100.65	115.07	121.56	6.9	8.06	7.72	1.53	0.88	0.23	0.09	0.24	0.1	0	0	0.18	0.43	0	0.47	0.09	0	0.09	0	0.09	0	5.3	4.01	4.78	16.71	16.93	17.3	51.79	50.29	55.23	73.35	79.01	88.59	99.39
Unigene0104091	7.2	8.12	12.35	5.66	4.24	6.23	9.71	9.34	6.71	20.06	34.49	18.44	35.71	29.75	17.42	28.54	17.73	20.21	7.46	3.11	4.75	8.18	9.37	5.85	94.94	87.02	93	32.34	14.88	22.02	17.62	36.7	35.25	102.38	120.23	130.96	5.58	5.4	7.87	3.29	3.83	4.19	15.98	14.54	10.88	26.29	51.52	17.97	18.22
Unigene0104166	9.18	8.38	7.99	13.49	13.08	12.59	20.49	19.28	19.6	7.66	6.64	8.95	8.1	8.23	8.89	15.22	15.04	16.32	0.86	0.37	0.56	0.23	0.08	0.15	0.56	0.09	0.42	1.17	0.09	1.43	0.09	0.05	0.56	0.23	0.05	0.13	22.78	22.04	22.23	21.71	23.11	26.31	42.8	40.05	39.6	15.63	15.32	16.14	15.55
Unigene0104314	51.04	42.84	52.27	66.2	64.3	71.64	150.69	191.42	162.82	135.77	193.69	155.64	226.64	193.38	139.98	94.81	90.31	98.77	16.44	12.93	15.03	14.4	23.09	13.17	10.12	8.21	8.45	14.95	1.71	7.99	2.98	6.08	10.04	8.21	9.36	12.95	46.37	47.91	46.55	50.83	55.45	47.75	227.39	205.94	203.67	159.46	249.41	138.8	104.78
Unigene0104826	0.49	0.19	0.44	0.16	0.34	0.32	0.49	0.4	0.56	0.5	0.66	0.42	0.36	0.28	0.65	1.29	1.16	1.13	4.06	2.55	3.15	3.63	2.07	3.22	1.53	0.82	1.79	4.35	1.04	4.17	0.92	1.37	6.79	1.73	3.29	3.68	0.18	0.24	0.36	0.48	0.49	0.35	0.3	0.45	0.37	0.61	0.23	0.38	0.29
Unigene0104990	14.11	7.17	13.95	2.44	1.88	1.91	0.98	0.46	0.59	5.51	4.77	3.96	4.53	5.35	8.09	0.87	0.66	0.13	1.27	2.25	4.62	7.46	3.46	5.13	170.76	175.38	114.55	126.31	134.81	201.34	145.84	205.08	327.45	84.25	254.63	183.13	46.9	22.88	26.75	7.81	3.6	2.28	0	0.12	0.38	2.3	8.45	4.09	6.27
Unigene0105009	22.95	23.61	22.55	28.14	27.02	30.33	29.45	28.83	29.4	30.53	27.29	27.43	30.47	29.41	29.25	20.17	21.19	23	7.2	4.3	5.6	4.98	3.81	4.73	4.3	3.31	6.12	7.45	2.68	8.77	2.25	4.65	5.34	4.97	5.33	4.45	27.02	27	27.92	28.42	34.47	33.38	36.18	35.27	36.7	42.66	37.7	37.82	36.98
Unigene0105010	29.62	34.21	31.02	52.01	57.69	56.16	55.57	49.86	63.74	51.25	40.31	43.95	42.71	41.18	44.14	36.42	35.07	41.69	8.49	6.55	7.43	6.03	5.19	3.79	5.94	5.39	8.74	8.96	5.17	6.05	1.99	5.82	3.46	6.38	3.33	2.83	24.11	34.06	28.38	41.88	56.16	47.95	50.25	56.2	57.85	45.33	42.79	43.62	31.82
Unigene0105303	0	0	0	1.84	1.06	1.44	1.64	3.13	1.42	0.81	0.65	1.61	0	0	0.89	5.26	5.2	1.9	0.32	0	0	0	0	0	0	0	0	0	0	0	0	0	0	0	0	0	0	0	0	1.1	0.7	4.03	3.45	2.19	4.59	2.17	0.98	1.14	2.51
Unigene0105305	1.47	1.13	2.14	16.87	18.49	14.78	46.75	54.93	42.87	19.71	24.61	24.58	24.6	21.11	19.69	25.49	30.65	26.19	1.15	0.48	0.93	1.08	0.8	2.5	0	0	0.18	0.14	0	0	0.18	0	0.36	0.17	0.7	1.14	1.12	1.57	2.97	18.61	16.59	20.76	49.25	49.2	57.06	27.33	29.29	24.54	26.6
Unigene0105306	0	0	0	0	0	0	0.52	0.73	0.56	0	0.34	0.34	0.18	0	0	1.59	1.48	2.2	0	0	0	0	0	0	0	0	0	0	0	0	0	0	0	0	0	0	0	0	0	0	0	0	0	0	0.4	0.23	0.17	0	0
Unigene0105328	1.98	2.14	1.67	4.32	3.09	4.16	3.9	3.19	3.92	6.78	5.24	6.58	6.54	5.68	5.84	2.16	2.54	2.78	0.21	0.06	0.2	0	0	0	0	0	0	0.08	0	0	0	0	0.37	0	0	0.03	2.89	4.85	3.49	3.79	3.52	3.43	4.53	4.69	4.14	5.41	5.34	4.79	4.92
Unigene0105449	34.95	35.94	34.04	36.96	35.9	35.91	30.61	32.96	33.49	28.25	28.91	31.98	29.11	28.01	29.85	22.12	23.13	21.05	9.26	7.94	8.38	8.58	4.74	5.99	5.93	5.8	9.21	10.12	4.21	11.23	2.6	4.39	5.25	5.99	5.98	5.43	34.05	33.73	37.47	28.28	31.44	31.11	26.92	26.64	27.44	24.97	23.71	24.65	25.57
Unigene0105475	1.13	2.65	2.5	1.85	2.97	2.12	1.94	1.69	1.68	6.75	7.37	8.3	4.96	5.06	5.93	20.61	22.68	26.83	10.68	7.7	8.63	9.67	6.2	7.09	33.08	35.32	45.85	35.66	19.67	31.43	19.59	27.93	47.13	35.42	51.34	53.87	3.01	2.48	3.04	3.9	3.94	5.56	2.62	4.07	3.76	12.86	13.06	13.1	7.21
Unigene0105476	0.78	2.47	1.89	0.88	1.46	0.91	0.83	0.55	0.79	3.22	2.8	1.33	1.3	1.78	1.89	0.12	0	0.6	3.35	3.17	2.58	5.43	1.91	2.61	5.55	4.85	6.36	10.46	3.06	8.91	2.16	2.57	4.89	1.81	5.41	3.11	1.92	3.5	3.54	1.05	1	1.28	0.77	1.51	0.73	3.44	3.63	3.27	3.46
Unigene0105488	14.08	10.59	0	0	0	0	0	0	0	0	0	0	0	0	0	0	0	0	10.17	8.25	8.57	0	0	0	0	0	0	0	0	0	0	0	0.11	0	0	0	0	0	0	0	0	0	0	0	0	0	0	0	0
Unigene0105559	0	0	0.15	2.93	3.65	2.83	2.1	2.14	2.35	3.88	2.73	4.91	2.43	2.15	2.77	48.66	22.9	22	0.16	0	0	0	0.39	0	0	0	0	0.27	0	1.17	0.22	0	0.11	0	0	0.4	0	0.1	0.81	5.05	3.69	4.36	2.29	0.9	1.79	4.69	6.09	6.26	4.43
Unigene0105560	0.34	0.46	0.26	2.35	5.65	2.75	2.15	1.14	3.1	4.61	3.71	4.66	2.61	2.99	4.55	62.82	31.6	41.92	0.21	0	0	0	0.18	0.32	0	0	0	0.71	0	1.66	0	0.21	0.1	0	0.19	0	0.62	0	0.27	6.67	4.97	7.94	1.89	1.36	2.18	5.79	7.35	7.01	8.35
Unigene0105825	51.9	51.58	52.69	73.07	79.99	74.96	76.35	63.35	79.55	70.69	67.86	70.12	67.19	68.51	67.17	50.39	55.23	53.73	25.81	19.12	21.07	21.71	14.66	17.65	19.43	19.6	30.02	39.71	11.96	31.15	6.73	10.59	18.95	17.93	29.43	28.87	60.83	64.08	60.84	79.21	82.51	69.14	77.45	74.35	67.32	70.73	64.43	64.94	61.56
Unigene0105846	10.14	11.07	10.63	15.89	12.82	15.4	16.31	15.08	15.09	12.12	9.85	15.94	11.32	13.18	17.38	16.92	14.94	15.1	3.77	3.07	2.65	2.96	1.76	3.05	4.21	4.89	8.05	5.46	1.68	6.13	0.62	1.83	2.61	10.45	9.95	9.39	16.79	19.02	18.71	20.67	23.78	20.7	24.51	22.23	23.41	33.09	22.03	25.13	26.48
Unigene0105893	10.19	10.3	10.22	30.98	31.12	31.97	14.45	17.34	12.23	16.18	19.03	17.28	18.22	19.88	23.03	20.62	21.81	26.76	7.42	6.88	8.39	4.21	2.6	7.07	1.45	1.38	2.35	2.45	1.54	2.64	0.88	1.19	1.26	1.22	1.54	1.32	15.78	15.04	15.39	26.9	28.33	24.37	12.56	12.17	11.27	20.74	21.62	23.55	27.56
Unigene0106044	60.03	61.13	58.5	97.4	103.88	97.99	262.32	242.45	267.49	133.17	144.32	144.08	128.38	122.33	125.57	231.62	216.27	224.95	84.97	60.37	59.15	48.69	34.8	43.99	5.36	6.6	8.61	10.22	1.89	8.76	9.61	15.1	28.02	21.74	42.9	44.16	63.26	61.23	65.22	94.64	89.92	86.51	220.48	226.32	221.28	137.19	128.9	128.85	123.91
Unigene0106070	21.27	23.59	22.26	87.87	109.12	86.69	115	138.42	140.59	120.4	161.44	127.5	177.45	197.23	131.76	69.53	71.6	66.15	4.41	2.9	3.28	5.67	9.23	9.95	4.84	4.01	5.39	7.11	1.28	3.69	0.66	2.3	1.65	2.23	2.75	3.16	20.49	22.34	23.54	100.64	100.46	89.78	161.03	151.8	191.68	127.85	220.86	140.22	111.97
Unigene0106202	0	0	0	0	0	0	0	0	0	0	0	0	0	0	0	0	0	0	5.65	2.83	4.77	0	0	0	0	0	0	0	0	0	0	0	0	0	0	0	0	0	0	0	0	0	0	0	0	0	0	0	0
Unigene0106228	59.69	61.58	67.08	93.09	108.87	87.18	113.9	112.48	122.91	91.42	97.5	87.97	112.19	112.78	103.66	111.32	109.19	114.41	40.75	33.82	30.9	28.42	18.66	21.54	43.87	54.41	50.98	49.85	13.11	40.29	8.04	12.18	15.77	19.81	39.36	31.75	52.42	58.6	55.76	102.59	93.78	93.62	133.5	131.04	136.31	100.28	120.04	106.75	114.19
Unigene0106433	3.05	3.4	3.33	7.86	6.24	6.94	15.31	15.5	17.3	10.95	12.7	12.64	12.25	12.84	13.02	4.68	4.74	5.58	2	1.49	1.29	1.94	1.37	1.37	1.4	1.12	3.35	3.33	0.99	1.82	0.4	1.3	4.39	0.86	2.05	1.64	3.63	3.2	3.48	7.34	6.57	7.63	13.85	16.16	14.73	14.7	12.82	14.78	12.9
Unigene0106442	1.77	0.97	1.19	3.45	4.42	4.39	2.57	2.19	2.97	0.44	1.12	0.66	0.42	0.19	0.45	73.19	67.82	58.02	22.93	7.22	14.54	16.89	10.28	7.41	36.15	31.28	55.55	25.66	13.47	35.98	13.69	26.26	20.13	22.98	15.15	14.36	0.99	0.97	0.79	1.91	2.78	2.77	2.88	3.3	4.67	0.83	0.31	0.86	0.35
Unigene0106551	43.69	40.46	49.83	12	11.37	9.35	16.89	15.14	19.62	27.39	28.49	25.78	29.38	25.55	26.47	3.23	3.51	4.47	0.84	0.42	0.75	0.55	0.77	0.34	41.22	42.96	47.32	17.61	5.85	17.53	2.31	3.59	4.85	7.92	17.11	14.02	44.67	38.04	39.48	7.48	7.36	8.64	25.01	24.61	17.94	25.44	31	26.29	30.13
Unigene0106558	1.12	0.52	1.31	0.19	0.36	0.22	0	0	0.03	0.28	0.05	0.05	0.18	0.16	0.18	0	0	0	0.15	0.15	0.12	0.03	0.03	0.04	6.94	8.71	7.69	4.89	5.52	8.44	4.98	5.91	12.14	4.32	12.68	9.97	2.27	1.73	1.98	0.43	0.11	0.16	0	0	0	0.27	0.23	0.31	0.13
Unigene0106566	4.83	3.09	0	0	0	0	0	0	0	0	0	0	0	0	0	0	0	0	3.2	2.61	3.21	0	0	0	0	0	0	0	0	0	0	0	0	0	0	0	0	0	0	0	0	0	0	0	0	0	0	0	0
Unigene0106664	15.64	15.08	14.13	17.09	19.36	18.82	28.03	28.86	26.94	25.51	24.1	28.1	24.34	24.29	27.26	17.42	16.16	20.29	6.73	3.73	4.37	3.48	2.85	2.28	1.78	1.47	1.5	3.54	0.7	3.76	1.33	1.61	2.86	1.52	2.45	4.13	18.15	20.88	18.85	22.06	22.81	16.51	31.1	31.26	30.04	28.24	25.05	24.59	25.41
Unigene0106665	7.3	5.54	5.81	8.8	7.93	8.33	11.51	11.52	12.47	15.24	14.85	14.17	14.56	14.18	12.73	10.11	9.6	10.63	3.91	2.26	3.36	2.67	1.72	2.65	0.49	0.35	0.61	1.03	0.28	1.09	0.79	1.48	1.24	1.36	1.68	1.9	4.79	4.97	4.99	5.55	6.68	6.28	10.6	10.65	9.56	9.64	9.35	9.98	8.52
Unigene0106886	2.55	2.49	2.78	2.06	1.57	2.42	3.02	3.57	2.34	2.42	2.9	1.88	2.56	2.09	3.46	2.53	2.39	2.21	0.49	0.24	0.47	0.34	0.12	0.15	0	0.13	0.34	0.33	0.13	0.07	0.07	0.22	0.62	0.07	0.2	0.31	3.2	3.26	2.28	2.53	3.32	2.66	3.06	2.68	2.34	2.19	2.4	2.45	2.38
Unigene0107314	1.75	1.17	1.65	2.81	3.69	3.21	4.34	5.12	6.25	3.18	5.19	3.49	3.58	3.56	3.91	2.8	2.8	3.71	0.76	0.32	0.84	0.33	0.26	0.32	0.02	0.22	0.41	1.17	0.12	1	0.33	0.6	0.42	0.61	0.23	0.32	1.81	1.98	1.69	3.27	3.58	3.14	5.65	6.14	8.87	3.78	5.09	3.8	3.38
Unigene0107369	37.54	39.12	35.38	7.13	8.29	6.72	10.87	11.04	10.36	15.27	15.63	10.96	18.52	15.36	16.01	5.23	4.08	5.99	0.33	0.47	0.46	0	0.07	0.33	0.12	0.14	0.23	0.25	0	0.73	0	0	0	0	0	0.07	33.42	34.31	33.61	13.16	12.52	11.3	11.71	11.28	12.67	13.7	14.35	14.78	15.81
Unigene0107387	37.16	38.79	38.38	66.11	74.92	70.88	55.52	49.08	39.45	16.54	14.09	13.93	20.67	19.81	18.15	258.98	224.46	192.41	65.02	35.05	48.26	65.15	42.51	50.01	37.74	43.53	73.35	131.05	37.92	100.11	16.91	25.23	54.06	12.13	19.31	23.92	41.72	39.55	37.95	44.74	55.36	33.29	50.69	41.18	37.76	16.2	11.29	11.07	17.65
Unigene0107616	0.75	0.73	0.56	43.05	51.5	44.98	10.11	7.2	10.59	10.21	7.92	11.08	8.84	10.27	12.7	2.81	3.36	3.05	0.83	0.6	0.07	0.42	0.6	0.27	0.2	0.08	0.17	0.2	0.16	0.27	0.08	0	0	0.24	0.73	0.46	0.68	0.37	0.77	23.24	26.02	20.25	12.29	11.98	14.63	13.52	11.63	11.96	8.85
Unigene0107715	0.25	0	0	0	0.07	0	0	0	0	0.25	0	0.07	0.07	0.07	0.06	0	0	0	0.39	0.16	0.24	0.09	0	0.5	0.44	0	0.37	0.3	0	1.76	0.75	0.29	0.93	0.45	0.45	0.67	0.66	0.41	1.36	0.3	0.07	0	0	0	0	0	0.07	0.06	0.09
Unigene0107760	0.45	0.1	0.35	0.27	0.31	0.21	0	0	0.1	0.23	0.47	0.47	0.3	0.71	0.95	0.22	0	0	1.02	0.46	0.45	0.78	0.7	0.98	1.14	0.74	1.16	1.68	1.4	3.44	0.26	0.41	0	0.13	0.38	1.77	0.7	0.46	0.72	0.21	0.1	0.12	0	0	0	0	0.28	0.17	1.58
Unigene0107948	7.98	4.51	6.47	4.92	3.48	5	11.5	12.38	10.68	15.3	14.17	14.34	15.64	17.96	19.28	4.52	5.44	4.28	2.4	0.58	0.62	1.11	0.23	0.42	0.1	0.12	0.19	0.94	0.25	0.48	0.26	0	0.33	0.32	0.13	0.47	2.97	3.31	2.39	3.08	3.69	3.62	7.54	8.45	8.19	16.07	11.57	14.29	13.84
Unigene0107960	0	0.12	0	6.49	6.62	5.68	35.19	40.4	34.66	19.86	16.81	24.24	23.45	27.56	26.3	62.99	71.31	62.26	0.11	0	0.32	0	0	0	0	0	0	0	0	0	0	0	0	0	0	0	0	0	0	1.07	3.76	1.18	32.77	35.95	35.9	11.87	15.73	15.97	28.52
Unigene0108027	33.91	33.64	36.79	46.79	47.59	49.45	79.39	73.79	80.38	60.1	62.6	57.5	57.51	61.85	67.48	39.14	41.74	39.48	17.87	10.69	13.4	15.25	9.29	10.66	9.72	8.97	17.17	31.57	6.52	27.27	3.23	6.23	10	12.01	16.83	20.1	37.7	39.25	39.74	48.5	47.9	48.15	83.92	88.25	87.35	80.21	75.72	75.64	81.49
Unigene0108519	55.02	59.37	51.28	28.18	28.52	30.45	37.87	32.36	36.45	49.05	38.58	39.98	40.48	41.06	41.49	23.75	25.55	24.9	12.66	6.71	9.38	9.15	5.78	7.15	7.89	6.42	20.35	11.73	3.79	10.25	4	5.8	6.99	9.85	6.71	6.44	53.73	49.01	49.55	24.29	30.35	27.77	35.4	37.06	36.21	48.18	40.83	43.86	39.3
Unigene0108531	36.91	34.14	43.92	15.69	15.78	17.32	36.68	43.04	37.22	30.29	32.54	27.51	27.96	28.82	30.5	52.13	57.6	47.23	11.31	8.46	6.95	8.39	4.89	5.97	14.76	13.51	23.67	22.65	9.07	20.95	2.92	7.49	6.61	8.38	10.07	10.71	36.71	30.71	40.49	15.32	16.11	14.98	24.56	29.2	29.44	22.13	23.79	22.47	25.82
Unigene0108579	300.81	340.66	326.78	1198.06	1514.96	1149.49	631.88	613.46	654.21	576.29	464.56	560.67	558.19	638.06	643.24	2095.77	2041.35	1982.44	850.07	615.89	560.37	124.12	86.21	133.92	27.71	32.98	27.5	31.59	12.36	55.72	12.64	17.79	20.04	24.43	35.29	32.23	406.91	406.63	394.29	1336.1	1410.48	1199.25	536.26	557.94	610.4	639.01	637.68	679.07	748.54
Unigene0108774	51.31	46.03	50.4	4.1	2.77	4.17	6.4	6.05	5.76	4.8	4.2	4.64	4.53	4.51	3.85	5.59	6.83	7.08	2.33	1.41	2.05	1.85	1.35	1.18	4.98	2.17	5.83	0.88	0.81	1.28	0.11	0.72	0.88	1.32	0.51	0.58	26.9	22.71	24.15	2.84	2.7	3.02	4.38	3.62	3.99	3.28	3.32	3.87	3.67
Unigene0108826	8.99	4.73	6.65	35.05	26.35	38.59	156.44	158.89	151.47	21.86	24.31	22.74	22.49	21.1	21.41	63.62	58	56.53	4.84	2.76	5.09	4.91	1.25	5.17	0.16	0.28	1.09	0.89	0.29	1.7	0.4	1.17	0.4	1.66	0.29	1	5.65	7.29	6.36	16.22	18.62	22.85	93.82	108.3	99.71	17.79	15.64	18.38	13
Unigene0108830	9.05	8.67	8.22	43.42	46.53	52.16	203.84	192.21	195.41	28.87	28.19	30.04	24.84	26.77	28.59	86.66	81.3	79.97	6.58	3.75	6.16	4.5	3.27	6.11	0.73	0.52	1.54	2.29	0.54	0.97	0.28	0.78	1.2	1.16	1.16	0.5	7.72	8.28	7.93	23.48	29.89	27.76	131.89	129.79	144.96	21.43	20.59	22.56	19.79
Unigene0108922	41.79	40.9	45.89	1.39	0.92	0.84	7.33	6.64	6.95	65.64	78.05	61.89	84.65	82.78	87.4	27.87	29.44	29.58	7.98	4.68	7.52	6.3	3.54	7.77	2.31	3.64	4.53	13.74	2.41	22.77	1.8	3.38	5.65	4.32	5.09	6.23	60.59	49.95	66.32	1.46	1.64	1.6	4.91	6.29	5.23	78.8	75.64	67.27	119.17
Unigene0109021	3.21	2.94	2.84	5.37	4.96	4.28	8.02	8.87	7.63	5.15	5.43	5.47	4.25	3.54	4.48	3.74	3.46	4.36	0.81	0.55	0.54	0.88	0.69	0.31	0.38	0.41	0.62	0.32	0	0.35	0.15	0.58	0.18	0.39	0.04	0.17	3.08	2.47	1.62	2.51	3.07	2.93	5.87	6.51	6.48	4.45	4.12	5.29	3.38
Unigene0109075	43.95	28.7	46.97	15.45	11.72	12.97	16.71	31.68	17.8	10.95	10.89	17.29	12.37	11.53	10.72	39.1	34.9	34.02	151.27	184.19	221.58	143.7	139.72	143.54	193.06	133.02	218.25	135.53	87.27	139.39	102.48	120.61	82.77	153.8	58.3	98.94	38.82	44.8	27.17	21.3	19.66	16.21	29.15	22.22	22.83	7.29	9.86	7.39	8.68
Unigene0109428	32.52	37.42	27.64	38.4	37.65	41.49	42.35	38.37	39.56	41.45	35.07	39.21	34.42	39.05	38.36	27.73	31.68	33.24	10.24	7.56	8.14	9.34	5.75	8.25	9.01	8.98	15.61	17.14	5.25	15.38	3.58	4	8.04	4.78	6.84	7.98	28.11	32.99	29.89	28.7	37.87	30.03	39.23	43.38	42.76	44.95	37.08	41.93	42.31
Unigene0109444	1.06	1.09	1.02	4.41	2.37	2.65	0.9	0.66	1.28	5.42	7.55	9.07	8.76	10.51	11.11	1.8	1.65	2.28	31.45	22.09	30.5	32.14	17.38	42.6	1.04	0.44	0.91	1.92	0.53	2.36	2.02	1.71	2.72	2.02	1.5	2.23	1.31	0.81	0.5	5.16	4.37	3.6	1.06	1.75	1.51	6.99	7.94	8.68	11.86
Unigene0109612	32.42	35.38	29.47	18.18	14.59	19.94	17.55	16.08	16.79	16.02	17.27	16.26	15.09	17.18	15.4	14.03	13.93	17.12	4.62	3.89	4.53	5.51	1.9	3.23	5.27	5.2	10.53	10.18	2.69	9.27	2.53	2.12	3.41	2.92	2.07	3.29	30.15	36.19	30.61	13.71	17.03	21.24	21.04	18.4	16.62	20.53	16.81	18.89	17.06
Unigene0109749	1.26	1.15	0.84	0.86	0.54	0.58	1.37	1.48	1.06	2.63	1.42	1.57	1.63	1.41	2.11	14.73	14.45	14.45	7.9	4.77	5.09	4.61	3.01	3.63	2.59	1.99	4.82	3.46	2.1	3.69	1.51	2.07	1.78	3.7	2.39	2.16	0.52	0.64	0.28	0.63	0.3	0.59	0.38	0.19	0.13	0.22	0.53	0.34	0.18
Unigene0109813	7.09	6.2	8.17	20.57	23.11	24.56	16.57	18.04	16.75	5.04	7.8	8.57	6.6	6.39	7.06	55.8	59.85	63.25	32.12	21.32	23.25	19.39	13.49	16.24	7.77	6.59	11.57	9.16	3.47	10.08	5.77	10.68	11.66	10.21	8.95	9.45	5.52	7.01	7.42	15.89	15.56	15.51	20.18	18.78	20.93	8.15	5.81	8.05	7.06
Unigene0109861	15.93	17.11	20.34	58.66	59.21	57.71	40.26	45.15	37.95	18.22	20.39	22.06	16.91	18.83	19.32	146	168.96	171.63	79.41	52.15	75.28	60.98	37.63	48.1	28.16	23.97	42.88	52.67	16.57	50.19	22.97	35.84	55.25	28.25	42.61	55.02	14.69	16.49	12.93	32.78	37.14	29.69	40.01	36.52	40.61	19.44	18.72	16.99	15.26
Unigene0109968	3.56	2.59	5.77	14.46	8.69	12.82	15.34	14.77	13.23	12.43	12.64	11.58	12.95	12.91	11.93	3.02	2.27	3.05	0.15	0.19	0.09	0.32	0	0.11	0	0	0	1.37	0.1	1.01	0	0	0	0.21	0	0.1	6.84	8.18	7.02	15.95	13.28	12.95	22.39	21.02	18.87	15.97	16.1	17.36	14.65
Unigene0109970	3.37	3.62	3.42	9.49	9.28	9.54	20.76	18.92	22.57	11.89	12.14	11.17	9.26	7.76	8.01	6.51	5.23	5.77	1.77	1.37	1.5	1.54	1.26	1.48	0.91	0.22	0.84	6.19	1.09	3.47	0.7	1.01	1.79	0.8	0.41	0.71	5.44	6.01	6.88	10.01	11.82	9.84	30.86	29.96	26.63	17.8	14.37	12.52	9.38
Unigene0110229	9.19	11.96	10.67	63.36	73.88	64.76	84.44	78.73	90.01	50.03	59.19	62.03	60.94	62.22	56.95	58.5	60.18	54.9	20.09	15	13.72	13.48	10.78	11.66	2.12	1.87	2.06	9.26	2.5	9.56	2.21	3.84	7.87	6.56	8.21	8.92	15.13	14.15	14.45	74.04	74.2	69.02	101.14	91.38	98.84	68.57	72.75	66.3	65.68
Unigene0110407	9.53	9.43	8.88	24.44	23.86	23.85	29.25	30.46	30.22	28.75	27.78	28.38	26.88	28.39	30.44	28.15	28.78	31.46	9.36	5.11	8.43	6.06	3.6	4.84	0.75	0.36	0.72	1.63	0.5	1.36	0.74	1.45	1.47	1.84	2.38	2.61	13.18	12.98	13.69	23.79	26.86	23.62	29.64	32.1	29.48	29.41	29.95	27.33	29.01
Unigene0110434	18.77	15.09	32.01	3.97	3.45	2.22	0.46	0.28	0.28	4.04	3.12	1.03	4.35	2.17	5.04	0.22	0.16	0.08	1.34	0.87	1.93	3.85	2.16	2.31	220.69	247.02	193.15	140.51	142.08	233.26	96.76	116.46	192.2	45.77	114.88	81.66	47.55	38.68	36.88	7.39	3.9	3.54	0.14	0.15	0	3.54	3.51	2.4	3.09
Unigene0110906	26.28	23.15	21.22	22.92	19.35	22.86	15.39	20.93	14.74	16.57	13.72	15.69	16.73	18.32	19.06	23.96	23.3	22.88	11.98	7.47	9.48	11.44	7.39	8.05	4.19	3.2	10.15	6.64	2.86	6.07	2.66	4.83	4.9	5.42	2.44	4.48	15.45	20.84	19.13	15.06	16.44	17.06	12.92	14.89	15.18	12.81	12.43	12.24	14.54
Unigene0111333	17.56	20.28	20.37	57.21	53.22	52.07	99.63	85.42	106.12	67.25	77.02	66.84	62.16	60.07	58.07	16.59	20.13	15.93	5.67	4.29	4.58	5.08	2.16	2.47	0	0.34	0.6	3.41	0.24	1.79	1.1	1.79	1.95	1.3	1.18	1.53	11.26	8.26	8.12	34.99	28.86	34.73	65.41	65.97	72.86	45.27	47.06	48.05	50.22
Unigene0111376	26.99	26.57	26.9	31.84	32.06	33.6	27.68	30.16	29.91	30.64	31.15	26.37	27.98	27.61	25.18	15.92	16.13	17.47	7.14	5.02	3.94	7.65	2.89	3.57	3.03	2.04	4.44	4.49	1.46	4.66	1.43	4.57	3.94	3.48	3.63	3.47	30.14	29.93	26.51	32.27	35.35	30.81	28.12	27.67	26.67	24.22	29.02	27.42	28.47
Unigene0111657	6.15	5.94	5.45	1.78	2.23	2.24	4.78	4.86	4.56	6.8	6.43	5.87	5.7	5.6	5.48	2.88	2.59	3.55	0.9	0.92	0.75	1.5	0.68	0.9	0.85	0.76	1.32	2.93	0.88	1.17	0.71	1.73	2.19	1.11	1.17	1.48	5.86	6.11	6.26	1.42	1.45	1.65	4.46	5.26	3.01	6.67	4.1	5.46	4.55
Unigene0111659	9.91	9.55	10.54	2.9	2.51	2.84	7.1	7.52	8.29	10.81	11.8	8.4	10.97	7.97	8.17	4.45	6.32	4.73	1.01	1.2	1.34	1.63	1.71	1.45	0.96	1.54	2.32	3.37	1.25	3.15	2.51	1.95	4.29	1.86	3.72	3.73	8.19	7.52	8.74	3.02	2.76	2.8	7.19	7.72	7.18	8.42	8.4	6.51	8.74
Unigene0111743	6.25	8.16	6.98	13.29	17.29	13.25	11.41	11.01	10.26	11.99	9.1	7.77	7.15	8.32	8.7	14.36	12.12	14.5	0.33	0.82	1.07	0.15	0.69	0.83	0.25	0.44	0.46	0.25	0.15	0.16	0	0	0	0	0	0.28	8.87	10.98	11.95	17.2	18.88	10.83	13.18	12.56	11.98	12.39	10.78	11.23	8.95
Unigene0111814	9.13	9.55	8.51	52.92	60.53	59.18	37.12	31.25	32.7	45.9	42.82	49.81	42.77	39.25	44.09	19.25	17.78	15.93	2.66	1.29	1.85	1.1	0.67	1.29	0.24	0.09	0.15	0.76	0.19	1.48	0.15	0.26	0.55	0.63	0.29	0.14	17.75	17.85	13.77	57.66	57.25	51.57	43.59	39.4	39.56	45.33	48.5	51.31	42.03
Unigene0111959	54.15	51.04	48.93	77.04	74.28	84.13	47.35	48.06	44.28	37.52	32.36	35.07	36.04	35.19	36.57	36.83	36.63	36.55	6.01	2.57	3.5	3.12	1.58	2.75	3.97	4.01	5.62	5.97	1.98	5.25	0.95	2.47	2.69	1.65	3.44	3.03	58.76	65.77	59.77	73.95	73.29	65.92	42.53	40.06	40.61	31.9	32.41	35.82	32.64
Unigene0111960	17.44	15.45	13.43	20.19	18.29	20.55	23.58	27.78	23.77	24.8	22.54	22.94	25.91	24.36	26.49	10.85	11.36	12.53	2.64	1.6	1.82	1.89	0.64	1.67	0.42	0.42	1.15	2.46	0.46	2.06	0.25	0.82	1.71	1	1.78	1.16	22.62	27.34	24.01	22.62	22.23	22.52	20.73	23.06	24.38	24.48	27.28	25.8	25.83
Unigene0112211	14.77	22.45	22.04	30	33.41	38.46	31.82	30.92	31.9	22.06	19.57	20.95	18.73	19.61	17.08	88.83	68.17	63.51	204.55	176.23	155.61	199.93	134.57	159.86	157.71	267.1	209.04	196.04	84.57	279.24	94.09	143.86	188.1	74.11	133.11	133.11	39.41	28.53	31.38	32.85	36.13	38.69	46	41.02	44.72	29.47	29.67	25.59	32.48
Unigene0112346	0	0	0	0.1	0.06	0	0.53	0.39	0.46	4.51	6.16	5.77	4.28	4.12	2.88	0.24	0.84	0.31	16.36	12.28	12.97	12.83	11.76	12.68	5.4	5.26	8.53	2.86	1.56	0.61	3.51	5.21	17.31	6.35	21.82	17.99	0.06	0	0	0	0	0.07	0	0	0	0.7	0.47	0.51	0.14
Unigene0112354	2.78	2.4	3.11	8.26	8.3	11.07	17.8	15.17	19.24	20.07	22.07	26.53	16.05	20.96	22.74	6.86	8.97	7.92	1.72	0.9	0.87	0.47	0.7	1.09	0	0.07	0.23	0.82	0.08	0.08	0.08	0.33	0.32	0.08	0.3	0.14	3.15	3.01	2.44	6.13	4.74	8.28	12.77	10.59	10.17	17.64	23.48	21.59	17.28
Unigene0112380	5.08	8.29	6.41	13.3	11.28	12.43	15.38	15.76	11.58	12.44	12.16	9.04	8.64	9.42	12.44	9.09	13.52	12.97	3.31	1.38	2.38	2.24	1.85	0.93	0.96	0.81	1.88	2.22	0.51	2.19	1.39	0.55	1.22	0.84	0.84	1.1	4.17	4.84	6.51	7.48	8.45	7.59	10.06	12.47	12.78	10.33	7.89	10.66	8.22
Unigene0112502	9.93	7.11	6.46	107.21	114.93	108.76	117.39	89.93	117.14	120.08	90.27	104.72	148.79	125.23	153	129.6	106.49	107.71	0.58	0.32	0.48	0.46	0.27	0.38	0	0	0	0.99	0.1	0.76	0	0.11	0.87	0	0.1	0.09	25.54	28.17	20.12	104.39	119.44	107.35	174.58	185.79	150.51	122.69	147.36	140.98	133.34
Unigene0112631	109.01	109.25	105.33	232.76	289.73	250.7	215.76	203.41	197.05	149.38	142.56	165.57	145.41	136.83	132.21	160.92	162.79	178.8	6.4	6.42	4.35	6.53	3.81	4.01	0.43	0.88	1.62	12.59	2.58	9.54	1.57	2.63	2.04	2.04	2.49	5.92	102.47	114.29	100.27	313.44	302.06	261.09	256.01	261.04	294.54	180.03	188.05	188.06	165.42
Unigene0112771	25.38	24.97	24.61	36.38	26.76	31.29	15.55	12.52	14.81	20.05	20.07	21.17	18.73	19.4	20.5	9.73	11.96	10.58	3.02	2.77	3.77	4.86	1.87	2.45	1.48	2.09	3.74	12.12	1.87	11.29	0.97	0.89	1.21	2.33	2.1	3.48	36.29	39.56	34.56	43.42	43.35	38.37	19.97	19.81	20.15	23.2	19.28	21.8	17.68
Unigene0112972	29.03	25.4	26.08	45.19	37.4	48.44	42.99	45.25	45.21	53.88	47.07	52.32	49.84	49.39	56.31	21.81	25.93	23.78	6.78	4.92	3.89	5.77	2.72	3.47	2.45	2.87	2.83	9.74	2.07	7.13	1.58	2.83	4.23	4.99	4.08	8.08	40.8	46.76	37.3	49.96	52.18	47.07	51.89	45.91	46.36	53.14	47.59	52.2	45.45
Unigene0112973	8.64	6.72	6.38	22.32	18.24	22.86	10.07	8.2	10.07	10.31	10.23	10.85	10.31	10.75	12.56	5.13	6.6	6.63	0.84	0.52	0.59	1.03	0.57	0.69	0.43	0.46	0.92	2.37	0.38	1.56	0.15	0.1	0.25	0.19	0.33	0.53	10.72	13.11	10.96	29.32	28.04	26.47	11.33	11.95	10.9	10.32	10.69	11.84	9.21
Unigene0113028	12.13	9.74	12.03	14.08	12.77	12.1	27.1	30.2	23.66	20.17	18.21	18.59	18.83	18.24	19.29	31	31.28	28.04	12.06	6.88	11.44	6.6	4.03	5.79	4.2	1.77	5.81	4.77	2.07	6.16	2.82	6.21	4.8	4.45	5.01	4.41	15.69	13.33	16.24	13.42	15.83	11.84	31.91	33.8	34.2	25.45	25.96	26.48	25.34
Unigene0113075	7.36	8.21	9.65	13.15	12.43	13.95	3.52	2.29	5.1	2.24	2.71	2.85	3.42	3.94	2.88	22.19	25.28	27.33	9.23	6.84	6.23	5.53	4.58	7.35	32.67	33.1	43.41	25.51	9.87	19.17	11.78	20.98	29.65	27.19	33.19	39.49	5.29	4.29	7.22	8.9	9.38	11.03	2.93	2.97	1.99	2.1	2.09	2.28	1.82
Unigene0113710	0.06	0.07	0.06	2.38	1.49	1.96	0	0.15	0.15	0	0	0	0	0	0	6.39	6.47	8.93	0.34	0.25	0.98	0.09	0.08	0	0	0	0.09	0	0.09	0	0	0	0	0	0	0	0.59	0.25	0.17	1.47	2.2	1.78	0	0	0	0	0	0.06	0
Unigene0113946	15.59	15.68	15.56	25.09	24.64	23.47	22.94	27.55	24.12	32.02	25.22	29.54	28.04	30.33	31.75	26.76	27.8	28.8	8.24	5.7	6	3.14	2.31	2.78	2.2	2.65	5.05	2.91	1.32	2.2	1.14	2.2	2.24	3.87	2.94	2.84	9.86	10.23	10.03	11.45	11.66	10.08	10.36	10.81	9.25	13.13	13.14	14.26	12.43
Unigene0114214	6.16	4.76	5.69	7.45	5.09	8.16	7.75	10.14	8.45	8.07	8.34	8.41	8.33	6.87	8.76	4.78	5.38	5.34	2.1	1.07	1.31	0.78	1.03	0.74	1.57	1.04	2.37	1.52	0.54	1.02	0.56	0.63	1.12	0.94	0.49	0.42	5.78	6.39	7.64	5.2	6.38	6.09	6.48	7.15	5.81	6.19	6.03	6.7	6.2
Unigene0114474	0	0	0	0	0	0	0	0	0	0	0	0	0	0	0	0	0	0	5.66	3.07	4.79	0	0	0	0	0	0	0	0	0	0	0	0	0	0	0	0	0	0	0	0	0	0	0	0	0	0	0	0
Unigene0114487	0.21	0.12	0.4	0.1	0.24	0	0	0	0	0.41	0.11	0.32	0	0.7	0.7	0	0	0	0.64	0.67	0.39	0.75	0.54	1.13	5.84	6.38	4.9	4.11	2.05	6.19	2.58	3.33	5	2.19	4.52	6.26	0.81	0.79	0.41	0	0.23	0.27	0	0.12	0	0.29	0.44	0.29	0.84
Unigene0114617	3.56	2.84	0	0	0	0	0	0	0	0	0	0	0	0	0	0	0	0	2.24	1.2	2.53	0	0	0	0	0	0	0	0	0	0	0	0	0	0	0	0	0	0	0	0	0	0	0	0	0	0	0	0
Unigene0114687	1	0.5	0.48	0	0.07	0	0	0	0.07	0.16	0	0.07	0	0.07	0.36	0.08	0.16	0	0.52	0.49	0.94	1	1.46	1.37	3.9	2.06	7.3	3.52	1.15	0.77	1.38	2.6	3.49	3.63	2.48	3.96	0.16	0	0.33	0	0	0	0	0.07	0	0	0.13	0.06	0.25
Unigene0114752	16.89	18.21	13.67	22.79	22.55	19.74	2.37	2.33	2.18	5.92	4.68	6.61	8	5.45	7.22	14.98	12.84	16.73	1.74	1.96	2.27	1.84	1.09	0.99	1.31	0.64	0.91	0.64	0.66	1.49	0.93	0.91	1.73	1.43	1.49	1.67	17.3	20.96	18.27	23.97	26.61	28.63	5.22	3.64	3.18	6.51	4.9	7.19	7.04
Unigene0114779	3.61	4.34	3.98	10.61	11.87	12.06	16.91	14.79	17.12	7.84	8.36	9.41	7.8	8.41	8.83	15.27	12.98	16.14	5.13	2.28	3.38	3.19	1.75	2.89	0.68	1.04	0.97	2.17	1.55	3.76	0.74	1.43	1.61	1.43	1.79	1.33	4.72	4.4	3.6	11.42	11.72	11.99	13.82	14.92	17.52	14.66	12.54	11.7	8.46
Unigene0115757	372.23	375.51	386.97	607.81	743.94	634.02	1386.32	1210.92	1349.45	1259.01	1253.48	1302.5	1155.49	1023.89	1087.65	942.9	1026.05	1300.6	7.59	7.09	11.42	5.41	3	3.35	0.43	0.51	0.77	6.24	0.88	7.24	0.48	1.14	0.61	1.69	4.73	3.26	361.72	395.38	356.35	727.96	699.39	487.57	1085.36	1206.98	1229.89	1443.75	1483.56	1358.67	1367.02
Unigene0115877	30.63	28.63	31.02	42.92	38.89	41.03	34.11	27.39	31.53	43.6	44.98	43.58	37.36	38.58	43.26	13.7	16.19	18.93	3.97	2.74	2.05	4.05	3.04	3.17	3.37	3.52	5.78	9.42	2.57	7.41	1.36	2.58	2.46	3.06	4	2.21	27.84	28.14	29.06	33.24	35.76	32.81	23.61	24.15	25.86	33.16	32.46	29.66	27.7
Unigene0116132	7.14	6.08	8.24	17.15	16.18	14.44	29.72	30.63	29.66	17.71	20.31	18.56	20.14	22.51	19.89	27.16	29.72	25.81	6.05	6.85	5.52	5.21	3.13	6.13	3.74	4.25	3.07	9.53	3.62	7.84	2.33	2.97	5.76	6.54	8.96	8.81	10.86	10.63	7.83	15.89	13.17	13.85	29.15	29.13	30.28	25.63	21.68	21.32	22.08
Unigene0116740	0.95	0.6	0.55	0.9	0.22	1.17	0.41	1.61	0.77	0.38	0.56	0.8	0.53	0.43	0.23	1.4	1.36	2.47	41.19	65.52	79.16	65.41	63.71	59.45	90.53	33.92	81.96	51.65	31.9	57.74	31.25	40.81	23.35	79.3	12.78	35.62	0.44	0.55	0.64	0.68	1.41	0.94	0.75	0.56	0.71	0.81	0.4	0.58	0.71
Unigene0116743	0.92	0.87	0.5	1.55	1.19	1.54	0.21	2.62	0.78	0.58	0.64	0.67	0.31	0.5	0.93	2.88	2.28	3.25	97.89	161.58	200.13	129.53	145.15	147.1	184.08	91.72	141.12	88.08	59.95	109.17	78.87	89.06	44.95	153.12	41.81	84.86	0.63	1.28	1.34	2	2.4	2.88	0.94	1.23	1.64	1.07	1.4	0.74	0.76
Unigene0116784	8.93	5.98	0	0	0	0	0	0	0	0	0	0	0	0	0	0	0	0	5.09	4.82	5.23	0	0	0	0	0	0	0	0	0	0	0	0.22	0	0	0	0	0	0	0	0	0	0	0	0	0	0	0	0
Unigene0116835	2.55	2.61	2.93	0.89	0.71	0.72	3.75	1.24	2.78	5.26	5.19	6.14	4.35	5.65	4.72	0	0.63	0.25	1.21	1.79	1.56	1.71	0.54	1.08	1.2	1.42	3.78	17.66	5.49	17.44	1.52	3.4	1.93	2.55	3.03	2.19	2.43	3.7	4.44	0.66	0.16	0.27	3.39	2.53	2.57	10.48	8.91	10.82	9.01
Unigene0116961	30.46	28.6	25.74	21.11	18.36	22.52	23.65	24.25	22.18	22.54	19.79	20.36	21.58	20.17	21.26	17.76	18.41	20.69	7.1	4.71	6.52	6.61	3.39	4.34	6.3	5.34	15.52	6.51	2.3	8.11	2.23	5.02	2.47	4.68	2.38	2.59	24.9	27.6	27.71	18.39	20.86	21.47	22.85	24.99	23.32	24.22	21.6	22.16	18.74
Unigene0117304	0	0	0	0	0	0	0	0	0	0	0	0	0	0	0	0	0	0	3.13	2.49	4.14	0	0	0	0	0	0	0	0	0	0	0	0	0	0	0	0	0	0	0	0	0	0	0	0	0	0	0	0
Unigene0117763	16.44	13.41	20.89	2.74	2.64	3	0.49	0.21	0.11	4.23	3.8	3.08	2.85	4.91	5.94	0.22	0.6	0.68	2.19	2.5	4.27	5.37	2.63	3.02	225.15	263.58	145.24	144.59	187.72	255.63	193.05	227.65	392.36	73.88	291.21	192.62	48.02	30.66	31.06	9.53	3.75	3.85	0.72	0.22	0.46	4.01	7.98	3.76	3.75
Unigene0118058	11.36	11.93	12.95	11	12.88	11.52	10.23	11.13	10.02	10.4	8.11	8.64	7.18	6.44	7.09	6.45	7.26	6.28	2.52	0.92	1.7	1.75	0.93	0.76	1.17	1.24	2.22	1.37	0.32	3.18	0.55	1.39	0.88	1.12	0.96	0.55	28.61	26.84	26.15	19.99	18.8	24.16	21.91	23.81	22.58	18.37	17.87	19.33	15.98
Unigene0118097	31.17	30.88	28.82	24.38	22.26	24.35	31.31	30.52	29.49	29.36	24.86	24.39	24.1	26.77	26.46	23.13	22.22	24.2	7.86	5.12	6.06	6.52	3.72	4.9	4.76	4.15	8.83	8.45	2.86	6.13	2.17	4.44	3.15	4.85	3.23	3.66	33.37	36.07	34.8	22.1	23.98	26.66	26.49	28.24	29.11	25.52	22.94	23.87	23.71
Unigene0118522	0.93	1.5	0	0	0	0	0	0	0	0	0	0	0	0	0	0	0	0	2.33	0.97	1.88	0	0	0	0	0	0	0	0	0	0	0	0	0	0	0	0	0	0	0	0	0	0	0	0	0	0	0	0
Unigene0118666	0	0.26	0.11	0.23	0	0	0	0.26	0	0	0.37	0.12	0.13	0.13	0	0	0	0	9.08	14.34	17.96	6.9	11.1	9.93	8.28	1.27	9.98	9.21	3.77	5.34	8.15	8.36	3.56	19.98	1.8	6.25	0	0.15	0	0.14	0	0	0	0.27	0	0	0.12	0.21	0
Unigene0118676	5.29	4.28	1.75	0	0	0	0	0	0	0	0	0	0	0	0	0	0	0	1	0.78	1.06	0	0	0	0	0	0	0	0	0	0	0	0	0	0	0	0	0	0	0	0	0	0	0	0	0	0	0	0
Unigene0118825	1.96	2.03	0	0	0	0	0	0	0	0	0	0	0	0	0	0	0	0	1.83	0.51	0.99	0	0	0	0	0	0	0	0	0	0	0	0	0	0	0	0	0	0	0	0	0	0	0	0	0	0	0	0
Unigene0118910	3.07	4.11	2.72	13.22	7.05	11.64	16.07	8.66	12.07	7.73	6.5	4.82	8.48	5.82	6.91	6.86	4.65	5.04	0.53	0	0.32	0	0.33	0	0	0	0.37	0.3	0	0	0	0	0	0	0	0	6.68	5.56	8.57	12.81	11.02	13.73	21.18	18.17	21.27	10.08	13.81	13.54	10.79
Unigene0119009	19.61	20.17	17.06	9.92	10.65	12.23	13.06	14.04	12.08	19.84	15.75	17.03	18.34	18.57	19.31	9.04	9.21	11.6	4.77	2.91	4.01	4.37	3.46	3.28	3.95	2.84	6.86	6.78	2.12	5.53	1.51	2.97	2.98	5.61	3.73	4.59	22.13	25.52	23.76	11.08	14.02	13.74	14.82	14.79	13.11	20.22	17.04	17.5	17.66
Unigene0119092	1.1	1.26	1.46	28.26	14.66	26.61	33.34	36.87	35.4	9.02	9.31	8.19	7.14	5.78	4.11	16.91	19.43	15.39	1	0.71	0.52	0.8	0.54	0	0	0	0.4	0.97	0.39	1.48	0	0.42	0	0	0.58	0	2.33	1.75	1.84	40.26	41.87	41.16	61.15	62.59	73.79	18.93	20.35	21.8	11.96
Unigene0119156	20.62	15.55	18.44	19.33	15.12	16.59	22.7	24.44	21.97	23.48	23.78	22.86	21.85	21.95	21.68	12.89	12.51	14.74	5.77	3.48	4.1	3.62	3.15	2.38	2.77	1.53	5.18	4.35	1.54	4.01	1.25	2.25	1.89	2.36	1.37	2.24	22.34	21.67	22.58	16.91	16.05	18.53	20.45	20.77	19.82	19.22	19.87	18.08	20.14
Unigene0119157	10.86	11.17	7.58	11.1	10.54	10.95	13.32	13.33	12	14.74	10.25	12.94	10.59	11.35	13.17	9.93	9.92	11.18	4.68	1.86	2.99	1.45	2.19	3.26	1.26	0.96	4.3	2.92	0.92	2.99	1.24	1.53	2.19	1.62	1.13	1.25	9.46	7.8	10.91	9.41	10.35	10.2	13.33	11.11	12.01	13.83	12.51	13.64	12.5
Unigene0119386	13.92	14.14	13.37	18.39	19.02	18.48	21.47	18.99	18.71	19.03	16.89	18.79	17.84	19.67	19.07	10.55	12.38	10.6	4.56	4	4.17	3.21	3.62	4.84	2.64	3.03	2.95	11.97	2.8	11.31	2.73	4.23	7.89	2.25	5.03	5	19.26	19.88	19.31	21.95	20.05	18.75	21.08	22.03	19.74	21.19	21.46	19.65	20.6
Unigene0119441	27.22	28.04	24.06	26.28	25.47	28.27	28.11	29.89	28.24	26.26	23.71	26.68	23.92	26.62	24.43	21.42	22.44	23.59	12.32	7.18	8.91	8.88	6.06	7.39	4.99	4.44	9.57	9.24	3.24	8.64	3.27	3.11	4.57	5.5	7.14	5.57	29.49	29.04	28.55	27.09	26.17	27.32	27.64	28.36	26.4	26.33	26.07	26.21	23.33
Unigene0119442	22.59	19.83	24.58	15.19	17.41	13.56	16.08	20.61	19.45	15.52	15.4	15.22	16.42	17.1	18.1	14.93	17.34	17.29	8.62	4.67	4.21	6.8	3.96	3.99	4.96	5.81	10.31	5.25	2.3	5.75	2.74	3.16	2.01	4.76	4.84	1.97	28.15	25.56	24.74	16.81	16.48	19.52	17.87	16.77	17.74	16.09	18.55	18.98	18.18
Unigene0119446	17.26	20.53	17.66	14.37	14.51	15.94	15.06	15.77	16.78	16.58	15.07	12.24	14.58	14.23	13.64	14.92	16.7	20.5	8.58	4.36	6.34	5.7	3.8	4.87	6.4	5.2	11.55	4.63	2.35	4.46	1.68	2.06	2.8	5.28	2.88	3.57	19.21	20.09	19.42	12.91	13.9	14.09	15.64	15.01	15.69	16.85	13.55	14.96	14.22
Unigene0119741	5.97	4.57	0	0	0	0	0	0	0	0	0	0	0	0	0	0	0	0	4.64	3.5	4.02	0	0	0	0	0	0	0	0	0	0	0	0.21	0	0	0	0	0	0	0	0	0	0	0	0	0	0	0	0
Unigene0119756	9.88	10.3	9.86	18.21	16.87	19.17	13.63	15.43	12.8	14.59	14.66	14.84	10.94	14.24	11.02	25.51	25.35	25.99	11.32	6.65	8.94	9.63	7.6	7.93	2.6	2.73	6.42	10.03	3.74	10.4	3.62	6.35	5.36	7.29	3.66	3.91	10.69	10.67	11.71	19.91	19.26	19.45	18.64	17.7	18.88	18.61	17.74	17.49	15.52
Unigene0119782	4.3	4.37	4.65	5.6	5.1	5.1	9.67	8.3	10.26	9.84	8.49	8.32	6.92	8.36	9.78	7.19	6.8	5.71	1.51	1.12	0.71	1.16	0.56	0.99	1.11	0.59	1.48	1.4	0.8	1.58	0.29	0.61	0.58	0.8	1.08	0.92	4.97	5.38	5.15	4.7	6.27	5.85	11.19	9.88	8.8	8.3	8.03	7.72	8.07
Unigene0119787	9.72	9.37	9.41	4.23	3.84	4.64	5.69	7.06	5.77	9.82	8.13	6.1	8.32	8.76	9.78	9.98	10.13	11.85	3.57	2	2.96	2.55	1.94	1.79	1.55	0.77	1.94	2.02	0.22	1.8	0.37	0.66	0.74	1.62	0.47	0.27	10.62	12.17	10.56	4.02	5	5.47	6.26	6.84	6.76	10.34	8.77	9.36	10.14
Unigene0119809	13.93	15.89	13.53	35.24	47.96	33.76	64.86	50.23	69.07	44.07	42.82	44.16	38.28	33.6	34.35	29.14	23.62	28.91	7.62	5.3	7.87	6.43	4.25	5.92	1.56	2.92	2.17	8.95	3.69	6.79	1.98	1.92	6.48	4.34	12.05	8.97	11.3	14.24	11.53	48.18	43.71	41.92	73.42	68.54	60.33	56.74	53.28	51.01	53.61
Unigene0119848	0.7	0.38	0.48	4.03	2.9	4.74	1.52	2.1	1.72	2.14	1.59	1.81	1.47	1.74	2.44	1.79	1.81	2.09	0.17	0.34	0.42	0.15	0.04	0.16	0	0	0.05	0	0.05	0.21	0	0	0	0	0	0	1.13	0.64	0.71	3.29	5.36	3.09	2.08	1.69	2.39	2.39	2.08	1.48	1.36
Unigene0119849	0.79	0.91	1.43	7.88	6.46	8.49	3.11	3.52	3.52	4.33	2.54	4.31	2.62	3.12	2.72	2.47	2.9	2.62	0.39	0.22	0.39	0.3	0.04	0.38	0.08	0	0.05	0.48	0.2	0.05	0	0.05	0.2	0.15	0.29	0.05	1.61	2.28	1.38	6.71	6.89	6.25	3.3	3.62	4.3	3.53	3.31	3.54	3.04
Unigene0119890	45.96	64.39	44.95	31.24	32.94	31.28	39.15	30.64	36.98	41.92	56.89	47.91	44.44	43.02	48.15	24.3	21.86	22.19	8.47	1.84	4.91	2.25	1.54	4.08	5.63	2.45	9.24	5.15	2.02	4.02	1.92	0.73	0.7	0.67	0.17	0.31	58.22	52.87	49.91	24.73	29.98	30.88	21.36	22.88	19.57	37.87	35.4	39.75	35.67
Unigene0119950	13.57	12.53	12.23	6.13	6.46	6.83	8.57	9.78	8.7	8.78	8.97	8.54	10.68	8.95	8.94	5.44	5.5	7.31	2.12	1.21	1.61	1.37	0.78	1.42	1.38	2.15	1.93	2.07	0.49	2.1	0.38	0.61	1.13	1.13	1.45	1.16	10.35	9.91	11.09	7.25	7.09	6.81	9.25	8.34	8.15	8.32	8.91	8.95	8.63
Unigene0119991	0.08	0.06	0	0.76	1.15	0.98	1.65	0.52	1.56	0.75	1.41	1	0.72	0.87	1	2.45	2.68	2.61	0.08	0.07	0.1	0.04	0.07	0.09	0	0	0	0	0	0	0.04	0	0	0	0	0	0.25	0.1	0.04	0.58	0.4	0.92	0.73	1.29	1.11	1.22	1.41	1.03	0.92
Unigene0120029	6.25	3.65	0	0	0	0	0	0	0	0	0	0	0	0	0	0	0	0	4.24	3.68	4	0	0	0	0	0	0	0	0	0	0	0	0	0	0	0	0	0	0	0	0	0	0	0	0	0	0	0	0
id	E-B-A-1_rpkm	E-B-A-2_rpkm	E-B-A-3_rpkm	E-B-B-1_rpkm	E-B-B-2_rpkm	E-B-B-3_rpkm	E-B-C-1_rpkm	E-B-C-2_rpkm	E-B-C-3_rpkm	E-B-D-1_rpkm	E-B-D-2_rpkm	E-B-D-3_rpkm	E-B-E-1_rpkm	E-B-E-2_rpkm	E-B-E-3_rpkm	E-NL-C-1_rpkm	E-NL-C-2_rpkm	E-NL-C-3_rpkm	E-NL-D-1_rpkm	E-NL-D-2_rpkm	E-NL-D-3_rpkm	E-NL-E-1_rpkm	E-NL-E-2_rpkm	E-NL-E-3_rpkm	E-OL-A-1_rpkm	E-OL-A-2_rpkm	E-OL-A-3_rpkm	E-OL-B-1_rpkm	E-OL-B-2_rpkm	E-OL-B-3_rpkm	E-OL-C-1_rpkm	E-OL-C-2_rpkm	E-OL-C-3_rpkm	E-OL-D-1_rpkm	E-OL-D-2_rpkm	E-OL-D-3_rpkm	L-B-A-1_rpkm	L-B-A-2_rpkm	L-B-A-3_rpkm	L-B-B-1_rpkm	L-B-B-2_rpkm	L-B-B-3_rpkm	L-B-C-1_rpkm	L-B-C-2_rpkm	L-B-C-3_rpkm	L-B-D-1_rpkm	L-B-D-2_rpkm	L-B-D-3_rpkm	L-B-E-1_rpkm
Unigene0000039	21.73	20.96	20.88	32.15	26.67	32.22	22.05	20.6	25.72	17.67	20.31	18.4	18.72	20.22	18.97	19.72	18.86	21.69	5.9	3.69	2.07	4.74	2.82	4.08	1.81	1.27	3.94	5.94	2.57	9.03	1.24	1.55	1.95	4.96	3.24	5.57	22.9	27.63	20.93	24.97	29.61	27.73	21.24	19.48	21.11	18.69	16.86	17.1	16.77
Unigene0000054	11.87	12.37	10.28	14.16	11.95	13.05	21.74	23.52	20.26	15.96	13.91	13.37	13.75	12.84	14.63	10.58	15.33	13.59	3.55	2.91	3.29	2.64	1.63	2.43	1.15	0.66	2.18	2.6	0.79	3.19	1.14	0.68	1.25	2.04	1.78	0.83	12.58	12.35	10.93	10.91	13.01	9.71	20.15	18.48	22.21	13.86	14.46	15.8	12.41
Unigene0000092	23.58	22.32	24.78	39.56	34.6	38.92	26.16	25.81	25.76	18.77	21.96	24.35	19.42	21.63	22.14	37.82	37.93	36.45	15.07	11.52	12.42	11.31	6.46	10.47	14.19	10.51	15.21	20.01	4.95	20.32	4.33	7.07	11.45	12.2	14.78	15.7	25.78	28.94	25.14	44.29	45.9	43.69	28.59	32.19	34.13	31.28	29.76	31.07	28.07
Unigene0000122	1.85	1.59	2.08	0.14	0.16	0.52	0.59	2.15	0.6	0.94	1.32	0.9	0.67	1.48	1.01	0.51	0.54	0.99	11.93	23.72	28.76	24.35	30.44	31.67	45.25	29.12	35.84	30.47	27.52	27.91	26.04	29.52	15.39	33.46	8.3	17.64	2.45	2.82	2.56	1.28	0.75	0.83	0.93	0.43	1.03	0.78	1.26	1.21	0.83
Unigene0000208	31.74	34.28	32.96	56.43	55.03	54.6	71.65	64.38	73.01	60.43	63.28	65.2	63.82	61.15	64.86	73.53	73.2	78.25	11.72	6.66	7.85	7.45	5.44	5.77	4.75	7.02	9.47	9.11	3.33	9.71	1.41	3.85	3.44	5.78	7.45	7.41	30.12	30.5	31.33	48.44	52.51	52.24	58.14	62.11	62.92	47.68	54.65	52.06	53.38
Unigene0000223	146.39	136.81	125.52	44.27	46.67	39.56	30.51	26.79	29.62	27.02	25.95	28.53	27.46	29.06	28.79	18.21	19.02	22	3.24	2.79	2.49	4.89	2.8	3.54	7.06	7.6	13.26	22.84	5.69	19.27	3.4	4.61	9.3	6.37	9.04	8.36	105.46	109.79	102.5	29.75	35.11	30.07	31.56	28.46	30.2	29.18	26.13	28.05	25.22
Unigene0000225	6.03	6.04	6.94	8.63	9.42	9.41	14.03	14.61	12.83	1.6	1.71	1.46	1.71	1.97	1.42	11.53	12.9	13.91	4.19	4.43	4.11	3.38	2.3	2.94	2.64	2.18	4.78	3.59	1.41	3.69	1.25	0.57	2.16	4.23	4.07	2.48	5.33	7.52	6.91	3.73	3.59	4.82	10.17	9.5	9.32	1.71	1.36	0.99	0.8
Unigene0000247	0.42	0.65	0.44	0.08	0.09	0	0.04	0	0.04	0.5	0.12	0.4	0.46	0.95	0.81	0.19	0.15	0.23	1.1	0.25	0.38	1.66	0.94	1.31	3.39	3.55	3.23	0.89	0.86	2.05	0.5	0.7	0.56	1.13	0.75	0.6	0.74	0.83	0.46	0.09	0.09	0	0.13	0.04	0	0.27	0.4	0.56	0.88
Unigene0000287	3.51	2.02	2.4	2.82	1.6	2.35	3.63	3.15	3.51	22.95	11.54	22.87	28.84	37.78	36.58	16.26	18.78	18.32	3.8	2.34	3.05	2.41	1.01	1.54	0.48	0.07	0.45	0.18	0.59	0.8	0.15	1.04	0.53	0.95	1.24	1.78	3.44	4.03	3.32	3.2	2.11	1.62	2.72	3.55	2.76	13.81	12.25	14.06	17.51
Unigene0000351	0.25	0.16	0.08	7.17	6.52	7.05	4.32	5.9	4.76	1.99	1.72	3.19	1.48	1.91	1.7	2.15	1.92	2.2	0.49	0.25	0.11	0.08	0.04	0.26	0.06	0	0	0.66	0.04	0.43	0	0.09	0	0	0	0	0.8	0.29	0.19	2.8	2.41	2.38	4.13	4.04	3.64	0.83	0.92	0.99	0.76
Unigene0000391	72.08	73.33	79.46	41.97	43.81	41.7	74.43	68.7	71.26	106.93	121.7	109.19	103.59	96.83	99.41	72.48	69.93	71.91	171.78	135.6	142.29	167.89	102.42	128.16	171.52	181.84	183.75	99.94	42.21	95.49	90.38	151.05	233.3	99.98	215.78	201.34	67.85	56.43	73.36	42.06	42.46	47.54	76.19	81.45	71.14	125.59	137.07	118.87	131.79
Unigene0000431	18.09	22.15	20.31	31.11	32.6	30.52	38.35	33.97	43.04	22.25	26.33	29.95	26.42	26.69	26.46	25.22	26.43	22.17	7.77	9.16	6.19	6.41	2.79	7.05	10.42	6.63	8.81	9.69	3.2	9.92	0.32	2.48	2.99	5.48	6.38	9.49	18.19	17.11	14.8	32.7	33.41	36.75	48.32	46.69	46.81	32.42	34.37	36.32	33.25
Unigene0000446	0.11	0.12	0.05	2.54	3.24	2.73	0.81	1.65	1.75	1.71	0.98	1.36	1.62	2.04	1	3.31	3.31	3.74	0.56	0.07	0.07	0.08	0	0	0	0	0	0	0	0	0	0	0	0	0	0	0.14	0.28	0.29	1.68	2.34	1.99	2.61	1.74	1.21	0.84	0.63	0.61	0.37
Unigene0000489	17.89	14.79	14.83	40.15	36.42	36.92	24.52	26.8	25.84	55.2	45.89	46.95	51.4	47.28	50.68	4.58	5.13	4.28	1.35	1.57	1.28	1.32	0.62	1.06	0.29	0.39	0.24	1.56	0.36	1.48	0.17	0.35	0.12	0.16	0.6	0.3	27.22	26.85	21.55	46.69	35.16	34.6	19.97	22.2	20.86	34.3	42.22	43.35	41.32
Unigene0000572	2.31	1.73	3.02	0.77	1.2	0.68	0.29	0.09	0.18	1.07	1.14	0.89	0.6	0.97	2.12	0.14	0.2	0.1	0.32	0.75	0.92	2.03	1.41	1.27	26.9	26.19	18.77	32.74	34.72	44.06	47.99	58.1	117.89	19.62	71.46	41.7	7.92	3.9	6.06	2.62	1.18	0.86	0.39	0.14	0	1.09	1.68	1.11	1.52
Unigene0000831	5.09	6.1	4.4	3.7	7.1	4.6	4.2	4.77	2.91	3.18	2.03	3.56	2.32	2.63	3.31	4.89	6.24	8.99	2.51	0.98	2.22	1.27	1.03	1.42	0.92	0.94	2.71	1.06	0.21	0.45	0.27	0.5	0.27	0.98	0.31	0.24	3.4	4.06	3.93	2.93	3.93	3.78	3.8	2.95	3.41	4.27	2.72	2.82	3.15
Unigene0000849	0	0	0	7.08	5.98	6.97	110.35	167.1	96.71	42.44	34.33	37.4	31.06	37.45	30.78	141.87	130.4	130.24	3.69	1.65	4.15	0.56	0.17	1.19	0.15	0	0	0	0	0.2	0	0.98	0	0	0	0	0.33	0.16	0	41.97	39.2	83.7	188.19	188.44	204.16	132.38	112.92	110.73	99.49
Unigene0000857	0.22	0.3	0.71	0.09	0.05	0	0	0	0	0	0	0	0	0	0	0	0	0	0.04	0.61	0.05	0.13	0.39	0	3.04	3.44	2.92	1.26	1.53	1.33	0.82	0.93	0.7	0.12	0.79	0.57	2.76	1.21	1.91	0.36	0.05	0.23	0	0	0	0	0.09	0	0
Unigene0000880	4021.26	3978.44	4145.13	190.95	188.07	182.91	210.56	190.38	194.82	107.38	131.54	109.82	106.32	96.3	90.68	260.68	236.95	207.66	1535.11	1170.24	1061.76	2250.42	955.61	1326.95	1264.63	1793.32	3474.98	3081.09	1160.11	2546.39	325.02	424.96	843.07	233.62	312.51	349.27	2356.31	2447.61	2724.94	206.92	190.3	195.45	198.16	190.1	166.58	123.51	121.55	103.62	112.06
Unigene0000900	10.94	11.27	9.23	7.39	5.84	6.89	6.25	6.18	5.76	7.4	6.79	7.04	7.65	5.92	6.19	2.19	2.54	3.08	0.69	0.35	0.44	1.03	0.46	0.31	1.09	0.48	1.81	0.55	0.28	1.03	0.52	0.9	0.52	0.28	0.67	0.41	12.61	11.64	11.17	10.58	9.98	8.75	7.09	6.02	6.02	6.82	7.83	8.24	6.81
Unigene0000902	13.99	11.46	15.85	8.67	7.36	7.89	17.67	20.42	20.19	14.17	15.24	16.53	12.62	14.85	15.7	47.27	46.77	41.94	18.31	12.19	14.06	7.97	5.87	7.13	4.13	3.52	7.63	14.39	5.68	21.49	3.56	7.07	4.43	6.76	4.86	4.67	11.52	9.35	11.17	15.31	12.34	19.98	11.05	12.56	11.64	17.73	16.86	18.08	17.34
Unigene0000919	5.86	6.34	6.52	4.97	5.39	5.08	9.76	7.35	9.67	8.71	8.38	7.73	9.08	7.92	7.59	6.37	7.08	8.95	3.61	1.13	1.66	1.88	0.69	1.19	0.96	1.25	2.29	2.36	0.7	1.69	0.61	1.4	1.45	2.36	1.61	1.2	4.25	4.01	4.26	3.34	3.05	4.56	4.19	6	5.5	7.46	5.53	6.26	5.72
Unigene0000953	2.11	1.42	2.08	0.2	0.59	0.37	0	0	0.09	0.63	0.25	0.71	1.19	0.95	1.73	0	0.16	0	0.54	0.21	0.35	1.57	0.16	0.75	22.75	25.57	15.04	26.6	30.58	38.73	31.59	41.17	89.4	13.39	47.66	38.19	4.26	4.27	3.41	1.71	0.81	1.25	0	0.14	0.15	0.39	0.76	1	1.41
Unigene0001044	18.32	17.71	16.52	7.65	8.23	8.54	7.62	7.65	8.03	3.52	4.47	4.37	4.29	4.48	4.16	6.16	6.63	7.57	2.29	1.37	1.11	1.47	1.31	1.41	4.14	3.68	8.51	2.15	0.64	2.13	0.24	0.67	0.37	1.02	0.46	0.43	21.06	19.55	20.51	5.4	4.67	4.96	5.01	5.62	5.33	3.72	2.87	3.39	3.08
Unigene0001070	0.17	0.23	0.6	0	0.06	0	0	0	0	0.15	0.45	0.18	0.4	0.54	0.84	0.07	0.04	0	0.29	0.07	0.35	0.57	0.37	0.26	1.92	1.82	2.03	0.46	0.4	1.34	2.07	1.69	1.98	3.95	4.9	6.05	0.29	0.36	0.9	0.03	0	0	0	0.03	0	0.12	0.42	0.31	0.23
Unigene0001095	1.59	0.66	1.11	9.29	9.63	9.57	2.5	2.87	2.63	3.26	3.9	4.13	3.23	4.84	8.4	50.86	53.81	57.06	22.77	16.05	18.27	22.16	13.56	18.71	0.15	0.09	0	0.45	0.9	0.29	0.09	0.49	0.37	0.27	0.27	0.34	0.91	0.41	1.45	14.02	15.64	19.8	4.55	3.54	2.52	7.51	6.73	8.03	7.53
Unigene0001111	15.46	16.88	20.19	4.67	2.99	5.67	12.54	11.69	12.37	48.54	44.67	42.06	48.44	49.65	46.45	623.63	710.58	724.18	96.26	48.4	70.96	38.34	23.47	30.02	1.9	1.73	4.83	2.27	2.15	0.25	2.32	4.32	4.45	2.51	1.41	1.83	6.59	4.77	3.67	0.54	0.98	0.8	11.19	15.42	13.45	29.83	27.76	20.13	23.77
Unigene0001209	22.13	21.1	21.68	27.55	24.81	28.37	30.16	26.38	26.44	24.04	22.96	24.12	23.5	22.28	25.22	30.08	33.56	31.94	8.18	5.58	8.48	7.73	4.84	7.52	6.36	5.31	12.33	23.62	5.94	16.71	3.11	6.09	9.34	8.86	7.73	11.51	25.73	28.9	26.71	24.42	31.01	26.02	29.45	29.09	29.8	25.51	24.61	24.73	22.88
Unigene0001223	1.67	1.51	1.58	0.12	0.18	0.14	0.08	0.09	0.14	0.68	0.5	0.33	0.44	0.36	0.92	0.39	0.31	0.34	1.28	1.18	1.1	1.97	0.62	1.43	21.7	22.35	15.53	10.82	8.08	15.56	7.66	8.45	16.53	8.4	21.28	13.65	2.07	2.18	2.13	0.14	0.18	0.1	0.04	0.28	0.05	0.39	0.93	0.59	1.08
Unigene0001230	17.66	15.25	16.25	21.2	21.92	22.36	13.54	13.41	13.05	8.02	10.19	9.88	8.05	7.91	8.51	27.03	29.78	33.54	12.44	7.15	11.82	9.67	5.59	7.37	3.91	3.91	6.97	4.78	1.98	5.68	2.8	3.69	5.11	4.56	4.35	3.38	17.37	17.52	16.68	17.71	21.62	19.53	15.73	15.26	15.59	8.67	10.12	10.64	9.27
Unigene0001303	4.99	3.82	4.24	7.68	6.79	7.68	7.72	7.63	7.79	7.48	6.32	6.99	8.47	8.48	9.07	15.58	15.34	18.1	1.95	1.4	1.24	0.57	0.3	0.18	0.27	0.06	0.3	0.19	0.07	0.25	0.03	0.07	0.03	0.26	0	0.09	4.61	4.37	4.09	5.55	5.9	5.49	6.85	7.63	6.83	5.68	6.51	6.2	8.02
Unigene0001353	5.18	4.66	3.97	17.11	19.87	17.33	25.28	27.47	23.94	14.79	14.58	17.85	13.8	12.62	12.63	9.77	11.4	10.94	1.44	0.73	0.84	0.97	0.2	0.88	0.18	0	0	0.72	0	0.24	0.08	0.16	0	0.15	0.15	0.07	6.91	7.74	5.51	27.18	21.72	24.61	29.66	27.61	28.24	17.64	19.52	19.84	16.78
Unigene0001385	60.66	61.76	61.73	95	94.45	96.12	87.28	77.72	87.65	84.56	80.93	81.51	76.44	79.2	78.87	60.54	67.92	72.2	34.28	21.38	27.69	28.9	18.13	24.54	5.99	7.04	14.84	30.72	8.44	25.13	6.67	12.91	16.5	17.04	25.56	24.1	73.56	76.39	74.11	83.57	88.56	74.37	83.23	79.54	83.55	82.07	72.58	74.04	73.59
Unigene0001433	13.01	19.76	12.01	10.35	13.51	12.41	19.63	17.35	18.65	16.95	16.75	15.74	10.84	13.08	13.87	10.2	10.18	11.91	5.77	2.31	3.56	2.8	2.38	3	2.22	2.16	8.42	4.15	1.24	3.36	1.35	1.95	1.79	2.97	1.61	1.84	14.62	12.3	12.03	7.17	9.78	9.64	13.7	14.55	14.06	13.43	10.79	11.53	11.39
Unigene0001451	35.08	38.39	36.59	77.56	81.73	73.21	68.86	66.94	65.77	44.44	46.2	55.22	53.37	59.8	54.36	114.93	119.19	117.01	30.5	22.08	25.51	32.03	20.82	24.47	16.1	22.65	27.93	31.84	12.04	22.68	8.45	12.92	24.27	14.34	24.35	28.69	32.83	30.19	35.11	62.93	66.03	60.44	63.25	65.58	59.18	43.63	46.18	45.52	53.55
Unigene0001507	2.51	1.47	1.96	5.08	5.51	5.14	6.01	5.47	5.88	5.21	6.07	5.63	5.36	5.76	5.14	3.44	5.03	3.58	1	0.57	0.72	1.09	0.52	0.55	0.25	0.12	0.19	0.88	0.38	0.95	0	0.2	0.19	0.44	0.25	0.58	2.07	3.21	2.95	5.15	8.34	7.44	8.72	8.08	10.93	8.24	8.02	8.51	6.72
Unigene0001518	39.57	41.52	39.52	34.4	42.16	36.37	52.81	46.03	54.39	43	40.09	41.95	37.56	39.95	36.58	45.11	41.14	47.22	20.18	14.12	14.94	14.94	11.03	12.92	11.05	11.17	20.66	22.77	9.81	26.12	6.88	10.02	10.67	10.87	12.4	10.91	44.88	43.03	45.14	45.19	53.58	51.06	67.42	62.86	67.75	56.48	50.98	51.4	57.74
Unigene0001539	14.48	12.81	15.47	42.86	36.94	40.94	25.99	25.91	18.37	18.23	16.9	18.86	17.44	14.94	18.58	69.09	63.36	55.3	29.37	14.49	17.37	13.7	9.21	9.08	12.23	8.78	21.44	7.24	2.35	10.18	6.16	13.29	10.9	16.51	14.51	14.26	22.18	14.49	15.35	45.31	53.91	42.79	40.64	39.18	41.76	21.37	20.39	21.84	23.47
Unigene0001607	15.24	15.32	13.81	13.65	13.24	14.63	10.83	16.19	11.32	11.05	10.19	9.42	9.87	8.58	9.72	12.55	15.93	18.49	5.46	3.34	4.08	4.11	3.29	3.59	3.04	1.74	6.85	2.22	0.95	2.39	1.23	2.39	1.4	2.68	0.85	1.1	15.21	16.78	16.23	9.99	11.56	11.59	11.91	12.78	12.03	10.48	9.71	9.82	8.58
Unigene0001693	5.73	6.64	6.61	20.63	18.21	18.08	28.51	30.33	28.63	20.27	21.88	21.04	19.95	20.7	22.68	21.75	20.36	21.75	4.22	2.64	2.38	1.4	1.37	1.8	0.62	0.74	0.98	1.68	0.6	2.31	0.31	0.65	1.1	0.73	1.23	1.39	8.77	10.26	7.87	20.05	21.2	19.63	28.33	29.92	30.12	21.47	23.16	23.66	24.36
Unigene0001742	1.76	1.85	1.49	7.56	5.94	6.56	10.18	11.16	9.62	10.15	8.61	11.02	8.62	12.66	11.35	26.87	27.29	29.48	0.58	0.29	0.38	0.49	0.19	0.47	0.17	0	0.32	0.18	0.37	0.35	0.22	0.17	0.22	0.11	0.05	0.15	1.03	1.87	1.36	5.31	7.82	5.49	10.52	11.67	9.67	10.49	9.16	10.93	11.12
Unigene0001837	7.79	8.71	8.39	4.44	3.82	5.21	9.83	10.69	9.02	9.97	7.81	7.36	8.06	7.09	8.41	5.96	6.84	7.73	1.83	0.76	1.64	0.68	0.44	1.32	0.29	0.12	0.49	0.3	0.12	0.71	0.37	0.45	0.12	0.72	0.24	0.5	6.6	10.17	8.98	4.02	5.11	6.06	9.76	10.22	9.62	12.86	9.1	10.44	9.98
Unigene0002171	60.44	74.96	57.99	79.12	83.56	84.78	38.52	24.58	35.66	36.15	32.9	39.8	31.78	34.27	35.18	35.9	35.92	35.58	12.08	6.7	9.51	7.44	6.13	7.74	22.71	20.62	41.69	20.78	7.92	16.92	3.3	5	3.52	15.91	16.21	18.49	61.85	62.99	60.6	58.85	76.47	64.12	34.67	35.22	36.54	46.75	32.23	32.5	33.02
Unigene0002260	1.84	2.43	2.04	4.48	2.98	5.02	5.38	7.23	6.91	7.08	6.21	7.64	7.16	9.23	10.66	0.58	1.15	1.01	0	0.09	0	0.1	0	0	0	0	0	0	0	0	0	0	0	0	0	0	3.65	3.05	3.11	1.54	2.32	2.5	3.89	5.25	3.64	10.37	8.95	8.3	9.38
Unigene0002381	6.41	4	6.02	36.14	33.73	32.12	49.27	52.82	53.73	47.79	45.49	53.83	37.93	45.24	42.88	5.47	5.01	7.59	1.55	1.85	1.48	0.45	0.24	0.78	0.36	0.51	1.26	0.95	0.09	1.63	0.46	0.19	0.64	0.8	1.5	0.99	11.54	11.69	7.43	42.22	36.06	66.16	53.57	67.37	78.19	68.42	72.5	78.5	55.67
Unigene0002390	0	0	0.2	6.97	7.58	6.14	12.96	19.32	13.18	0.81	0.22	1.3	0.57	0.47	0.6	8.81	7.1	6.35	0.75	0.13	0.78	0.9	0.13	0.32	0	0	0	0	0	0.16	0	0.16	0	0.15	0	0	0	0.13	0.55	6.52	10.52	9.45	34.51	26.99	27.65	1.89	2.29	2.68	2.53
Unigene0002391	3.94	4.2	4.23	8.42	6.67	5.28	3.21	4.21	2.89	3.4	4.64	3.76	4.44	3.35	3.6	54.18	39.69	40.82	22.44	11.43	13.42	11.1	5.79	8.99	3.07	2.76	5.49	8.85	2.35	11.18	1.69	3.43	3.27	4.48	4.37	5.5	4.59	5.96	5.2	8.3	7.73	7.7	6.02	5.01	4.45	3.74	3.65	3.13	4.1
Unigene0002392	7.1	6.29	6.37	48.86	54.73	51.06	165.57	201.77	185.03	60.13	78.55	62.46	58.52	64.65	41.27	96.6	76.31	73.83	19.01	11.31	15.15	8.42	6.84	8.11	1.2	1.02	0.21	5.65	0.53	3.88	3.05	2.4	4.24	2.73	1.99	2.64	4.25	3.4	5.66	34.5	41.62	42.34	209.55	217.25	198.52	54.89	76.88	55.19	44.53
Unigene0002561	18.62	17.23	19.62	16.56	16.22	10.78	19.38	10.11	19.04	36.99	35.4	34.07	32.21	39.45	31.98	9.25	8.49	6.02	2.73	2.21	1.66	3.37	1.79	3.19	1.78	2.19	1.98	5.04	1.33	5	2.67	2.97	7.19	2.73	7.79	5.6	14.5	15.66	16.43	8.85	9.97	5.76	9.53	9.44	10.78	18.33	23.22	22.26	30.45
Unigene0002640	7.5	7.95	6.03	5.32	5.02	6.59	4.45	5.54	6.78	5.29	4.58	3.55	4.56	4.36	3.69	5.27	6.06	6.11	2.64	0.89	1.23	1.86	0.51	1.31	0.11	0.27	0.21	0.29	0	0.45	0.51	0.15	0.29	0.14	0.14	0.19	6.99	6.15	6.71	4.33	2.84	2.63	3.68	4.71	3.84	2.97	3.69	5.38	5.01
Unigene0002808	0.1	0.08	0.1	0.03	0.24	0	0.18	0.04	0.08	0.14	0.22	0.32	0.3	1.56	1.22	0.29	0.18	0.34	0.96	0.49	0.82	0.6	2.18	1.66	2.54	2.07	1.14	2.58	1.76	4.6	0.56	0.53	1.16	0.73	0.58	0.95	0.54	0.57	0.28	0.08	0.08	0.09	0	0.04	0	0.1	0.8	0.29	2.15
Unigene0002810	0	0.15	0.31	0.21	0.18	0.06	0	0.09	0.03	0.84	0.37	0.22	0.15	0.7	0.72	0.03	0.07	0.03	1.52	0.55	0.67	0.66	0.49	0.75	3.29	4.31	3.48	16.61	9.68	19.24	1.7	1.36	2.05	4.83	11.01	8.85	0.31	0.17	0.07	0.22	0.12	0.25	0	0	0	0.45	0.23	0.32	0.44
Unigene0002827	0.74	0.92	0.71	0.37	0.21	0.14	0.33	0.62	0.56	1.37	5.91	5.39	2.85	4.33	3.08	0	0	0.08	1.02	1.19	0.92	2.77	0.72	6.63	0.36	0.59	1.33	1.08	0.17	0.28	0	0	0	0.35	0.43	0.49	0.88	0.94	0.58	0.22	0.35	0	0.34	0.15	0	2.24	1.75	3.02	3.51
Unigene0002828	0.56	0.26	0.55	0	0.26	0.26	0.36	0.13	0.65	1.34	4.91	2.96	1.88	3.47	2.62	0	0	0	0.23	1.32	0.28	1.65	2.06	3.72	0.13	0	1.31	0.13	0.32	0	0	0	0	0.16	0.48	0.6	0.44	0	0.3	0	0.38	0	0.38	0.13	0.56	2.23	1.68	2	3.39
Unigene0003189	4.69	3.71	0	0	0	0	0	0	0	0	0	0	0	0	0	0	0	0	4.78	3.09	3.48	0	0	0	0	0	0	0	0	0	0	0	0.57	0	0	0	0	0	0	0	0	0	0	0	0	0	0	0	0
Unigene0003379	2.58	3.87	3.92	1.79	1.68	1.31	1.68	1.78	0.52	4.73	5.36	4.71	1.24	1.53	1.19	2.74	2.34	2.35	7.34	4.66	4.24	7.71	4.39	5.46	10.67	13.62	12.01	11.1	3.84	15.78	6.29	8.67	8.43	6.55	12.91	18.58	3.38	2.3	3.62	4.02	2.04	4.42	0.63	1.46	1.12	4.91	5.83	4.91	1.53
Unigene0003383	3.48	3.02	3.37	2.71	2.61	3.95	2.1	4.33	2.21	4.85	3.42	3.86	3.24	3.27	2.58	8.93	9.25	11.75	2.88	2.35	2.41	1.25	1.97	1.9	0.99	0.9	0.8	0.95	1.01	1.48	0.52	0.86	0.89	0.86	1.22	1.54	0.99	0.45	1.76	0.96	1.66	1.32	0.73	0.84	1.25	0.78	1.5	1.13	1.72
Unigene0003420	14.58	18.27	18.93	9.78	8.93	7.85	15.88	17.03	16.21	11.48	12.98	7.37	8.7	7.7	7.37	66.21	68.11	67.8	273.16	176.05	190.46	211.4	136.04	167.45	116.77	113.38	162.99	308.78	99.11	400.28	142.11	235.67	303.91	233.18	293.5	308.7	23.89	21.56	26.55	10.9	10.11	12.99	10.75	14.51	13.17	11.52	11.04	8.71	7.59
Unigene0003482	26.54	27.53	23.61	7.51	5.91	6.38	10.31	11.31	10.49	10.83	10.02	9.71	8.63	9.76	10.45	7.77	6.93	6.15	3.1	2.34	1.45	2.41	2.19	1.61	1.52	1.8	2.07	2.31	1.42	1.11	1.01	1.97	1.56	2.22	1.64	1.69	21.57	20.82	18.25	4.17	4.21	4.41	6.64	7.32	6.35	6.41	7.54	7.68	6.8
Unigene0003510	0.68	0.17	0.07	0.53	0.44	0.35	0.08	0.34	0.35	4.19	4.26	4.21	0.5	1.12	1.02	0.09	0	0.09	2.44	1.18	1.91	1.77	1.38	4.04	0.88	1.88	0.88	2.41	0.22	1.76	0.11	1.17	0.67	7.33	11.18	13.04	0.2	0.39	0.81	0.18	0.26	0.1	0.17	0.27	0.47	2.67	3.53	3.03	1.86
Unigene0003513	0.44	0.13	0.11	0.22	1.15	0.39	0.47	0.38	0.13	3.36	2.59	1.28	0.49	1.39	0.64	0	0.14	0	4.26	1.15	1.54	2.27	0.58	3.14	1.42	0.61	1.77	0.92	0	1.89	0	0.86	0.65	6.64	8.04	13.53	0.15	0	0.15	0.13	0.25	0.44	0	0	0.14	2.04	2.24	3.82	0.76
Unigene0003650	1.65	1.57	3.02	0.57	0.52	0.2	0.12	0.13	0	0.45	0.3	0.24	0.75	0.91	1.1	0.21	0.15	0	0.53	0.66	0.29	1.24	0.59	0.45	29.34	34.88	20.75	30.31	34.13	43.04	24.52	34.97	56.57	13.96	37.78	28.03	5.34	3.2	4.57	1.22	0.58	0.45	0.06	0.13	0.07	0.72	1.32	0.84	0.77
Unigene0003657	19.2	16.73	18.59	25.6	28.7	27.27	57.67	43.94	53.34	48.05	50.16	47.34	41.67	45.14	48.23	39.53	43.22	44.55	21.85	13.66	11.35	7.33	4.74	6.69	1.89	1.9	2.72	1.92	1.43	7.17	1.66	1.94	1.66	4.28	5.7	1.83	12.47	7.7	10.27	15.42	21.5	18.58	42.03	53.09	50.67	66.46	53.2	51.21	52.15
Unigene0003700	2.02	1.95	0	0	0	0	0	0	0	0	0	0	0	0	0	0	0	0	2.16	1.7	1.72	0	0	0	0	0	0	0	0	0	0	0	0	0	0	0	0	0	0	0	0	0	0	0	0	0	0	0	0
Unigene0003788	1.58	1.98	2.78	0	0	0.17	0	0	0	0	0.15	0.75	0.48	0.16	0.14	0	0	0	1.04	0.74	0.18	0.42	0	0	1.66	2.76	1.45	0.84	4.7	3.32	25.78	19.47	35.66	29.55	117.97	62.99	3.37	1.28	3.66	0.51	0	0	0	0.34	0	0	0	0	0
Unigene0003789	1.58	1.05	1.88	0.67	0.98	0.07	0	0	0	0.64	0.64	0.51	0.74	1.25	2.41	0	0.08	0	0.06	0.39	1.68	2.13	0.47	1.05	8.87	8.87	5.7	13.79	18.52	21.95	26.33	32.82	61.87	9.5	32.93	22.03	4.84	2.25	2.85	1.16	1.31	0.56	0.07	0.07	0.23	0.43	1.48	0.96	1.9
Unigene0003874	4.61	2.91	0	0	0	0	0	0	0	0	0	0	0	0	0	0	0	0	3.39	1.54	2.8	0	0	0	0	0	0	0	0	0	0	0	0.22	0	0	0	0	0	0	0	0	0	0	0	0	0	0	0	0
Unigene0003878	54.43	57.84	58.02	82.18	87.23	92.48	72.98	68.09	81.1	54.3	56.26	57.77	54.71	54.41	53.31	43.09	50.14	39.66	16.63	13.36	12.37	12.43	7.22	10.16	8.6	9.84	15.39	18.87	6.34	16.94	3.11	5.73	9.08	19.09	23.43	23.92	45.53	44.15	45.69	104.4	104.84	98.84	76.4	71.96	77.47	56.54	54.62	55.2	51.28
Unigene0004043	129.89	128.63	129.12	135.61	138.07	131.63	209.82	181.93	208.99	226.02	216.13	220.8	216.38	219.46	205.37	115.55	116.74	116.41	41.38	27.58	35.69	24.99	16.37	22.05	18.33	21.28	32.39	57.83	11.56	42.67	10.28	18.13	30.09	24.01	37.24	44.99	155.41	147.95	139.21	149.16	170.97	136.43	285.26	284.42	278.43	255.43	243.33	231.8	239.52
Unigene0004110	0.15	0.35	0.49	0.15	0	0	0	0.12	0	0.74	0.38	0.53	0.28	0.64	0.84	0.19	0.07	0	0.53	0.26	0.64	1.42	0.33	1.2	3.19	2.46	2.87	3.96	3.71	4.65	3.46	5.04	6.01	5.58	12.02	11.14	0.2	0.13	0.27	0.18	0.29	0.13	0.06	0.18	0	0.14	0.32	0.14	1.18
Unigene0004152	0.22	0.25	0.63	8.23	5.88	6.74	4.47	3.38	3.32	8.09	11.3	12.37	10.9	10.34	12.08	0.86	0.92	0.67	4.51	3.74	5.06	4.53	2.76	4.09	0.57	1.12	0.63	1.79	0.46	1.34	0.8	1.6	3.28	1.78	2.47	2.45	1.07	0.49	0.51	22.52	18.4	16.68	30.71	33.33	33.65	38.46	31.42	36.46	35.57
Unigene0004193	29.81	33.91	36.28	74.64	81.71	74.22	75.59	75.26	76.03	73.87	69.81	79.84	75.73	84.6	88.4	136.67	132.94	126.01	57.01	41.64	42.18	23.72	15.73	21.89	10.5	9.75	15.02	27.48	10.23	26.75	6.64	11.31	19.67	13.16	22.62	25.22	45.3	45.15	41.26	75.26	69.5	64.09	76.53	81.15	78.36	75.18	85.63	83.76	86.95
Unigene0004222	36.55	36.26	38.66	31.03	34.76	32.75	36.07	26.39	26.46	18.79	18.27	18.48	21.9	18.13	18.39	130.67	102.24	61.12	394.56	219.85	249.96	484.26	372.44	398.36	370.21	443.36	512.53	575.18	265.25	411.35	317.95	540.79	676.14	173.75	325.75	308.67	24.68	28.05	29.2	24.96	26.71	40.42	14.05	17.72	12.96	17.62	14.68	15.12	15.85
Unigene0004512	217.41	255	271.14	166.04	188.46	165.35	303.06	311.38	292.78	52.83	56.05	53.72	52.17	51.89	53.91	1680.97	1640.23	1501.68	829.22	472.74	497.8	516.05	283.88	387.75	52.34	64.98	87.97	113.8	26.48	199.69	18.96	22.73	37.35	13.21	32.08	26.87	910.28	719.46	944.75	320.32	373.62	348.58	880.99	792.38	746.9	125.3	94.16	89.08	103.87
Unigene0004889	0	0.15	0.46	7.28	7.35	4.17	11.23	11.01	12.74	11.22	12.41	13.68	16.76	17.49	16.6	8.34	8.37	7.46	0	0	0	0	0	0	0	0	0	0	0	0	0	0	0	0	0	0	0.4	0.56	0	3.64	5.43	5.13	7.61	8.36	10.17	8.03	9.59	10.32	13.28
Unigene0004915	16.54	12.92	14.43	2.85	2.53	2.63	3.67	3.79	3.81	6.73	6.64	5.36	7.66	5.92	6.22	0.48	0.57	0.33	2.01	1.31	1.88	3.86	1.72	1.87	7.61	6.13	7.58	7.21	3.33	5.85	4.62	7.28	9.93	4.2	4.88	5.25	14.76	13.59	16.04	2.53	2.95	3.29	2.37	3.5	2.96	6.34	5.75	5.49	6.37
Unigene0004957	9.87	15.75	9.77	18	20.92	20.88	8.3	6.93	10.23	11.11	9.18	6.89	7.16	6.87	9.95	2.41	3.42	3.24	0	0.28	0.28	0	0	0.34	0	0	0.32	0	0	0.17	0	0	0	0	0.31	0	7.6	8.97	7.5	11.77	9.33	14.22	5.4	5.59	4.36	5.56	6.04	4.99	2.54
Unigene0005232	22.4	21.37	19.4	5.37	7.79	5.05	13.31	13.38	13.62	14.15	12.69	12.18	14.52	13.16	13.53	7.36	8.73	9.84	3.77	2.5	2.61	4.08	2.33	2.98	1.1	0.44	1.5	0.71	0.33	1.29	0.17	0.67	0.13	0.86	0.57	0.65	27.66	24.38	25.69	9.46	8.25	9.82	13.85	12.64	13.29	13.85	16.5	15.44	15.52
Unigene0005352	1.05	0.35	1.43	0.18	0.21	0.29	0.26	0	0	0.81	0.59	0.45	1.16	1.05	1.25	0.15	0.08	0	0.96	0.48	0.31	2.07	0.32	1.06	6.65	6.97	4.81	7.98	7.03	10.57	7.91	9.14	11.35	7.37	17.6	12.41	1.13	1.26	1.24	0.07	0.28	0.65	0	0.15	0	0.96	1.7	0.86	1.35
Unigene0005355	0.35	0.23	0.29	0.1	0.06	0.06	0.11	0.17	0.06	0.67	0.43	0.64	1.12	2.25	1.96	0	0.13	0.25	1.21	0.26	0.64	1.85	2.05	3.42	1.64	3.07	1.32	5.42	3.75	7.51	2.39	2.66	3.73	1.01	1.65	3.02	0.66	0.84	0.34	0.06	0	0.13	0.06	0	0	1.07	0.75	0.61	2.49
Unigene0005761	163.7	195.49	203.9	76.74	87.42	63.18	80.72	77	88.69	122.53	138.24	118.72	147.41	138.94	143.32	189.74	184.61	227.63	453.62	369.22	403.11	654.58	387.9	605.9	764.03	1012	982.2	1357.51	529.98	834.37	647.36	823.63	1554.31	580.24	1283.75	1186.32	126.89	114.66	130.16	49.85	51.39	66.29	60.05	66.28	63.79	108.3	103.52	101.21	123.5
Unigene0005763	10.09	8.89	11.04	9.29	7.5	9.45	29.82	32.1	27.02	21.21	26.14	22.1	21.23	20.29	19.1	23.42	21.67	22.84	6.82	3.58	4.73	3.45	1.9	2.44	0.64	0.83	0.58	5.25	1.07	3.95	0.44	1.4	2.51	1.21	1.28	2.19	15.88	19.72	18.13	10.37	10.83	8.03	31.83	28.39	27.01	25.11	20.28	17.74	21.35
Unigene0006108	0.21	0.25	0.42	0.13	0.25	0.15	2.61	1.85	1.83	7.13	8.84	9.6	12.18	10.72	12.29	0.31	0.39	0.21	2.23	1.28	1.08	1.7	1.18	1.08	0.35	0.41	0.31	0.3	0.31	0.73	0	0.46	0.32	0.18	0.67	0.34	0.06	0	0.12	0.1	0.05	0.11	0.29	0.25	0.8	2.91	3.74	2.8	6.27
Unigene0006322	10.86	10.19	9.57	8.11	9.89	9.44	11.51	11.01	10.89	11.36	11.1	9.26	10.97	11.62	10.2	5.23	6.59	7.98	2.92	0.76	1.69	2.39	2.04	1.18	4.7	3.15	7.75	2.81	0.84	2.63	0.53	0.81	1.35	1.72	1.81	2.34	10.52	8.45	11.11	8.82	11.99	8.06	16.56	13.61	12.72	13.32	12.9	10.25	8.65
Unigene0006378	2.84	2.11	1.78	8.32	8.46	11.33	10.52	12.46	12.14	10.56	11.52	12.79	12.21	10.85	15.02	4.49	4.78	4.74	0	0	0	0	0	0.52	0	0	0	0	0	0	0	0	0	0	0	0	1.97	2.78	3.14	18.16	10.25	13.8	13.48	14.66	14.13	18.61	21.44	20.21	21.19
Unigene0006383	0	0	0.1	0	0	0	0	0	0	0.13	0.32	0.11	0.17	0	0.05	0	0	0	0.1	0.33	0.19	0.22	0	0.24	0.23	0.48	0.51	0.24	0.43	1.16	0.22	1.01	2.44	2.57	4.13	4.39	0	0	0	0	0	0	0	0	0	0.07	0.05	0	0.07
Unigene0006398	8.36	6.11	0	0	0	0	0	0	0	0	0	0	0	0	0	0	0	0	5.51	4.68	6.21	0	0	0	0	0	0	0	0	0	0	0	1.54	0	0	0	0	0	0	0	0	0	0	0	0	0	0	0	0
Unigene0006446	16.4	18.64	17.35	42.94	43.86	41.49	37.83	33.89	32.37	23.41	22.42	24.73	23.27	23.37	26.51	66.02	65.35	60.83	36.78	20.68	24.24	40.77	23.94	26.15	17.23	16.93	29.91	24.75	9.27	24.08	3.31	6.9	6.88	7.08	7.07	8.06	23.12	21.27	20.86	38.79	42.23	35.8	31.76	29.01	31.99	21.35	20.58	21.2	20.79
Unigene0006678	7.56	8.45	9.65	9.78	8.77	9.48	11.29	10.71	12.43	66.29	95.17	75.77	88.47	99.06	90.73	0.76	0.71	1.02	6.98	5.26	6.82	9.64	5.73	16.92	0.72	0.47	1.09	5.98	0.39	11.67	0.61	0.53	0.91	1.27	1.37	2.18	16.53	10.81	12.08	9.02	6.08	6.84	16.71	19.96	14.77	74.55	111.45	103.57	121.83
Unigene0006696	30.85	34.17	33.38	6.12	7.26	4.58	37.66	30.42	35.17	46.47	51.26	47.06	37.63	37.03	33.72	20.83	17.92	16.35	57.73	34.96	37.56	50.83	30.74	31.44	51.48	57.45	91.29	41.53	19.92	46.51	22.44	40.89	53.86	60.25	95.63	72.96	19.06	24.22	23.49	5.58	4.72	6.28	29.72	35.71	29.19	40.13	44.97	38.4	40.94
Unigene0006849	92.25	88.43	91.23	78.76	73.7	72.02	96.32	104.9	100.57	88.44	86.15	74.6	85.58	80.13	80.18	71.12	66.43	63.21	32.78	25.37	23.32	29.33	17.12	22.2	25.42	27.48	41.21	47.92	18.06	46.86	9.97	22.18	22.96	25.3	29.09	29.2	91.18	92.95	96.68	80.1	76.96	83.7	105.55	105.62	112.08	85.57	86.16	92.51	94.4
Unigene0006888	10.11	12.83	14.73	3.14	2.65	2.28	5.92	6.73	4.44	21.54	29.72	22.82	20.17	21.37	19.77	0.37	1.3	0.74	3.32	3.44	2.64	8.41	4.37	5.89	18.33	15.3	23.71	17.3	8.7	15.84	7.08	12.82	12.15	27.96	36.43	32.72	9.81	8.39	10.28	2.87	1.87	1.64	4.88	3.8	3.3	15.44	19.52	16.98	16.44
Unigene0007117	0.31	0.3	0.3	0.26	0.1	0.05	0	0	0	0.4	0	0.14	0.24	0.4	0.59	0	0.11	0	0.68	0.51	0.55	0.45	0.17	0.27	3.05	2.23	1.9	6.75	4.56	9.47	3.42	3.52	3.35	5.61	11.25	9.16	0.23	0.28	0.35	0.31	0.15	0.23	0	0	0	0.12	0.28	0.24	0.36
Unigene0007174	5.88	5.96	5.85	57.59	42.8	57.06	15.61	16.41	15.76	20.74	19.54	23.63	16.03	15.45	14.65	1.83	2.78	3.23	0.28	0.14	0.13	0	0.07	0.5	0.12	0.07	0	0.69	0.08	1.32	0	0.08	0.16	0	0.08	0	12.64	15.1	11.62	71.98	75.98	74.98	26.03	23.11	23.76	18.82	25.48	22.75	14.78
Unigene0007210	0.15	0.33	0.23	0.14	0	0.06	0	0.22	0.06	0.06	0	0	0.05	0.17	0	7.91	4.9	6.2	28.98	14.8	20.55	33.06	21.1	21.16	16.25	18.85	28.23	21.22	10.61	9.63	10.91	21.65	24.28	11.83	15.3	10.88	0	0.31	0	0.06	0.05	0	0	0.06	0.12	0.14	0.05	0	0.2
Unigene0007406	39.51	32.86	36.4	129.49	139.11	127.35	89.45	79.54	88.87	42.6	47.38	53.55	38.37	36.99	35.69	89.78	92.6	91.2	13.18	8.8	10.42	8.11	5.23	6.23	3.52	3.88	3.47	22.63	5.34	22.65	2.88	5.33	10.99	6.45	14.16	13.31	38.25	46.55	43.15	156.33	153.71	146.25	128.6	128.95	114.95	56.71	46.13	54.41	44.93
Unigene0007459	8.37	7.74	8.85	11.19	8.74	9.35	13.62	12.73	12.95	13.34	13.97	14.47	12.26	11.32	11.63	5.5	5.29	5.55	2.04	1.38	1.3	2.24	1.09	0.99	1.97	2.25	3.23	2.71	1	3.19	0.44	1.13	0.74	3.56	3.55	2.82	9.46	9.09	7.43	7.72	9.27	8.7	13.37	12.61	12.22	12.45	11.66	12.12	11.91
Unigene0007731	0.12	0.23	0.1	0.02	0.09	0.06	0.11	0.03	0	0.13	0.21	0.6	0.41	0.79	0.98	0.06	0.06	0.12	0.41	0.32	0.44	0.51	0.58	0.54	0.83	0.75	0.82	1.63	0.81	1.53	0.37	0.11	0.44	0.42	0.98	0.52	0.55	0.57	0.47	0.09	0.08	0.06	0	0	0.09	0.38	0.39	0.55	1.25
Unigene0007887	0.86	0.99	0	0	0	0	0	0	0	0	0	0	0	0	0	0	0	0	0.89	2.45	0.43	0	0	0	0	0	0	0	0	0	0	0	0	0	0	0	0	0	0	0	0	0	0	0	0	0	0	0	0
Unigene0008130	23.3	22.78	25.58	134	100.6	129.2	71.83	79.33	72.81	50.21	49.03	57.66	52.15	59.68	58.17	207.7	198.96	204.44	72.44	57.57	55.82	27.93	17.09	24.94	22.96	15.56	28	41.7	12.01	41.06	6.54	11.4	24.69	9.39	12.95	17.83	33.75	39.25	28.12	115.13	132	106.84	72.54	76.44	81.21	61.84	51.32	58.34	56.14
Unigene0008171	37.78	43.06	35.62	71.91	79.27	74.62	89.65	79.95	96.35	55.78	60.92	55.79	50.86	57.93	52.82	59.52	66.08	65.51	27.32	18.2	18.99	19.41	10.18	14.91	7.72	8.57	11.3	15	5	14.75	4	6.79	7.72	10.93	11.92	11.35	42.12	43.54	43.66	87.97	85.33	91.01	102.69	101.39	112.19	74.68	75.07	71.01	68.96
Unigene0008237	94.44	85.88	94.08	67.93	72.97	69	300.07	303.94	331.81	219.26	262.2	251.2	237.46	224.11	214.78	694.41	646.37	591.52	123.29	95.32	103.4	32.74	24.4	40.39	17.83	17.97	20.24	52.9	10.87	48.26	7.86	11.59	21.99	7.58	15.01	16.3	88.27	79.45	81.9	106.36	82.87	111.55	321.97	324.64	365.65	326.56	324.63	286.27	326.04
Unigene0008238	5	4.13	3.78	2.49	2.15	1.82	5.82	4.23	4.68	8.42	8.11	4.42	11.4	12.08	6.63	12.39	11.36	11.54	0.16	1.42	1.18	1.82	1.22	0	0	0.21	0.23	1.65	0	3.37	0.46	0.24	0.23	0.22	1.11	1.03	6.53	12.78	8.8	2.42	2.66	6.14	16.61	12.39	15.51	21.77	27.79	17.41	10.85
Unigene0008239	8.72	7.84	10.89	4.4	3.99	4.13	9.97	10.63	11.14	12.39	17.82	14.1	20.7	21.15	16.05	21.98	20.2	18.07	1.51	0.66	1.11	1.85	0.9	1.49	0	0.52	0.82	3.64	2.07	3.61	0.09	1.07	1.12	0.81	1.7	1.76	13.87	18.02	15.01	7.01	6.17	6.46	30.57	29.05	25.35	29.55	51.49	22.79	17.22
Unigene0008240	5.55	5.95	6.03	23.02	21.07	21.25	35.66	33.37	36.07	24.47	22.3	20.43	22.12	26.17	26.07	29.16	33.34	30.13	3.54	2.09	2.83	1.59	1.12	1.65	0.87	1.19	1.35	3.57	0.69	2.55	0.61	0.81	1.16	0.8	1.86	1.04	8.19	7.67	7.2	17.23	17.53	16.51	29.4	31.55	29.91	23.5	21.94	21.33	21.2
Unigene0008241	9.76	8.6	9.79	18.06	13.62	16.14	22.37	21.69	21.36	18.02	20.91	18.68	18.12	18.42	20.07	13.17	13.56	13.54	4.94	4.85	3.41	2.87	2.41	3.52	5.43	4.82	7.16	9.44	3.2	6.5	0.52	1.76	2.2	2.24	1.79	2.81	11.27	10.27	9.46	11.98	11.84	10.98	22.88	20.34	23.91	14.14	17.23	16.21	18.5
Unigene0008460	37.36	33.52	35.73	64.23	70.55	64.05	59.22	50.12	62.12	59.81	60.98	62.07	69.64	64.77	65.1	38.47	39.54	28.07	17.26	10.97	11.31	9.73	9.49	7.9	4.59	5.45	5.72	9.84	4.36	11.95	3.45	6.67	7.95	10.11	18.39	13.7	41.42	35.69	30.93	88.82	76.92	78.08	71.99	73.93	69.56	63.02	72.6	77.48	73.09
Unigene0008467	57.12	54.7	65.39	20.46	20.12	22.33	19.25	19.36	18.6	40.52	46.74	38.44	48.82	42.48	46.08	14.3	14.66	19.23	42.4	31.59	36.75	49.25	27.95	35.25	26.91	24.83	50.04	93.09	28.89	61.48	28.59	51.41	81.47	77.33	110.72	122.12	60.97	68.57	73.83	23.58	27.46	23.17	24.82	23.24	24.74	47.92	47.46	41.97	47.83
Unigene0008501	0	0	0	0	0	0	0	0	0	0.15	0	0.12	0	0	0.06	0	0	0.14	1.67	4.03	3.98	0.76	1.35	1.08	1.07	0.56	0.42	0.41	0.82	0.18	0	0.18	0	0	0	0	0	0	0	0	0	0	0	0	0	0.16	0.31	0.05	0.16
Unigene0008533	2.3	1.96	1.06	1.28	1.01	1.04	1.91	8.56	3.87	0.7	0.94	0.92	0.55	1.24	1.86	8.56	5.83	12.51	368.91	622.83	792.44	565.51	699.26	625.41	728.2	394.37	627.22	326.89	299.22	352.34	376.71	370.53	181.66	452.07	131.16	267.36	1.24	1.85	1.59	3.55	2.62	2.62	3.42	1.96	4.58	0.96	1.39	1.46	0.98
Unigene0008754	94.38	94.69	105.95	170.2	211.39	157.74	190.8	177.08	190.87	248.66	194.94	247.63	277.48	326.93	329.02	520.54	518.22	505.46	99.06	84.62	76.53	26.53	19.91	32.25	4.74	5.5	5.39	12.27	2.63	16.98	1.17	1.53	2.77	1.08	3.51	4.11	94.36	99.01	94.09	195.04	204.59	166.1	195.34	196.35	201.6	237.28	250.8	257.05	298.97
Unigene0008831	5.33	3.49	5.12	14.12	8.44	12.32	18.63	17.88	17.2	15.49	14.05	15.86	15.3	15.18	14.5	11.12	12.63	11.17	3.87	2.13	2.47	3.89	2.83	2.89	1.43	0.45	2.07	4.92	0.93	4.62	1.39	2.6	2.05	3.44	2.85	4.02	6.38	6.14	5.01	10.33	10.52	9.67	12.36	12.4	12.48	14.33	12.95	14.72	10.51
Unigene0008832	1.71	1.48	1.28	1.7	1.52	2.39	4.43	6.63	4.08	4.91	4.41	5	3.95	3.58	3.69	3.67	3.87	3.43	1.51	0.66	0.74	0.9	0.26	0.66	0.13	0.04	0.49	0.36	0.2	0.82	0.37	0.61	0.21	0.68	0.24	0.33	2.39	1.87	2.64	2.18	2.29	2.72	3.74	3.73	4.43	4.35	4.05	3.94	3.29
Unigene0008943	7.05	8.42	6.55	1.1	0.91	0.88	4.18	3.35	3.37	2.55	3.27	3.28	3.9	4.24	4.05	8.89	6.95	5.42	0.9	0.67	0.85	0.64	0.82	1.24	2.8	2.45	6.06	2.09	0.79	1.89	0.53	0.49	0.47	0.39	0.17	0.05	6.98	7.04	8.02	1.98	1.66	2.07	4.61	3.71	5.11	5.07	4.74	4.45	4.64
Unigene0009044	0.14	0.12	0.2	0.03	0.08	0.08	0.07	0	0.04	0.04	0.07	0.21	0.49	0.66	0.66	0.04	0	0	0.28	0.09	0.17	0.95	0.36	0.32	2.85	3.81	2.81	2.33	1.31	4.11	1.06	3.27	2.71	2.67	5.76	4.15	0.27	0.35	0.55	0.12	0	0.18	0.04	0	0.04	0.24	0.47	0.13	0.6
Unigene0009098	11.36	11.57	11.71	16.07	18.56	15.57	17.15	15.67	16.48	25.37	17.71	17.57	22.29	20.06	21.11	9.52	9.82	8.4	3.18	2.71	1.85	2.06	2.24	2.41	3.56	2.71	4.52	5.92	1.49	3.51	1	0.95	3.16	1.48	3.48	5.53	14.69	12.57	11.87	18.1	17.42	13.11	16.58	17.18	18.77	21.45	19.98	16.55	15.31
Unigene0009200	15.18	15.25	14.53	2	1.42	2.13	1.88	8.76	3.43	3.86	3	2.75	3.43	4.39	4.76	1.87	1.96	3.33	90.41	203.09	200.12	183.94	231.65	226.97	308.57	231.96	259.34	143.47	168.37	172.59	179.5	189.27	65.25	208.88	57.34	75.7	17.37	16.41	18.51	7.45	3.76	5.33	3.76	2.73	4.61	2.51	3	4.7	3.17
Unigene0009245	9.45	9.1	8.07	11.33	9.68	12.92	7.7	9.74	8.21	8.3	7.12	9.13	5.94	6.85	7.03	13.68	13.23	17.65	6.78	4.11	6.42	6.51	3.25	5.52	0.95	0.77	2.58	4.52	0.96	2.94	1.21	1.9	2.72	2.59	2.41	1.75	10.24	10.84	11.85	10.4	11.55	10.49	9.4	8.69	8.13	6.53	7.62	7.39	6.68
Unigene0009298	0.11	0.25	0.21	0.16	0	0	0.69	0.24	0.99	0.78	0.46	0.73	0.48	0.73	0.99	0.07	0.07	0.13	0.45	0.63	0.47	0.71	0.28	0.34	0.87	0.3	0.47	1.52	0.54	1.49	0.79	1.41	1.9	1.83	0.92	1.14	0.14	0	0.43	0.13	0	0.07	0.54	1.02	0.53	0.68	0.74	0.55	1.1
Unigene0009309	153.34	146.66	138.42	41.68	39.65	43.82	79.69	112.49	75.51	100.86	95.31	89.12	91.4	94.83	94.97	47.78	48.81	50.08	27.65	14.45	22.1	22.38	15.58	14.61	11.27	8.25	21.91	11.07	3.94	10.53	5.4	9.69	6.69	15.61	8.11	6.69	52.78	49.14	51.38	24.24	27.97	26.68	32.56	32.66	31.08	41.84	43.1	41.29	42.11
Unigene0009422	4.83	6.53	7.64	20.07	17.12	19.95	23.43	28.31	23.94	22.11	22.79	25.31	25.9	28.93	29.3	58.56	62.2	66.54	11.11	7.19	8.04	10.13	5.4	7.31	13.24	10.21	18.67	12.84	4.31	14.6	4.16	8.66	9.26	13.68	13.71	17.55	8.94	11.01	8.49	6.25	6.79	5.79	12.61	10.97	12.51	11.12	9.52	9.07	12.05
Unigene0009431	0.71	0	0.14	0	0	0.5	0	0.32	0.16	0.37	0.3	0.3	0.16	0.48	0.55	0	0	0.17	1.17	2.02	1.78	3.93	3.31	5.77	1.31	3.12	1.63	2.49	2.82	4.37	0.42	2.4	1.46	2.61	0.2	1.87	0.37	2.35	0.38	0	0	0	0	0	0	0.2	0.45	0	0.19
Unigene0009454	33.11	38.75	39.27	43.62	53.28	42.86	56.79	56.88	65.41	35.2	38.17	39.28	38.14	34.25	36.91	103.94	110.01	112.76	30.16	27	23.16	29.44	16.61	21.16	8.07	12.73	14.78	33.49	13.17	34.16	6.63	9.8	13.7	6.92	16.35	12.64	38.44	38.24	38.3	58.92	53.94	45.39	52.68	52.89	67.93	44.63	47.89	44.01	45.02
Unigene0009455	8.91	9.36	8.31	21.89	28.46	23.48	66.41	72.61	76.2	24.29	25.45	25.27	23.14	22.01	24.44	20.29	20.89	22.96	1.29	0.99	1.57	1.11	0.71	0.68	0.06	0.15	0.16	2.43	1.62	3.35	0.16	2.18	0.8	0.85	1.16	0.86	6.96	4.58	7.36	16.2	14.73	15.65	48.42	53.42	56.06	21.8	25.15	26.75	22.05
Unigene0009471	0	0.24	0.6	0.2	0.16	0.08	0	0	0.08	0.27	0.15	0.86	0.08	1.72	0.86	0.08	0	0	0.21	1.07	0.34	1.2	1.34	1.61	1.19	1.23	3.27	1.29	1.76	4.13	5.16	5.4	9.89	3.9	17.9	10.44	4.12	1.84	3.96	0.25	0.23	0.09	0.23	0	0	0.58	0.73	0.32	1.12
Unigene0009570	8.92	9.08	10.04	51.64	37.97	49.36	26.03	25.99	23.89	15.94	15.46	19.34	17.86	17.15	18.99	29.52	30.35	36.61	13.41	9.54	11.39	7.36	5.61	8.89	5.22	3.87	11.13	8.03	4.83	8.68	2.43	4.41	4.21	3.03	3.3	3.21	10.96	10.1	7.28	30.87	35.35	23.23	16.55	16.02	16.43	14.19	13.3	13.56	13.73
Unigene0009599	58.24	57.07	59.62	91.94	96.4	83.82	126.6	114.18	137.44	97.57	107.86	105.35	110.63	110.91	108.64	99.01	96.84	94.89	44.06	32.48	32.23	38.61	25.21	27.78	47.44	57.53	69.57	79.88	26.62	54.81	8.71	14.74	28.79	25.98	50.83	53.9	56.03	57.03	56.17	80.14	77.3	78.26	125.39	123.88	124.21	100.2	110.61	98.69	106.23
Unigene0009609	4.73	3.62	0.09	0	0	0	0	0	0	0	0	0	0	0	0	0	0	0	3.17	2.88	3.26	0	0	0	0	0	0	0	0	0	0	0	0.82	0	0	0	0	0	0	0	0	0	0	0	0	0	0	0	0
Unigene0009610	4.28	3.03	0	0	0	0	0	0	0	0	0	0	0	0	0	0	0	0	3.75	1.28	3.31	0	0	0	0	0	0	0	0	0	0	0	0	0	0	0	0	0	0	0	0	0	0	0	0	0	0	0	0
Unigene0009649	17.42	18.12	17.46	22.8	20.92	21.58	17.06	19.11	17.29	16.68	17.17	17.8	17.96	15.44	17.74	11.33	10.31	13.03	5.66	2.94	3.35	3.22	2.36	3.2	3.28	2.49	5.61	7.35	3.19	3.56	1.6	1.98	2.81	4.73	2.85	3.88	15.32	15.33	14.84	15.79	16.33	14.58	15.75	15.06	15.91	13.68	15.07	15.06	15.56
Unigene0009828	44.62	47.02	45.59	94.69	101.1	99.99	61.47	67.51	63.54	54.44	57.81	57.85	53.94	53.79	51.7	39.15	36.21	38.46	13.49	7.17	9.18	12.57	8.08	8.87	17.65	21.38	26.9	26.23	11.33	29.44	4.04	9.22	9.56	19.21	27.09	25.55	50.75	51.66	49.51	78.45	83.41	84.4	57.71	60.73	60.94	50.97	52.17	52.53	52.89
Unigene0009986	1.9	1.64	2.26	0.76	0.96	0.68	1.83	1.81	1.68	0.82	0.62	1.64	1.01	0.79	0.88	2.72	5.07	4.36	0.61	0.66	0.64	1.07	0.47	0.11	0.04	0.2	0.16	1.67	0.31	2.93	0.22	0.9	0.7	0.41	0.16	0.68	7.11	8.07	8.67	4.74	2.86	2.92	4.37	3.46	4.03	3.39	2.82	3.53	2.49
Unigene0010039	0	0	0	0	0	0	0	0	0	0	0	0	0	0	0	0	0	0	0.12	0.24	0.47	0.82	0.54	0.12	14.2	6.47	11.24	2.78	6.64	8.36	11.97	13.34	1.83	3.63	0.53	0.45	0	0.05	0	0	0	0	0	0	0	0	0	0	0
Unigene0010123	4.28	4.51	4.49	1.91	1.31	0.92	3.39	2.31	3.3	8.06	8.2	7.69	9.34	9.21	7.36	0.67	0.41	0.44	20.23	13.13	16.18	13.02	10.53	14.22	7.37	5.52	7.03	7.52	2.52	4.36	5.73	8.79	8.55	19.87	20.28	23.12	4.36	5.12	5.16	1.55	1.38	1.65	3.3	3.3	3.56	8.41	7.99	7.15	9.04
Unigene0010303	12.3	11.9	13.59	3.11	2.8	2.76	3.7	4.94	5.2	12.62	11.35	11.29	13.77	12.97	10.74	11.88	9.66	8.82	40.19	30.8	31.87	26.99	16.28	26.9	24.88	27.94	33.42	31.86	16.43	31.22	16.49	24.56	29.76	20.54	21.39	26.02	10.81	9.87	11.75	0.83	1.97	2.46	7	6.42	5.18	15.37	16.13	12.53	12.21
Unigene0010492	4.43	4.37	3.93	8.99	10.47	9.91	3.42	3.29	3.31	3.01	3.13	3.56	3.1	3.07	3.85	2.93	4.99	3.68	0.38	0.33	0.05	0.11	0.1	0.4	0	0	0	0.35	0.11	0.57	0	0	0.11	0	0.1	0	14.56	12.13	10.54	16.86	16.95	14.84	8.43	9.09	9.62	8.63	10.52	10.15	8.95
Unigene0010493	4.66	5.71	4.02	38.97	40.99	34.5	10.02	9.02	9.05	15.79	13.78	16.53	18.48	21.86	22.09	5.86	5.3	6.09	0	0.04	0.04	0	0	0	0	0	0.05	0	0	0.05	0	0	0	0.05	0	0	7.98	9.69	9.57	26.47	42.5	28.76	13.21	15.52	13.63	16.13	17.04	17.34	23.13
Unigene0010640	80.27	72.77	73.94	102.64	90.8	101.81	43.91	41.18	41.34	45.07	48.83	48.76	50.57	50.94	46.3	40.41	41.32	37.05	12.51	6.73	9.49	11.42	6.9	10.36	21.76	18.49	38.11	28.31	7.25	23.08	2.55	5.59	9.73	21.4	19.57	25.2	89.21	88.17	87.58	98.65	99.13	84.96	48.01	49.49	46.14	48.55	47.42	48.96	46.96
Unigene0010655	0.81	0.2	0.91	2.43	2.17	1.85	1.1	0.73	0.44	0.96	1.86	1.39	0.95	1.32	1.78	1.57	1.06	0.85	4.67	4.06	3.83	6.64	3.96	7.26	17.59	13.11	26.75	31.1	12.89	20.45	3.03	5.56	4.8	3.66	3.22	4.26	0.62	0.44	0.92	1.74	1.07	2.53	0.43	0.56	0.11	1.51	2.09	1.87	1.34
Unigene0010708	0.14	0.32	0.3	0.03	0.06	0.03	0.06	0	0.1	0	0.18	0	0.09	0.19	0.22	0	0	0.03	0.29	1.13	0.89	1.44	1.4	1.11	1.24	0.82	0.94	1.19	0.68	1.48	0.71	0.65	1.12	1.12	1	0.93	0.11	0.11	0.11	0.03	0.06	0.18	0	0	0.04	0.08	0	0.08	0.08
Unigene0010802	10.29	14.61	15.04	60.65	60.77	64.61	25.1	21.88	26.35	24.08	17.83	17.98	15.71	17.54	17.86	16.18	21.16	23.22	9.41	5.14	5.75	5.4	4.73	5.8	2.73	4.45	6.9	4.82	2.68	4.67	1.59	2.28	3.76	3.63	4.68	3.92	14.16	12.05	12.01	44.79	56.11	41.34	19.82	20.41	23.74	19.43	20.39	17.7	15.49
Unigene0010838	8.07	11.64	7.75	559.97	571.33	612.47	3.85	1.44	2.85	5.68	4.43	17.29	30.01	36.68	37.47	71.41	90.83	119.74	0.95	0.18	0.44	0.1	0.18	0.22	0	0	0.1	1.58	0.2	2.08	0.21	0	0	0	0	0	44.43	66.2	54.07	496.42	553.89	378.05	2.86	2.01	2.02	29.42	23.86	41.6	36.56
Unigene0010839	8.15	10.88	6.47	576.28	506.99	602.11	3.18	1.57	2.29	5.49	5.13	20.19	34.15	49.76	48.6	70.17	79.52	99.17	0.48	0.51	0.67	0.97	0.09	0.31	0	0	0.29	1.4	0.57	2.96	0.2	0	0.1	0.19	0.09	0	53.67	81.56	61.67	556.63	557.76	404.57	4.75	2.9	2.55	27.8	26.11	43.95	40.33
Unigene0010929	18.02	17.33	17.88	26.34	19.75	26.03	21.74	20.17	19.51	17.05	18.93	19.08	16.68	16.65	18.17	14.97	15.22	15.23	6.34	4.11	5.47	5.84	4.79	3.81	3.3	1.72	5.64	6.7	1.64	4.99	1.7	3.41	2.73	5.59	3.54	5.08	22.88	25.5	25.56	28.56	26.22	29.73	23.77	20.48	21.15	19.34	16.89	17.49	16.44
Unigene0011034	201.9	181.66	203.08	18.77	17.47	17.29	24.61	29.21	28.58	74.92	73.77	63.93	106.27	101.01	91.65	22.73	16.74	19.3	47.74	41.6	51.13	82.75	46.7	34.87	384.45	363.01	381.95	311.15	78.78	202.14	49.62	70.67	150.34	95.43	161.54	193.78	192.44	207.17	218.77	24.59	23.84	28.48	34.56	36.18	30.95	68.36	64.31	56.81	82.01
Unigene0011135	96.86	92.23	99.27	298.71	271.65	304.74	281.55	262.75	274.35	237.07	263.95	257.13	244.63	260.71	258.01	162.94	162.3	154.84	44.85	28.16	34.93	31.67	16.51	30.92	16.91	17.79	24.65	42	10.1	44.85	4.4	7.48	8.99	17.5	17.6	24.19	113.92	107.95	105.38	292.83	295.72	281.11	298.39	289.92	295.92	264.31	247.49	256.43	255.78
Unigene0011203	77.2	89.02	88.97	233.92	282.4	220.44	196.63	152.79	194.68	162.19	174.06	170.25	180.56	186.9	176.13	343.87	327.91	312.7	15.72	13.55	11.58	23.52	11.73	17.37	37.31	55.33	71.71	67.45	21.31	74.17	5.65	8.79	12.19	27	50.9	52.55	93.26	81.39	82.82	197.68	189.25	169.11	170.09	171.56	175.86	154.83	154.46	160.74	186.72
Unigene0011345	13.37	15.47	16.15	71	77.15	71.15	115.5	100.3	121.91	61.62	59.4	62.15	38.85	45.43	43.18	38.56	37.67	34.99	6.68	2.4	3.71	1.79	0.97	0.89	10.86	6.78	10.82	2.56	0.47	2.81	0.53	0.92	1.23	3.86	4.02	3.44	9.95	7.6	8.33	32.59	34.08	28.82	76.16	75.07	76.65	40.78	34.26	35.46	22
Unigene0011548	0.04	0.05	0.08	0.04	0.05	0.05	0.04	0	0	0.22	0.13	0.31	0.42	0.91	1.14	0.05	0.05	0.05	0.35	0.49	0.85	1.11	0.99	1.65	1.56	0.7	1.34	0.69	0.42	1.3	3.54	2.6	4.46	3.53	9.61	7.07	2.09	0.75	2.6	0.15	0	0	0.09	0	0	0.12	0.31	0.27	1.15
Unigene0011776	436.37	476.92	547.01	1091.71	1329.12	1153.64	466.28	506.89	474.49	63.38	86.77	92.99	67.4	67.21	58.89	5937.3	6432.89	5561.28	812.87	578.25	648.12	332.65	251.88	273.49	1169.81	1584.84	1500.75	719.64	318.38	877.88	95.5	141.87	182.22	78.38	125.51	116.48	314.01	294.03	318.24	459.26	509.75	381.46	398.67	359.92	402.76	60.38	37.28	47.82	46.72
Unigene0011921	279.65	269.03	285.41	677.71	802.89	660.86	384.21	311.71	383.62	290.44	289.48	331.32	323.44	360.78	349.59	264.87	258.6	240.18	111.1	92.18	71.29	67.53	47.15	57.93	202.67	261.23	194.54	141.27	55.19	145.69	22.07	34.34	52.99	39.41	77.94	71.58	282.28	292.73	298.58	1033.29	984.3	854.14	461.14	470	473.36	403.17	390.23	436.26	453.53
Unigene0012176	25.74	27.72	28.87	140.62	130.49	138.51	64.01	70.09	66.69	31.51	32.45	42.37	31.6	33.2	32.86	127.22	129.5	133.3	60.23	33.02	46.46	38.11	27.23	30.52	22.71	20.29	30.47	26.92	10.43	34.19	11.57	19.76	21.49	27.86	34.09	32.21	35.77	31.47	34.14	117.47	137.47	112.62	86.85	79	84.29	37.06	35.83	40.32	37.28
Unigene0012218	176.81	175.75	191	407.91	418.13	395.45	426.5	368.73	412.59	448.38	414.22	412.29	434.9	420.55	417.85	202.1	192.4	167.04	98.92	75.93	63.91	105.95	53.55	75.42	49.45	53.01	63.87	89.93	37.64	75.05	20.51	44.17	47.62	66.04	82.97	89.33	165.8	166.89	168.42	373.66	358.29	356.88	303.7	293.8	286.8	344.48	355.36	360.67	361.86
Unigene0012431	85.43	85.58	79.16	8.66	8.68	8.35	20.1	19.2	20.2	40.2	39.06	33.01	46.41	40.35	42.24	9.18	8.91	10.12	24.95	15.38	19.97	16.73	8.61	14.94	28.26	23.64	36.48	31.19	10.41	23.71	11.32	24.85	29.01	16.29	18.12	21.47	62.54	58.62	67.46	6.22	5.22	8.29	10.81	13.34	10.51	26.32	25.94	24.36	33.8
Unigene0012511	1.24	1.15	1.89	0.67	0.23	0.37	0.13	0	0.05	0.21	0.34	0.21	0.53	0.5	1.23	0.05	0.05	0	0.12	0.41	0.4	0.64	0.57	0.56	15.84	19.32	13.41	18.65	19.81	25.6	20.74	27.25	58.42	7.82	28.55	22.04	3.7	2.65	2.51	1.14	0.45	0.57	0	0.05	0.1	0.22	0.51	0.48	0.27
Unigene0012571	3.94	3.96	2.84	31.17	31.56	35.68	7.47	7.26	8.99	10.26	8.13	8.51	7.16	7.52	7.43	1.31	1.67	2.34	0.09	0.04	0.16	0.09	0.12	0.03	0.11	0.12	0.14	0.72	0	0.9	0	0.02	0	0.04	0	0	9.41	11.04	8.01	28.62	35.39	33.16	10.58	10.21	11.22	9.88	9.33	8.59	5.58
Unigene0012622	10.03	12.02	13.38	42.4	48.22	38.4	60.01	62.19	68.47	30.62	35.76	30.01	27.74	24.13	25.86	4.37	4.84	6.09	1.11	1.3	1.26	0.84	0.47	0	0.91	0.39	1.03	3.62	0	4.09	0.74	0.77	0.84	0.92	1.12	1.04	19.19	13.92	20.28	36.48	36.81	44.19	125.36	131.03	123.12	52.65	47.73	50.79	46.24
Unigene0012643	29.87	27.92	25.81	34.22	34.49	31.35	30.13	27.7	31.37	29.44	26.62	30.67	32.92	38.22	38.13	18.96	17.88	19.06	5.58	3.94	4.03	6.96	4.83	4.31	4.52	3.99	6.71	4.31	1.4	6.17	1.13	2.81	3.17	4.83	5.57	4.31	42.45	42.88	38.7	32.95	34.33	32.99	49.35	44.42	38.21	32.02	33.43	36.06	44.02
Unigene0012657	75.1	68.89	84.91	119.14	125.58	121.02	195.91	175.38	183.64	251.85	273.86	255.81	228.04	226.79	238.5	237.4	221.73	220.53	65.75	60.53	64.64	27.78	15.22	35.68	1.25	2.43	4.47	10.22	1.45	7.64	0.73	1.19	2.14	1.1	1.32	1.64	44.27	37.54	50.72	73.51	76.83	65.77	110.75	117.22	121.84	204.84	200.34	192.73	181.11
Unigene0012677	9.2	7.76	5.06	25.28	25.21	25.83	27.53	22.78	25.47	19.54	15.3	19.1	16.44	16.91	17.93	36.37	33.56	30.99	12.16	9.08	6.36	8.13	2.75	7.01	3.03	1.39	2.8	6.85	1.56	7.95	1.87	5.21	3.97	1.2	2.87	4.13	7.17	7.77	7.13	23.26	22.79	22	24.48	22	26.52	16.52	16.54	17.1	16.21
Unigene0012805	24.13	27.96	25.5	30.58	31.31	31.21	16.72	17.75	19.3	27.78	39.47	35.54	31.6	36.05	36.63	17.27	18.03	21.93	8.51	6.43	7.92	6.41	4.89	10.14	2.76	3.6	5.95	11.23	2.53	11.69	1.53	3.16	2.96	8.48	10.03	10.2	36.49	30.73	32.88	37.59	39.1	33.81	24.02	27.09	26.23	42.44	38.54	44.23	41.18
Unigene0013198	40.6	31.9	41.45	68.58	63.45	45.79	82.77	65.48	77.65	166.82	153.12	167.07	195.86	219.65	236.4	11.93	12.05	10.37	4.75	3.85	2.91	1.03	0.52	1.42	0	0	0	0.89	0.14	0.62	0.3	0.54	0.82	0.5	0.57	0.67	7.9	9.73	8.99	34.98	36.65	27.46	44.29	39.1	43.56	78.62	76.66	73.52	89.7
Unigene0013412	0	0	0	1.08	0.16	0	0	0.15	0	0.54	1.59	0.71	0.6	0.93	0.39	0	0	0	1.83	0.88	0.17	0.2	1.06	0.43	0.63	0.75	0.39	1.28	0.58	1.68	0	1.68	0	0.58	3.47	2.7	0	0.17	0.18	0.16	0.15	0.36	0.3	0	0.34	1.15	0.72	0.63	0.56
Unigene0013650	2.7	2.95	1.71	1.02	0.43	0.65	0.3	0.89	0.32	0.61	0.94	0.88	0.93	0.8	0.58	1.82	2.42	2.47	6.23	3.93	5.04	1.5	2.31	1.9	28.83	19.57	36.14	9.86	4.18	15.97	5.08	9.35	8.09	9.87	6.28	4.38	4.63	3.87	4.25	0.89	1.16	1.04	0.57	1.05	0.41	0.46	0.74	0.95	0.63
Unigene0013684	0.48	0.83	0.51	0.38	0.17	0.11	0.56	0.6	0.94	1.07	1.07	1.36	1.17	1.31	1.67	0.7	0.37	0.65	1.59	1.56	1.09	2.24	1.63	1.51	0.72	0.2	0.55	0.62	0.34	2.37	0.5	1.33	0.64	1.36	0.61	0.64	0.69	0.68	0.64	0.46	0.22	0.13	0.86	0.8	0.54	1.15	1.53	1.25	1.18
Unigene0013712	9.7	8.91	10.13	19.25	15.91	20.07	42.34	53.19	39.38	17.7	17.61	17.76	18.6	17.21	20.23	32.47	28.37	27.11	16.84	7.38	11.31	19.24	10.72	8.97	4.44	4.12	8.23	10.71	5.26	8.53	3.2	6.92	5.35	7.21	3.32	3.21	9.73	11.62	10.67	11.37	13.92	11.49	23.91	22.33	21.93	16.41	13.42	14.76	15.45
Unigene0013785	55.46	56.32	54.22	32.2	35.89	31.67	33.92	30.14	32.19	49.58	47.76	47.56	43.23	45.55	49.05	13.67	15.15	15.86	7.29	4.64	4.34	10.16	5.31	9.86	2.41	4.76	6.55	5.92	2.43	8.68	1.29	2.18	3.31	1.83	1.18	1.82	60.52	56.61	57.78	37.01	36.38	36.22	24.67	27.39	31.81	40.7	52.33	49.85	45.67
Unigene0013786	4.1	5.25	6.24	9.33	10.77	9.99	6.49	7.67	7.42	6.63	5.96	8.22	5.83	7.33	8.14	6.58	4.57	6.21	1.82	1.06	0.15	0.34	0.15	0.18	0.14	0.48	0.17	0	0.17	0.18	0.69	0.18	0.17	0.17	0.17	0	2.91	3	3.46	6.99	8.24	8.75	7.22	5.28	6.11	8.08	5.83	8.71	5.59
Unigene0013787	14.02	17.02	11.17	28.24	31.63	29.94	25.85	20.43	28.46	18.45	16.47	17.24	16.32	14.92	15.38	16.96	17.38	16.64	5.23	3.74	2.31	2.3	2.13	2.16	1.14	1.62	2.74	3.31	0.65	2.43	0.68	1.31	1.64	1.77	1.12	1.82	11.74	9.14	12.49	24.16	31.31	25.85	25.47	26.33	26.38	22.71	19.52	22.17	18.21
Unigene0013789	15.91	18.75	16.09	29.85	35.56	34.26	36.84	35.63	36.39	24.62	25.11	26.37	24.11	25.73	24.2	50.4	53.21	61.16	20.41	14.75	18	17.42	10.2	13.08	4.54	5.63	7.71	18.39	5.49	22.48	4.98	8.97	11.53	9.36	12.12	8.4	17.22	17.63	15.55	34.5	37.61	34.12	46.46	44.48	51.24	29.45	31.72	33.6	30.61
Unigene0013867	0.06	0	0	0.5	0.79	0.88	0.93	0.85	1.01	0.25	0.6	0.46	0.42	0.57	0.79	2.52	3.99	3.94	1.17	0.57	0.08	1.83	1.14	0.59	0.07	0.26	0.18	1.99	0.62	3.48	0.37	0.58	0.37	0.09	0.18	0.75	0.16	0	0	0.3	0.36	0.08	0.63	1.11	0.93	3.62	2.65	1.98	0.85
Unigene0013870	10.07	9.12	6.41	3.31	2.27	2.44	3.1	18.98	6.42	2.85	1.72	2.56	1.54	4.76	3.03	14.6	11.52	42.47	1580.7	3941.79	4393.51	3118.57	4041.19	4306	2917.7	2290.53	2113.97	1606.72	1920.34	2124.95	2867.2	2639.49	917.76	3007.37	812.92	1243.58	2.28	3.07	3.32	13.4	9.8	12.17	6.72	5.78	11.11	3.76	3.04	4.86	2.69
Unigene0013977	21.92	28.97	32.53	6.36	11.33	9.18	21.22	16.71	21.88	31.48	29.04	25.26	40.43	28.69	31.39	15.83	15.19	21.61	51.49	38.82	28.69	49.08	21.16	30.92	19.25	22.13	44.31	23.19	14.83	22.84	17.23	28.75	23.92	24.4	29.54	20.06	9.31	7.94	15.69	3.49	4.97	5.98	8.18	9.09	9.98	16.21	20.71	18.67	22.64
Unigene0014019	4.1	4.88	4.78	19.26	20.5	15.61	11.89	6.86	11.28	7.09	9.74	7.63	7.14	6.83	7.11	37.71	36.2	46.3	5.11	2.66	5.34	15.3	3.75	8.09	4.04	3.97	6.25	28.29	8.76	37.73	12.42	11.36	13.18	3.67	3.66	4.62	3.17	5.14	4.07	8.69	11.54	8.25	9.61	12.5	8.67	11.01	9.89	10.51	11.58
Unigene0014080	4.04	3.44	4.19	7.1	6.1	6.08	2.74	2.62	2.59	5.09	3.91	4.5	3.66	3.72	3.29	1.2	1.23	1.86	0.33	0.14	0.22	0.26	0.09	0.39	0.08	0	0	0.54	0	0.38	0.1	0.33	0.21	0.1	0	0.05	3.68	4.5	5.62	6.71	6.15	9.68	3.66	4	2.75	5.7	8.53	6.51	3.93
Unigene0014081	2.14	2.02	1.91	4.13	3.23	3.2	4.91	7.82	6.56	3.7	5.78	4.75	3.73	4.92	3.53	13.13	14.34	17.07	1.46	0.36	0.66	0.98	0.41	0.77	1.3	0.92	1.78	1.98	0.6	1.9	0.57	0.49	0.47	0.65	0.05	0.14	2.21	1.39	1.89	2.47	3.11	4.01	9.65	9.62	10.74	6.49	7.56	8.46	8.04
Unigene0014238	1.78	1.21	1.87	0.33	0.64	0.09	0.05	0	0	0.5	0.19	0.21	0.47	0.34	0.87	0.03	0.03	0	0.16	0.2	0.16	0.22	0.2	0.59	20.15	21.81	17.97	13.51	15.54	18.98	10.08	13.42	24.12	5.75	18.44	10.61	4.47	4.34	3.44	0.66	0.54	0.33	0.14	0.03	0	0.42	0.48	0.49	0.24
Unigene0014256	31.21	31.35	35.46	21.15	28.68	20.68	117.28	112.29	119.73	45.43	56.95	55.61	35.85	36.96	35.74	60.09	53.95	49.89	26.14	20.97	22.97	9.03	6.46	7.95	4.91	5.41	6.94	11.71	3.91	13.61	2.02	5.36	5.28	2.6	4.28	3.99	27.38	26.6	28.88	20.3	19.83	27.34	112.6	122.22	121.48	90.88	81.15	74.44	48.13
Unigene0014259	20.2	20.52	20.03	28.93	32.06	27.41	64.5	64.72	73.7	40.94	44.36	37.37	33.27	33.79	37.44	47.94	44.93	43.26	25.73	14.05	15.96	8.97	7.75	8.2	2.15	1.67	2.68	7.22	2.38	5.85	2.35	4.5	8.81	6.36	11.13	7.87	21.15	17.02	15.72	23.65	20.26	17.23	39.86	34.72	37.81	34.17	28.48	23.78	28.66
Unigene0014303	42.5	57.65	54.75	242.19	238.56	228.48	127.41	143.5	126.26	11.77	15.58	17.41	13.67	16.73	14.6	240.82	297.06	329.9	32.13	22.78	13.52	28.78	25.37	25.21	4.81	4.55	7.84	3.76	1.21	18.09	0.63	0.82	0.94	0.91	2.12	0.7	157.74	149.98	151.37	313.76	351.25	325.7	202.69	166.49	170.69	28.2	24.61	27.23	38.89
Unigene0014304	28.45	32.31	28.73	148.56	146.56	140.27	82.2	101.18	92.8	7.78	9.82	10.05	13.09	9.78	8.51	176.81	209.83	206	14.46	17.79	7.43	19.88	20.92	12.94	2.59	2	4.83	2.49	0.48	10.16	0	0.17	0	0.32	0.63	0.44	92.9	87.19	93.13	204.34	211.96	218.25	135.34	123.37	122.67	14.77	17.5	22.3	22.65
Unigene0014305	7.57	6.35	8.84	48.54	45.15	36.01	29.46	24.49	27.54	34.77	28.4	43.5	78.78	103.12	111.13	92.7	106.33	105.43	2.05	2.57	0.91	0.97	0.55	1.13	0	0	0	0.57	0	0.28	0	0	0.18	0	0	0	2.2	2.38	2.98	46.44	40.29	33.13	24.02	19.22	27.91	36.81	37.24	38.92	87.16
Unigene0014484	30.24	28.45	32.75	21.52	18.6	22.65	32.61	36.72	32.65	30.99	34.6	27.36	32.48	29.19	31.25	54.13	46.23	47.27	20.81	15.72	15.77	24.14	17.24	18.4	46.93	36.85	56.39	61.07	20.57	43.52	10.82	19.13	28.3	21.84	32.98	36.54	24.48	25.04	27.21	17.56	18.32	14.42	25.91	25.08	25.14	23.28	26.93	22.87	23.36
Unigene0014491	1.63	2.53	1.66	0.44	0.71	1.03	1.17	1.69	1.01	1.39	1.26	1.94	1.17	1.3	1.79	0.86	0.92	1.74	3.56	2.05	2.21	2.32	1.2	2	4.9	2.3	6.42	4.97	1.38	4.42	1.3	2.58	4.28	8.45	6.93	8.1	1.9	1.8	2.3	0.58	0.75	0.63	0.54	0.78	0.93	2.11	1.49	1.64	0.96
Unigene0014755	4.01	3.91	2.67	2.01	2.05	1.42	30.18	23.64	29.81	35.11	41	32.5	33.07	29.41	29.79	3.26	3.32	3.34	9.53	7.4	7.94	14.31	5.9	10.73	0.05	0.45	0.53	1.71	0.58	1.88	1.19	1.5	1.85	0.75	0.63	0.32	1.01	0.88	0.76	0.48	0.64	0.42	11.11	13.97	12.27	20.02	21.71	18.59	25.27
Unigene0014777	0.75	0.98	0.46	0.19	0.11	0.22	0.1	0.43	0.11	0	0.1	0.49	0.21	0.43	0.09	1.15	2.57	0.58	10.95	2.2	2.49	9.92	9.94	12.86	13.22	13.77	20.29	20.62	9	23.88	7.51	9.17	11.24	6.97	9.77	7.36	9.86	6.39	7.47	3.71	4.71	3.95	23.13	22.46	19.92	12.49	11.49	8.42	17.73
Unigene0014817	32.99	34.57	33.85	19.66	17.91	19.09	32.27	32.27	32.57	66.57	95.22	64.74	144.48	118.85	76.5	18.1	12.93	21.1	70.49	54.29	69.65	69.92	52.53	59.58	26.7	33.82	37.37	29.66	9.98	20.1	12.2	22.76	37.64	37.96	68.22	73.97	40.34	39.58	42.58	18.36	19	18.72	59.09	49.8	36.9	77.84	159	58.36	61.26
Unigene0014970	1.73	0.99	0	0	0	0	0	0	0	0	0	0	0	0	0	0	0	0	1.08	0.67	0.87	0	0	0	0	0	0	0	0	0	0	0	0	0	0	0	0	0	0	0	0	0	0	0	0	0	0	0	0
Unigene0014971	2.65	3.23	0	0	0	0	0	0	0	0	0	0	0	0	0	0	0	0	3.07	1.01	2.35	0	0	0	0	0	0	0	0	0	0	0	0.46	0	0	0	0	0	0	0	0	0	0	0	0	0	0	0	0
Unigene0015158	13.87	18	15.21	44.11	48.89	44.22	19.89	16.76	21.38	19.84	19.17	19.2	17.07	17	21.56	17.53	20.48	15.31	2.15	1.19	1.4	1.62	0.94	1.29	15.29	20.04	25.76	10.23	3.79	14.55	1.57	2.84	2.99	7.69	12.07	9.59	20.79	22.13	15.7	60.96	53.82	49.34	24.36	23.72	22.88	21.72	26.38	29.57	21.07
Unigene0015316	1.36	1.31	0.89	4.49	5.06	4.82	8.34	8.28	7.44	7	5.76	6.32	6.49	8.59	7.92	0.8	1.06	1.47	0	0.07	0	0.16	0	0.34	0.06	0	0.08	4.79	1.62	1.93	1.76	2.26	4.55	0.46	0.23	0.86	1.49	2.01	1.31	4.92	4.19	3.7	6.26	6.56	7.02	6.27	6.45	6.86	8.51
Unigene0015585	3.7	3.3	3.64	0.35	0.27	0.56	0.3	1.79	0.78	1.17	1.04	0.8	1.18	1.71	1.2	0.37	0.51	0.67	13.84	27.13	31.94	30.73	43.76	40.62	35.04	30	27.97	26.53	27.9	29.94	32.59	29.73	16.28	34.42	16.75	20.31	4.89	4.2	4.2	2.33	1.28	1.51	1.14	0.57	0.92	1.04	1.22	1.17	1.33
Unigene0015588	0.49	0.67	0.38	0	0	0	0.1	0	0	0	0.1	0.1	0.43	0.11	0.19	0	0.13	0	0.3	0.5	0.98	2.7	0.89	1.07	1.8	0.54	1.82	1.03	0.69	1.8	1	0.45	1	1.38	0.28	0.77	0.51	0.12	0.13	0	0	0	0	0	0	0	0	0	0.13
Unigene0015590	0.17	0	0.16	0.33	0.38	0.1	0.88	0.84	0.57	0.87	1.41	0.52	0.83	0.09	0.4	0.3	0.32	0.41	14.79	6.24	10.63	7.87	4.54	4.68	0	0	0.12	0.59	0	1.79	0.61	1.41	1.95	2.36	3.18	2.41	0.33	0.32	0.22	0.2	0.19	0.76	0.65	1.08	1.13	0.58	1.05	1.46	2.03
Unigene0015800	10.25	9.06	9.55	10.47	10.13	10.03	12.83	12.67	12.12	9.04	8.85	8.79	10.31	7.96	8.62	15.74	17.97	19.53	9.34	4.73	5.81	7.94	5.26	6.15	1.08	0.86	2.64	3.74	1.11	5.16	0.52	1.32	0.74	0.94	0.72	0.57	16.95	15.94	17.51	13.58	14.76	12.46	18.62	17.81	17.95	11.7	10.82	12.06	12.64
Unigene0015818	0.04	0.14	0.32	0.08	0.14	0	0.04	0	0.05	0.05	0.09	0.3	0.09	0.71	0.4	0.15	0.11	0	0.77	0.7	0.63	0.18	0.49	0.85	0.48	1.03	0.72	1.17	0.53	1.09	0.24	0	0.06	0.35	0.59	0.93	0.05	0.05	0	0	0	0	0	0	0	0.35	0.09	0.19	0.85
Unigene0016057	50.71	45	44.73	109.42	113.51	111.79	419.12	330.83	415.55	265.17	308.64	303.54	236.63	239.4	244.61	63.22	63.38	61.18	9.37	7.54	6.38	7.17	5.32	6.27	1.29	1.31	2.03	7.18	2.06	2.8	1.7	2.42	5.4	1.52	4.39	3.06	23.51	22.8	24.92	56.41	45.32	74.6	124.03	150.31	164.43	134.71	150.24	152.6	141.48
Unigene0016192	178.23	189.88	199.94	92.18	90.99	89.7	448.8	460.2	442.22	324.33	371.92	345.84	315.35	290.49	282.62	262.44	266.25	259.66	79	59.19	59.71	61.73	33.15	41.92	14.94	15.84	31.37	31.84	13.12	47.32	10.21	14.74	14.05	6.51	7.05	5.39	277.92	236.16	259.93	81.81	66.28	97.66	414.01	465.25	434.09	454.74	463.91	439.75	478.4
Unigene0016276	8.3	6.45	7.12	12.03	8.2	9.79	14.13	14.4	13.76	12.65	11.12	10.99	12.25	12.6	11.25	18.5	19.69	17.78	4	2.64	2.2	2.34	1.9	2.51	1.52	0.9	2.74	7.37	1.45	6.07	1.4	1.8	1.82	3.73	3	4.82	10.47	10.81	9.68	9.13	10.42	8.59	13.87	16.92	17.01	12.31	12.12	11.71	13
Unigene0016365	1.08	0.74	0.76	1.73	0.62	1.44	0.96	2.81	1.1	0.66	0.79	0.63	0.74	0.73	0.56	1.68	1.82	3.44	106.72	220.38	242.35	175.63	223.11	226.34	320.04	155.79	248.38	135.01	132.17	162.18	164.57	168.32	55.72	211.52	32.65	75.34	0.57	1.12	0.85	2.2	1.81	1.87	1.28	1.05	1.28	0.76	0.61	0.66	0.49
Unigene0016370	3.58	3.04	2.65	2.01	1.42	2.22	2.57	6.53	3.15	1.46	1.24	1.36	1.03	1.23	1.86	6.87	5.28	10.38	277.46	531.72	678.23	394.6	515.31	533.77	575.37	326.29	411.16	318.24	346.44	345.98	422	423.65	192.98	486.21	141.47	265.98	2.52	4.66	4.16	3.05	3.01	2.37	2.8	3.03	2.92	1.65	1.5	1.68	1.07
Unigene0016754	0	0.12	0.91	10.08	15.96	12.69	1	0.83	0.36	0.41	0.33	0.33	0	0	0	144.29	141.8	129.2	4.76	3.65	3.94	7.17	4.35	3.44	0.48	1.58	2.56	8.1	6.69	17.08	2.31	2.26	2.61	1.04	0.59	0.14	0.68	0.13	0	1.99	1.54	0.68	0	0	0	0.88	1.33	1.36	0.14
Unigene0016808	0.19	0.66	0.43	5.47	4.55	4.4	3.68	3.54	4.27	4.37	2.84	4.42	4.03	5.75	3.39	0.86	1.41	1.34	8.54	4.8	7.87	7.93	3.83	7.71	3.26	2.38	5.26	5.86	1.82	10.55	4.71	4.83	9.4	5.27	5.17	5.41	0.42	0.57	0.34	2.74	3.19	2.34	4.15	4.01	4.05	4.14	2.71	3.68	4.61
Unigene0016811	1.4	0.81	0.59	12.3	9.77	9.73	6.35	7.33	6.87	5.07	5.3	4.68	7.86	6.79	6.35	2.46	2.16	2.59	17.08	7.04	10.13	15.75	10.04	10.72	6.7	7.85	8.35	13.5	4.49	18.94	7.75	7.31	11.61	8.72	10.69	4.18	1.26	0.34	1.76	7.01	9.35	8.96	6.58	10.7	7.51	6.3	6.69	4.64	5.85
Unigene0016824	1.94	3.06	1.69	0.24	0.11	0.06	0.41	0.93	0.39	0.51	0.31	0.46	0.27	0.99	0.28	0.59	0.13	0.6	8.84	14.51	13.33	14.72	16.34	15.57	14.99	17.81	13.29	11.68	9.45	18.62	8.86	7.4	10.77	11.15	11.62	12.05	3.86	3.47	3.71	1.21	0.99	0.95	0.65	0.11	0.54	0.82	0.31	0.36	1.12
Unigene0016992	0.76	1.74	1.4	42.69	36.7	32.9	45	60.47	61.76	3.48	4.68	3.23	3.42	2.58	3.71	2.92	2.29	2.33	0.2	0.08	0.16	0.28	0	0.39	0.36	0.87	0.73	1.26	0.36	2.04	0	0.19	0.37	0	1.07	0.33	0.41	0.48	0.59	14.81	17.51	8.83	29.63	29.12	27.94	17.3	15.42	10.66	3.69
Unigene0016999	10.4	8.95	10.64	17.41	16.12	17.95	18.43	24.4	19.11	17.62	18.55	16.71	19.31	19.37	21.07	18.24	17.19	17.49	6.14	3.39	3.22	5.14	2.5	4.1	3.71	2.2	5.24	6.96	2.81	5.68	1.65	3.95	4.08	4.09	4.92	6.49	11.64	10.3	11.17	16.04	15.62	16.35	19.6	18.08	18.16	17.58	18.37	18.35	16.21
Unigene0017030	6.52	9.25	9.16	19.82	25.64	21.62	15.6	10.41	13.67	15.12	10.3	14.11	14.9	15.88	15.08	18.01	19.17	15.08	2.74	2.87	2.32	3.77	2.32	2.7	1.92	2.79	3.37	6.5	2.45	7.4	2.08	2.75	3.71	1.92	4.19	4.96	21.29	18.63	18.07	58.89	62.01	60	40.48	35.55	40.62	38.18	36.35	40.62	41.54
Unigene0017168	4.82	4.73	4.12	23.55	28.22	23.06	35.3	28.58	31.63	18.21	18.74	21.32	16.2	18.53	16.12	11.88	15.44	15.22	1.75	1.58	1.76	1.09	0.43	1.03	0.11	0.06	0.2	0.05	0	0.58	0	0	0	0	0	0.06	8.38	7.36	6.78	29.74	31.58	25.31	35.62	31.54	33.29	23.91	23.54	24.3	16.12
Unigene0017169	35.76	36.76	34.13	112.82	139.88	122.96	119.64	104.04	130.06	77.04	83.66	96.26	73.81	83.41	80.31	61.33	61.49	58.22	14.98	11.91	10.09	9.81	5.76	7.47	2.96	5.15	6.39	7.24	2.78	6.06	2.44	3.82	9.65	3.67	8.55	7.94	25.57	26.5	22.01	110.95	106.07	98.66	118.34	115.17	116.9	73.58	71.01	79.93	66.47
Unigene0017348	209.26	215.11	203.32	1405.29	1450.92	1444.12	866.11	747.19	840.11	673.4	619.21	772.05	673.11	796.09	752.73	371.1	369.42	328.89	118.04	85.73	86.94	25.11	19.43	25.01	2.58	3.07	5.08	35.02	6	34.12	3.69	5.33	8.61	11.49	20.57	20.72	300.12	350.46	315.19	1308.54	1370.6	1022.35	1012.63	987.38	974.96	845.86	764.15	872.86	796.23
Unigene0017444	82.1	81.85	81.34	75.17	68.19	68.68	99.61	103.6	91.24	105.23	121.14	107.71	113.05	118.33	122.43	141.57	143.73	143.27	51.42	34.14	41.75	36.99	21.27	29.35	40.83	31.85	56.73	38.36	13.27	36.62	16.78	29.6	30.25	62.35	46.29	52.89	57.1	48.66	51.24	40.13	37.23	35.17	34.8	40.41	41.56	64.64	61.52	58.01	68.33
Unigene0017456	1.89	1.67	1.91	11.75	10.74	8.76	69.11	80.72	64.61	45.8	37.54	44.03	53.46	70.04	63.8	233.59	245.84	232.74	1.29	0.57	0.71	0.29	0.52	0.19	0.09	0	0.12	0.38	0.17	0.31	0.12	0	0	0.06	0	0.16	0.95	0.88	0.65	5.1	6.81	4.91	33.8	41.92	43.79	30.36	29.55	30.33	48.03
Unigene0017475	0	0	0	0.15	0	0.09	0.08	0.34	0	0	0	0	0	0	0.07	0.19	0	0.09	5.19	9.82	9.05	5.09	7.01	8.08	5.8	1.25	5.8	3.3	1.19	3.74	3.8	4.56	1.34	11.1	0.75	3.41	0	0	0	0.09	0	0	0	0	0.09	0	0	0	0.1
Unigene0017746	0.8	0.65	1	0.23	0.57	0.19	0.11	0	0	0.04	0.18	0.1	0.33	0.27	0.48	0	0	0	0.03	0.04	0.54	0.49	0.35	0.37	12.64	11.76	6.94	12.31	13.16	16.48	12.83	17.25	39.32	8.01	24.18	19.15	2.09	1.02	2.19	0.48	0.61	0.61	0.07	0.08	0.12	0.28	0.57	0.25	0.23
Unigene0017774	15.3	15.31	13.39	12.02	11.11	13.25	25.63	23.23	26.86	28.58	28.1	29.61	28.88	30.58	29.72	21.09	20.25	19.71	9.27	7.1	8.17	6.98	3.75	6.57	4.2	3.08	6.5	5.26	1.61	5.56	2.65	5.44	4.88	7.86	5.91	6.4	16.5	15.95	16.15	12.7	12.66	12.5	24.02	23.83	23.67	28.43	25.53	25.55	27.04
Unigene0017789	2.53	2.02	1.51	5.43	8.52	4.56	4.99	3.96	5.17	15.14	10.75	6.74	9.06	6.66	7.72	1.19	1.01	0.48	0.61	5.05	4.66	3.7	3.05	13.14	0	0.54	0	0.46	0	1.51	0	0	0	0.28	0	0	0	1	2.62	3.72	5.97	3.58	3.49	4.62	3.88	4.94	11.16	11.42	14.35
Unigene0017790	8.64	8.06	7.53	19.06	24.77	16.59	12.86	12.36	12.22	29.03	29.11	27.96	28.3	26.39	26.01	4.8	4	4.22	7.09	16.63	15.91	15.24	8.57	60.33	0	0.47	0.49	0.9	0.37	3.04	0	0	0	0.36	0.73	0.34	6.04	6.89	7.12	31.02	20.67	23.42	15.71	13.68	12.32	29.39	30.63	35.22	34.96
Unigene0017865	15.5	15.97	17.84	12.17	11.04	8.96	4.99	4.81	3.73	1.49	1.32	1.48	2.08	1.64	1.39	63.75	60.86	48.95	180.48	108.93	128.75	308.41	166.09	185.32	196.63	195.27	400.06	292.44	116.2	285.8	36.63	52.88	94.32	30.87	40.87	51.78	9.19	12.39	12.59	4.06	5.28	3.48	2.45	2.3	1.79	0.94	0.67	0.57	0.6
Unigene0017933	20.89	20.67	20.14	27.01	23.91	27.67	18.74	20.12	20.42	18.43	19.78	19.61	18.46	17.96	19.16	22.56	25.15	24.28	9.67	8.32	9.09	8.95	5.86	10.16	1.92	1.88	3.94	4.54	2.19	4.89	2.06	3.23	5.22	5.04	6.18	5.69	28.45	28.06	25.11	24.23	24.34	23.34	14.09	13.02	14.37	12.61	14.13	15.07	14.17
Unigene0018056	181.5	171.94	178.48	122.59	114.51	122.18	250.13	241.3	272	252.66	285.87	262.62	252.68	283.91	286.14	115.14	130.57	166.34	71.93	45.06	50.23	40.18	25.48	49.56	6.98	4.9	15.62	8.37	4.68	10.56	2.02	4.01	2.82	5.06	5.83	3.98	99.3	94.18	88.17	54.55	67.41	67.07	155.61	160.27	153.38	133.61	145.35	153.69	191.7
Unigene0018181	2.84	0.54	0	0	0	0	0	0	0	0	0	0	0	0	0	0	0	0	1.23	1.23	2.08	0	0	0	0	0	0	0	0	0	0	0	0	0	0	0	0	0	0	0	0	0	0	0	0	0	0	0	0
Unigene0018368	2.8	2.59	2.41	9.02	5.03	6.32	8.82	8.04	8.9	6.08	5.87	5.93	6.87	5.26	7.11	5.57	5.06	4.72	1.07	0.08	0.23	0.36	0.24	0.19	0.07	0	0.09	0.5	0.09	1.22	0	0.09	0.09	0.69	0	0.32	4.45	7.7	5.06	7.98	6.76	6.37	6.27	7.28	6.57	6.6	7.03	6.44	5.3
Unigene0018507	1.99	3.12	3.67	2.46	1.73	2.18	1.61	1.9	1.04	5.47	7.22	5.43	5.2	6.38	5.53	0.07	0	0.07	3.75	5.7	3.79	8.36	5.96	7.84	33.15	29.45	44.98	53.76	15.79	71.51	3.91	6.97	10.64	88.95	120.58	136.86	7.24	4.62	8.73	0.93	0.68	1.26	0.34	0.43	0.22	1.36	1.72	1.85	0.33
Unigene0018569	0.65	0.86	0.96	0.13	0.07	0.15	0.29	1.3	0.44	0.6	0.59	0.4	0.43	0.88	0.57	0.42	0.31	0.63	10.83	22.41	25.63	18.46	27.14	26.45	31.26	18.72	26.18	23.62	23.36	24.45	25.52	25.24	10.81	24.69	7.85	10.35	2.16	1.7	2.38	0.84	0.43	0.48	0.56	0.45	0.53	0.4	0.55	0.7	0.47
Unigene0018650	0.22	0.12	0.21	0	0	0	0	0	0	0.86	0	1.25	0.72	1.73	0.42	0	0.42	0.13	1.01	1.41	1.91	1.11	0.57	0.34	0.88	0.3	0.16	0	0.15	0	0.32	0.17	0.16	0.46	0.15	0.86	0.99	0.14	1.17	0	0	0	0.12	0.26	0.14	0.46	0.81	0.81	0.89
Unigene0018658	7.65	10.03	10.86	1.69	1.65	1.83	2.44	2.39	2.28	7.45	6.12	4.5	6.83	5.82	6.74	1.18	1.4	1.66	9.84	3	5.46	3.48	2.41	2.04	46.51	36.11	59.38	7.07	3.33	7.01	5	5.95	5.45	14.37	15.47	14.81	12.39	10.51	12.86	2.02	0.9	1.56	3.36	3.66	4.3	6.74	6.52	6.33	7.02
Unigene0018716	0.26	1.21	0.64	6.54	7.55	8.14	23.83	21.38	22.87	28.02	33.73	45.88	28.96	31.28	34.28	26.16	24.09	18.8	9.95	6.3	4.13	9.41	4.28	8.24	1.68	2.53	3.61	5.87	3.93	4.87	1.94	2.64	3.29	0.56	0.93	0.52	1.72	1.01	1.06	4.71	6.57	8.1	11.04	13.56	17.15	40.74	36.09	33.36	32.06
Unigene0019118	28.29	30.79	24.53	16.14	17.22	15.19	32.66	32.25	36.05	48.76	39.76	44.89	58.19	58.45	57.53	4.79	4.81	6.57	1.14	1.03	1.11	3.73	2.64	3.04	0.2	0.3	0.45	3.94	1.13	3.27	0.06	0.48	1.69	0.56	1.06	0.58	44.53	45.15	39.68	23.03	19.95	16.63	41.12	37.76	39.15	52.89	60.06	55.79	76.79
Unigene0019178	9.32	7.12	7.56	7.74	7.04	7.5	5.32	6.3	5.37	5.65	7.04	5.88	4.63	4.51	5.52	8.87	10.15	9.18	3.08	2.57	2.03	2.52	1.29	2.53	1.95	1.06	2.6	1.98	0.78	2.83	0.7	1.13	1.67	1.77	0.99	0.87	6.42	7.27	7.14	4.29	3.79	4.28	2.55	3.13	3.01	3.51	3.54	3.72	3.75
Unigene0019186	63.14	66.56	69.63	96.4	103.51	97.18	95.47	91.92	75.09	49.6	50.31	54.23	56.34	59.38	50.62	205.4	163.21	126.02	59.84	34.78	42.32	61.25	38.86	43.99	98.63	105.29	114.26	140.81	43.38	116.13	20.02	32.54	54.32	14.98	29.04	29.64	55.62	50.28	52.79	66.03	74.5	59.54	79.06	66.21	58.16	38.3	35.13	34.94	36.76
Unigene0019192	24.23	23.1	23.55	48.65	53.49	51.59	47.88	48.95	47.22	38.42	35.98	37.52	38.8	42.01	41.85	18.43	18.82	18.44	6.78	4.64	4.41	3.63	2.48	3.2	1.74	1.22	2.61	6.73	1.46	9.1	1.66	2.89	5.62	3.68	7.15	8.11	24.41	29.37	28.17	32.85	34.53	31.34	34.57	36.02	38.05	28.94	27.91	28.19	29.48
Unigene0019388	24.77	25.52	27.65	13.98	16.1	16.37	23.79	31.48	26.33	28.46	28.64	27.51	28.34	28.86	28.87	21.91	21.35	18.69	5.16	3.37	4.63	3.53	1.79	1.58	1.38	1.04	2.56	2.89	1.34	5.18	2.71	5.91	4.09	3.39	1.64	1.29	11.85	11.82	13.28	12.02	10.86	12.87	26.53	25.51	26.51	19.33	19.67	19.03	18.79
Unigene0019418	2.33	0.82	1.44	11.78	13.15	9.29	5.31	5.92	4.69	8.25	5.69	7.25	7.51	9.57	10.12	16.5	19.16	19.85	0.34	0.17	0.65	0	0.25	0	0.07	0.18	0.47	2.2	0.37	0.9	0.19	0.4	0.19	0.09	0.09	0	0.42	0.58	0.35	8.02	9.61	11.27	8.04	8.66	8.6	2.64	3.84	5.23	4.05
Unigene0019437	0.64	0.81	1.18	0	0.07	0	0.07	0.22	0.22	0.93	0.2	0.67	0.71	1.24	0.87	0.16	0.42	0.08	0.73	0.25	1.13	0.94	1.25	1.01	2.75	2.65	1.21	1.36	0.91	2.08	0.95	0.59	0.85	1.37	1.82	1.78	1.85	1.48	0.78	0.15	0	0.08	0.22	0.15	0	0	0.88	0.95	2.97
Unigene0019896	25.24	29.96	27.37	18.38	20.52	20.46	23.48	23.52	23.48	28.1	28.42	24.59	28.74	25.85	27.85	15.66	16.73	19.01	8.26	5.4	7.64	7.31	4.92	7	5.03	4.76	13.03	16.21	4.4	12.15	3.29	5.98	5.81	6.9	7.2	7.27	32.47	35.35	32.09	20.19	22.29	22.59	30.82	27.67	29.95	37.45	29.89	30.89	32.21
Unigene0020304	3.51	3.29	2.53	4.6	3.29	5.86	4.43	7.16	4.58	8.81	6.98	6.79	7.89	7.42	7.26	4.37	5.17	5.91	0.96	0.88	1.12	0.58	0.33	0.67	0.04	0	0.36	0.04	0.1	0.11	0.26	0.44	0.16	0.81	0.05	0.19	2.25	3.11	2.88	3.63	4.67	6	4.53	4.33	5.56	4.69	5.39	4.96	5.46
Unigene0020313	0.15	0.13	0.07	0.08	0.06	0.1	0.05	0.28	0.12	0.09	0.03	0.05	0.07	0.08	0.06	0.13	0.13	0.21	7.47	12.39	13.67	10.03	11.49	11.35	13.01	4.69	9.76	5.59	3.93	6.3	5.43	5.22	3.19	8.31	2.05	4.2	0.14	0.2	0.26	0.32	0.25	0.32	0.18	0.17	0.19	0.06	0.05	0.12	0.06
Unigene0020343	15.28	13.45	12.86	23.54	19.75	19.62	42.41	39.08	40.11	57.79	72.25	64	64.45	63.64	68.12	24.78	24.65	22.44	5.33	3.41	4.87	3	1.77	2.66	0.53	0.46	0.83	2.77	0.26	1.17	0.13	0.33	0.4	0.52	0.39	0.32	10.64	12.84	12.06	14.33	12.15	14.78	20.97	19.93	19.13	55.99	52.54	55.36	54.85
Unigene0020376	3.22	3.14	3.76	4.11	3.35	2.41	3.37	3.64	3.78	6.72	5.99	5.86	4.57	4.77	5.28	0.82	1.42	1.5	3.27	3.31	2.52	2.04	1.74	1.52	4.65	5.77	4.39	2.14	2.25	4.13	7.7	7.78	16.45	9.59	21.29	20.74	3.42	2.49	3.18	1.59	1.52	1.27	3.27	3.24	3.77	4.96	5.15	4.12	3.56
Unigene0020450	13.79	8.02	13.62	67.7	69.46	58.45	66.68	65.13	77.66	68	66.54	60.43	46.53	49	39.85	11.5	13.03	13.72	44.21	29.22	22.42	1.38	0.87	1.04	0.06	0	0	0.72	0.16	1.88	0.41	0.34	1.14	0.24	0.24	0.88	9.85	10.06	8.77	42.17	42.56	39.27	55.16	58.63	53.61	71.86	76.85	70.54	49.58
Unigene0020483	0	0.24	0	0	0	0	0	0	0	0	0	0	0	0	0.13	0	0	0	0.14	0.36	0.35	1.53	0.82	2.4	0.57	1.25	1.11	0.98	1.39	2.48	0.72	0.22	0.1	0.1	0.49	0.09	0	0	0	0	0	0	0	0	0	0	0	0.06	0.09
Unigene0020484	0	0.08	0.07	0.14	0	0	0	0	0	0.09	0	0.37	0	0.24	0	0	0	0	0.15	0.27	0.44	0.31	0	0	2.44	4.16	2.13	8.42	4.5	10.62	1.03	2.38	3.92	1.8	3.58	1.86	0.37	0.09	0	0	0.08	0	0.08	0	0	0.3	0.22	0.13	0.57
Unigene0020588	3.86	3.46	0	0	0	0	0	0	0	0	0	0	0	0	0	0	0	0	3.12	2.37	3.29	0	0	0	0	0	0	0	0	0	0	0	0.19	0	0	0	0	0	0	0	0	0	0	0	0	0	0	0	0
Unigene0020589	4.46	3.27	0	0	0	0	0	0	0	0	0	0	0	0	0	0	0	0	2.87	2.59	2.51	0	0.1	0	0	0	0	0	0	0	0	0	0.34	0	0	0	0	0	0	0	0	0	0	0	0	0	0	0	0
Unigene0020614	77.48	78	79.89	44.8	44.38	40.77	105.5	83.3	106.4	66.67	80.83	70.27	58.79	60.15	53.35	68.82	73.36	73.31	35.7	21.38	28.37	35.41	23.53	30.03	24.72	26.98	50.53	148.48	34.77	162.48	9.74	16.32	34.17	15.43	25.86	25.77	85.74	82.61	87.7	41.07	35.03	45.94	85.23	90.83	82.98	84.56	80.58	75.78	63.22
Unigene0020616	9.86	12.4	11.34	2.82	2.68	3.51	6.54	6.32	6.32	16.1	17.69	14.7	14.45	15.08	13.46	1.11	1.57	1.78	4.37	2.83	3.67	3.82	3.01	2.61	4.96	4.55	10.68	8.39	2.28	6.41	1.98	3.07	3.78	6.21	7.76	7.06	7.12	5.86	7.14	1.44	1.28	1.27	1.14	1.92	1.8	11.02	8.96	8.8	12.69
Unigene0020830	35.93	33.71	34.01	25.45	29.79	29.05	42.08	45.1	37.61	79.43	65.13	72.31	76.89	85.07	83.92	14.29	16.29	19.03	7.39	3.71	5.46	4.57	2.93	3.83	3.92	3.89	8.21	6.66	1.73	5.66	2.66	3.95	5.5	5.92	5.76	5.52	33.63	35.02	37.35	28.78	36.49	32.63	37.26	40.73	38.44	81.35	73.31	73.95	71.73
Unigene0020889	129.4	119.54	119.98	196.95	162.39	196.84	180.89	181.47	178.68	149.81	166.5	169.05	158.96	156.92	167.07	110.67	125.41	116.86	60.92	40.75	47.27	61.57	32.83	45.05	36.55	26.68	56.2	78.14	25.75	87.72	16.75	30.32	41.73	41.3	35.32	45.04	145.58	146.33	145.25	187.45	199.97	191.16	193.31	188.37	187.58	152.53	150.67	157.7	141.64
Unigene0021013	3.93	3.71	0	0	0	0	0	0	0	0	0	0	0	0	0	0	0	0	2.47	2.17	2.55	0	0	0	0	0	0	0	0	0	0	0	0	0	0	0	0	0	0	0	0	0	0	0	0	0	0	0	0
Unigene0021150	12.18	10.5	12.45	20.14	16.56	18.69	26.79	25.81	26.03	26.01	27.37	28.08	27.9	24.55	26.87	18.85	17.16	18.97	9.78	4.89	5.55	6.2	3.18	4.97	4.07	2.42	4.58	9.88	2.93	10.33	4.23	7.68	10.41	5.91	4.56	5.84	17.77	16.4	16.11	16.52	19.22	17.64	22.72	26.17	23.81	30.98	29.95	32.6	28.16
Unigene0021185	33.29	32.49	30.7	42.2	41.8	41.65	30.27	27.56	29.09	31.63	32.54	32.92	30.22	30.81	33.6	27.66	28.11	38.87	9.39	6.11	6.15	7.94	5.27	6.82	3.15	3.49	5.85	7.6	3.27	7.55	2.23	3.54	3.82	6.27	5.14	4.8	25.19	26.58	28.29	37.41	47.1	43.06	25.65	28.92	27.17	31.23	29	30.66	28.4
Unigene0021391	17.67	19.51	20.75	57.34	64.28	54.68	57.2	48.87	54.94	91.8	91.28	74.88	96.83	83.22	80.6	25.69	20.06	23.61	4.32	2.51	1.87	5.51	3.88	4.36	10.29	11.48	12.76	0.99	0.14	2.3	0.22	0.69	0.58	1.76	2.39	2.82	25.17	20.57	20.45	58.26	61.84	53.12	79.32	75.69	69.67	100.38	101.98	89.17	109.66
Unigene0021577	11.9	13.11	13.92	72.54	78.19	73.12	65.24	60.48	71.18	30.4	33.23	35.96	29.42	36.47	37.92	41.17	40.6	38.02	10.9	11.57	4.24	5.65	5.42	5.13	2.07	3.28	2.58	6.76	3.96	12.86	2.78	3.83	2.92	3.1	3.52	2.76	17.5	16.36	17.44	85.32	84.97	115	69.32	77.81	66.16	49.31	51.61	46.37	53.91
Unigene0021774	23.86	22.21	27.64	62.99	59.99	59.98	31.9	31.84	35.63	37.09	37.38	40.04	35.75	39.64	38.01	41.55	43.29	38.66	15.24	12.8	15.49	18.64	13.42	13.45	4.59	4.67	5.93	13.82	4.42	13.02	4.89	7.12	8.81	9.22	12.17	14.5	23.94	26.37	22.93	72.09	66.03	61.3	39	37.59	43.35	35.64	35.15	39.74	34.48
Unigene0022156	0	0	0.2	0	0	0	0	0	0	0.09	0.07	0.07	0.46	0.08	0.2	0	0	0	0.5	0.71	0.6	1.2	1.7	1.08	0.96	1.33	1.69	1.7	0.39	0.95	0.51	0.11	0.4	1.07	0.2	0.55	0.18	0	0	0	0.16	0.09	0	0.08	0	0.29	0	0	0
Unigene0022157	0.12	0	0.12	0	0	0.09	0	0.18	0.09	0.11	0.21	0.17	0.04	0.27	0.04	0	0.05	0.15	0.42	0.99	0.96	0.94	0.99	1.7	1.11	0.77	1.27	0.85	0.91	0.56	0.65	0.25	0.35	0.68	0.4	0.53	0.26	0.36	0.11	0.1	0.18	0.05	0.04	0	0	0.06	0.17	0	0
Unigene0022159	2.64	2.16	2.29	4.78	3.04	4.55	2.97	6.76	3.53	1.46	1.92	2.04	1.92	2.77	1.28	7.3	5.7	13.89	280.55	560.96	627.33	404.95	522.09	557	418.52	239.49	369.41	249.78	329.05	389.06	468.7	484.42	147.31	582.9	90.79	162.46	1.55	2.31	2.61	7.39	5.29	5.01	4.21	3.87	3.37	1.37	2.29	2.85	2.18
Unigene0022207	0.16	0.24	0.56	0.16	0.18	0.12	0.06	0	0	0.69	0.06	0.66	0.23	0.96	1.02	0	0.07	0.07	0.6	0.34	1.33	1.16	0.28	1.49	5.08	6.18	4.8	7.08	5.04	12.64	6.46	9.05	6.14	9.68	10.94	9.85	0.14	0.2	0.21	0.32	0.3	0.28	0.06	0	0	0.37	0.56	0.69	1.3
Unigene0022209	7.76	7.28	7.51	2.98	2.41	2.7	3.95	5.47	4.02	2.25	1.4	2.5	2.09	1.34	2.3	7	6.11	6.93	33.03	48.13	53.73	33.95	33.37	36.78	53.09	36.13	60.78	28.67	21.86	35.61	22.99	30.55	14.93	39.01	14.39	15.69	7.07	7.15	5.73	2.04	3.35	1.96	4.67	3.42	3.58	1.4	1.51	1.79	1.16
Unigene0022300	21.21	20.61	21.05	43.63	41.07	48.33	30.41	33.46	28.42	46.32	41.08	41.95	41.71	43	43.66	16	18.65	17.47	8.58	5.8	6.9	9.18	5.25	5.83	3.44	2.93	3.33	16.97	5.11	17.09	4.5	9.98	7.49	10.2	9.24	9.43	30.97	31.66	26.63	49.67	50.96	47.98	34.82	35.9	33.56	54.39	53.64	57.8	47.66
Unigene0022329	0.88	1.64	1.17	0.11	0	0	0	0.62	0.13	0.14	0.23	0	0.24	0.5	0.21	0	0.57	0.14	1.82	1.99	1.24	1.44	1.14	2.07	2.93	3.63	2.22	2.45	0.16	1.02	0.97	1.36	0.97	1.4	2.65	3.49	2.01	0.84	1.47	0.26	0.25	0	0.37	0.26	0	0	0.23	0.1	0.15
Unigene0022379	0.27	0.56	0.16	2.06	2.56	1.78	39.55	49.58	42.99	9.73	10.38	13.57	9.99	14.43	13.97	1139.96	1047.76	972.12	10.83	7.97	7.72	1.59	0.71	1.62	0.38	0.07	0.08	0.58	0.54	1.18	0.4	0.5	0.32	0.46	0.39	0.43	0.28	0.28	0.29	2.01	2.53	2.14	11.7	14.05	17.37	4.44	5.76	5.81	6.37
Unigene0022388	89.01	88.28	86.49	129.11	134.16	126.27	100.02	89.75	104.65	92.37	86.41	102.19	91.69	95.61	96.63	40.09	43.11	41.26	14.97	11.97	13	11.34	7.92	8.94	7.95	9.27	12.74	35.6	6.17	32.53	4.94	7.8	14.95	7.92	14.64	16.89	83.91	89.93	82.8	137.04	133.01	127.54	126.25	125.88	122.92	85.01	87.99	91.63	78.54
Unigene0022554	0.51	0	0.49	0.34	0	0	0	0.19	0	0.45	0.54	0	0.19	0.19	0	0	0	0	4.06	10.38	6.85	7.71	13.31	13.89	14.21	6.33	10.09	7.01	9.71	10.26	12.05	11.83	2.51	14.53	1.69	5.18	1.78	0.44	0.46	0.41	0.39	0.45	0.38	0	0	0.48	0	0.32	0.46
Unigene0022893	12.02	13.21	15.1	51.2	69.69	50.8	8.06	5.93	8.41	6.7	7.46	8.03	4.88	4.9	4.82	6.09	7.51	8.09	0.54	0.2	0.4	0.31	0.41	0.58	0.24	0	0.08	0.68	0	0.97	0.15	0.49	0.08	0.15	0.22	0.42	23.61	27.4	28.47	45.42	42.42	34.88	6.65	9.02	7.44	6.21	7.01	6.39	5.15
Unigene0022988	0.21	0.1	0.57	0.21	0.1	0	0.04	0	0.1	0.11	0.18	0.44	0.33	0.29	0.08	0.05	0.16	0	0.26	0.66	0.32	0.43	0.33	0.33	2.05	2.2	3.41	2.68	2.22	4.23	4.78	3.58	6.14	4.07	8.43	6.69	0.61	0.49	0.17	0.05	0	0.11	0.05	0	0	0.47	0.27	0.23	0.52
Unigene0023177	31.79	29.2	28.36	89.38	103.46	92.05	109.38	95.48	110.35	73.42	79.48	79.65	72.14	69.85	68.1	127.79	132.34	122.51	59.28	29.06	44.84	39.53	23.4	27.53	10.53	11.37	19.45	25.71	8.4	30	6.04	11.36	14.61	7.69	16.94	13.04	32.93	29.03	28.32	106.59	103.11	88.94	116.39	118.04	118.91	72.74	76.36	76.84	66.57
Unigene0023200	30.13	29.13	32.32	65.69	58.22	67.58	53.79	52.3	55.81	55.62	59.73	62.97	51.29	54.71	55.68	38.75	38.61	36.92	20.91	10.97	14.94	17.62	11.11	13.88	14.97	10.57	19.03	33.5	9.51	29.27	6.21	10.91	13.66	21.51	27.55	33.16	35.93	36.21	36.46	71.61	70.62	61.37	53.75	56.36	53.49	58.69	52.18	53.3	48.88
Unigene0023330	31.33	29.42	30.67	0.18	0.05	0	0.24	0.05	0.1	0.12	0.48	0.43	0.05	0.1	0.04	0.88	1.23	0.61	8.08	5.08	3.51	5.4	3.7	5.09	32.74	53.44	57.28	27.29	9.82	24.7	0.13	1.88	3.25	1.99	2.49	2.98	7.66	10.32	10.46	0	0	0.06	0.2	0	0.11	0.32	0.1	0.13	0
Unigene0023389	16.91	12.45	16.61	9.43	9.9	9.15	9.03	7.67	9.72	26.95	21.87	23	30.78	33.37	34.62	1.4	2.09	1.37	9.37	10.61	4.76	19.89	11.96	11.54	5.26	4.09	10.53	14.04	5.04	9.33	7.48	16.77	10.99	18.08	13.39	15.04	5.19	4.89	5.32	5.07	4.5	4.5	5.36	5.63	6.66	22.1	20.87	19.4	23.96
Unigene0023651	1.55	0.68	2.59	0	0.07	0.07	0.06	0	0.14	0.71	0.32	0.12	0.79	0.54	1.21	0.15	0.31	0.15	2.1	0.85	1.35	1.48	0.7	1.68	12.9	9.76	10.15	5.95	3.82	10.02	11.59	11.21	16.21	10.58	18.42	17.18	1.25	1.22	1.36	0.28	0.07	0.23	0.2	0.07	0	1.34	0.76	0.78	1.22
Unigene0023654	7.12	6.34	0	0	0	0	0	0	0	0	0	0	0	0	0	0	0	0	5.14	3.71	4.74	0	0	0	0	0	0	0	0	0	0	0	0	0	0	0	0	0	0	0	0	0	0	0	0	0	0	0	0
Unigene0023712	2.09	1.95	0	0	0	0	0	0	0	0	0	0	0	0	0	0	0	0	1.49	1.01	1.47	0	0	0	0	0	0	0	0	0	0	0	0	0	0	0	0	0	0	0	0	0	0	0	0	0	0	0	0
Unigene0023874	0.96	0.75	1.26	5.59	5.41	4.58	2.65	2.8	2.36	12.03	7.57	12	10.46	14.38	15.35	3.67	3.45	3.33	0	0	0	0	0	0	0	0	0	0	0	0	0	0	0	0	0	0	1.25	1.39	1.52	7.64	8.11	7.3	2.49	2.89	4.22	10.61	9.14	9.84	12.58
Unigene0023957	14.4	14.32	12.68	6.59	6.21	7.8	7.2	6.91	6.5	8.8	8.51	8.38	8.3	7.73	8.23	8.44	8.7	10.31	3.75	1.84	3.8	4.35	2.65	3.65	3.29	3.27	8.1	14.61	3.68	13.03	2.28	3.54	4.29	4.53	2.28	2.95	16.6	18.77	18.19	7.11	8.19	8.83	7.16	7.78	6.63	9.36	7.24	8.2	7.05
Unigene0023969	41.08	45.34	34.87	163.59	162.36	184.86	25.1	17.53	22.72	27.64	25.18	27.54	19.93	18.94	18.3	9.53	11.93	10.83	1.2	0.39	0.7	0.63	0.61	0.81	0.05	0.06	0.62	1.21	0.37	2.25	0	0.13	0.13	0.24	0.12	0.11	63.05	66.47	57.25	221.82	200.48	187.3	19.31	21.85	24.98	20.11	20.49	21.24	13.49
Unigene0023971	19.43	17.77	18.52	30.2	24.87	27.78	54.5	47.36	51.89	43.53	39.58	45.17	43.13	40.79	42.53	50.67	50.95	48.56	8.93	6.45	7.34	4.83	2.48	4.34	2.82	2.85	3.38	5.73	1.85	4.54	1.28	2.73	4.13	3.23	4.64	6.01	24.35	25.03	21.64	29.2	27.24	25.72	50.11	51.36	49.24	47.59	44.87	43.57	42.58
Unigene0024158	0.45	0.52	0.32	0.57	0.19	0.86	0.53	1.39	0.76	0.22	0.09	0.43	0.14	0.37	0.08	1	1.07	2.18	24.26	26.08	35.67	22.49	24.49	20.09	28.5	9.61	28.23	15.07	8.95	17.06	12.05	17.11	6.29	30.35	5.54	14.84	0.86	0.68	0.55	0.44	1.58	0.86	0.78	0.78	0.46	1.45	0.44	0.5	0.45
Unigene0024201	0.85	2.61	1.85	36.02	37.68	36.65	15.36	16.35	14.47	17.46	14.52	19.33	14.45	12.44	13.91	5.11	2.86	4.2	0.74	0.28	0.45	0.73	0.92	0.22	0.08	0	0.82	0.42	0	1.75	0.21	0.44	0.1	0.3	0.1	0	4.17	5.08	3.71	33.36	32.78	37.84	16.45	17.07	17.72	17.79	18.43	22.56	12.96
Unigene0024272	155.39	165.37	166.03	93.85	99.26	90.16	110.15	107	115.93	81.56	84.49	57.26	70.01	58.83	66.46	124.64	140.44	202.73	395.79	308.72	251.28	250.71	138.52	165.42	124.05	134.28	197.65	266.4	81.32	261.23	95.1	148.91	243.78	177.38	263.15	295.43	119.14	112.23	120.15	107.1	98.28	127.96	91.25	87.04	100.57	61.88	44.38	47.49	55.44
Unigene0024290	77.68	71.16	74.28	88.42	70.24	79.47	100.85	94.12	100.85	83.19	89.2	86.18	83.4	87.02	86.08	73.03	77.55	80.88	31	21.73	23.9	34.24	19.85	29.02	31.03	23.19	54.93	58.29	20.89	54.13	9.95	17.81	21.04	16.3	18.54	17.87	83.97	81.43	83.2	69.98	67.22	70	99.76	101.43	94.33	67.38	68.93	69.84	76.55
Unigene0024307	4.71	5.79	5.14	54.33	50.8	45.71	44.91	40.79	45.87	17.75	21.94	23.72	19.27	20.4	24.93	4.23	4.8	3.53	0.81	0.48	0.41	0.27	0.36	0.22	3.21	3.12	5.2	3.53	0.13	5.35	0.95	1.71	1.84	3.09	3.54	2.69	1.99	1.95	2.17	9.64	9.38	11.5	32.96	38.48	35.06	9.3	11.94	13.18	12.71
Unigene0024312	4.59	4.75	4.69	10.54	8.98	11.55	9.09	8.9	7.89	9.43	5.21	7.99	8.01	8.38	7.61	5.99	5.46	5.1	1.41	1.42	0.73	0.75	0.17	0.3	0	0.18	0.28	0.23	0	0	0.1	0.4	0.38	0.09	0.82	0	5.15	4.79	4.42	8.09	10.34	9.65	9.33	7.35	8.43	8.92	8.56	6.49	9.24
Unigene0024462	29.71	28.58	25.82	18	18.27	20.06	26.29	24.73	24.49	24.47	26.3	25.96	24.57	24.38	25.22	16.27	13.8	17.19	7.24	4.74	6.53	7.29	3.52	4.62	3.89	5.19	9.59	6.29	2.27	5.19	1.74	2.64	2.87	5.12	4.98	3.97	26.32	26.35	26.72	15.45	17.63	17.53	21.82	22.46	21.5	23.02	21.9	22.43	22.42
Unigene0024634	7.73	7.17	7.18	5.75	6.33	7.03	8.9	12.63	9.58	12.31	9.92	10.62	10.56	9.73	11.58	8.47	8.77	9.44	3.62	2.72	3.27	3.42	2.52	3.44	2.88	2.13	4.17	6.14	1.73	4.78	1.49	2.65	2.63	3.09	1.93	1.98	8.66	10	9.65	6.33	7.67	8.56	10.77	11.53	11.27	12.78	11.11	10.16	11.19
Unigene0024756	0.84	1.23	0.79	111.33	103.51	123.17	28.01	22.55	26.72	28.33	23.09	29.22	20.31	20.55	22.16	2.82	3.78	4.5	0.33	0.13	0.31	0.58	0.19	0.19	0.17	0	0	0.47	0.11	0.88	0.07	0.04	0.26	0.04	0.04	0.03	7.73	6.48	5.67	122.57	138.62	125.75	42.5	39.02	42.42	32.49	28.16	34.72	18.95
Unigene0024776	541.95	575.74	696.86	1071.76	1051.44	1003.43	1484.84	1319.06	1468.48	2113.79	1929.86	1953.23	1534.27	1580.85	1775.19	200.09	192.45	185.91	25.49	24.51	27.73	17.18	5.93	13.15	1.5	10.08	21.13	20.25	4.89	14.25	1.33	1.39	2.48	2.24	5.03	4.84	442.72	518.29	543.66	844.23	876.17	798.23	1269.6	1258.7	1386.93	1643.85	1833.87	1717.34	1255.52
Unigene0024781	1.33	0.4	1.22	0.84	1.29	0.74	32.81	26.5	26.22	27.55	30.46	26.72	36.16	33.51	34.33	4.37	5.39	4.42	0	0	0	0	0	0	0	0	0	0	0	0	0	0	0	0	0	0	0.09	0.27	0.28	0	0.32	0.09	12.59	15.65	15.97	38.3	28.59	34.35	45.47
Unigene0024782	1.04	0.6	0.86	1.55	2.31	2	34.46	27.77	32.44	31.18	36.86	31.37	37.82	36.79	42.33	4.99	7.15	5.86	0.23	0	0	0	0	0	0.09	0.1	0	0	0	0	0	0	0	0	0.11	0.29	0	0	0.3	0.27	0.42	0.19	16.14	19.28	21.14	47.41	36.45	37.43	49.9
Unigene0025226	0.19	0	0.24	2.69	2.46	2.13	0.67	1.21	0.87	2.57	2.47	2.84	1.81	3.08	3.34	2	1.47	1.01	0.13	0.16	0.24	0.64	1.31	6.12	0.95	0.43	0.18	2.59	0.27	3.4	0.19	0.29	0.19	0.45	1.43	0.58	0.16	0.4	0.51	2.78	1.64	2.56	1.55	0.97	1.25	2.66	3.93	1.81	2.4
Unigene0025236	16.15	24.7	18.44	20.95	28.16	24.33	21.85	20.88	18.22	20.95	18.89	22.41	15.78	16.48	14.73	12.65	15.05	10.98	3.69	3.32	1.4	2.44	2.32	2.27	0.13	0.77	1.45	3.14	0.63	3.44	0	0.86	0.49	0.16	0.79	0	23.44	22.36	21.52	26.84	27.05	32.1	20.71	17.82	17.16	26.51	23.25	24.23	24.89
Unigene0025363	1.56	1.96	1.38	2.55	3.92	3.98	4.54	2.25	4.58	5.98	3.31	3.42	4.25	3.72	2.33	14.22	13.48	17.16	3.98	1.1	3.04	0.62	1.29	1.78	0	0.2	0.41	0	0	0	0.21	0	0.21	0.2	0.4	0	2.23	2	1.91	1.7	5.32	4.28	3.34	3.7	3.35	6.2	3.76	4.36	5.03
Unigene0025405	0.31	0.31	0.45	1.2	0.36	0.64	0.25	1.1	0.36	0.41	0.29	0.12	0.3	0.18	0.41	0.81	1.16	2.01	22.16	34.82	41.58	28.45	31.38	27.36	43.47	12.1	40.43	23.04	16.34	25.93	19.66	22.86	8.98	38.62	5.29	17.18	0.46	0.9	0.42	0.88	1.19	0.82	0.52	0.32	0.34	0.22	0.12	0.18	0.21
Unigene0025601	1.13	0.65	0	0	0	0	0	0	0	0	0	0	0	0	0	0	0	0	1.75	0.24	0.47	0	0	0	0	0	0	0	0	0	0	0	0	0	0	0	0	0	0	0	0	0	0	0	0	0	0	0	0
Unigene0025602	3.44	3.25	0	0	0	0	0	0	0	0	0	0	0	0	0	0	0	0	2.8	1.27	2.32	0	0	0	0	0	0	0	0	0	0	0	0.9	0	0	0	0	0	0	0	0	0	0	0	0	0	0	0	0
Unigene0025819	8.76	6.6	7.29	14.49	13.6	13.39	23.77	28.16	24.23	17.12	18.39	18.05	15.69	17.88	15.84	17.49	20.41	18.78	4.31	2.7	3.35	1.97	1.75	2.3	1.63	1.49	3.34	2.48	0.46	2.22	0.35	1.04	1.47	1.21	1.21	2.17	7.47	7.64	8.89	12.83	12.93	12.51	24.25	24.06	23.7	16.76	18.66	15.74	13.73
Unigene0025921	0.96	0.26	1.45	0.18	0.05	0.11	0	0.15	0	0.6	0.39	0.14	0.35	0.16	0.75	0.06	0.24	0.11	0.57	0.59	0.91	0.53	0.71	0.64	14.44	14.1	13.53	14.12	10.43	21.07	4.09	4.77	6.03	4.53	12	6.86	1.07	1.86	1.77	0.43	0.21	0.24	0.1	0.22	0	0.9	0.67	0.51	0.99
Unigene0025942	6.16	4.81	4.33	93.37	74.47	77.39	217.65	169.96	205.7	215.95	271.28	286.97	256.15	264.64	278.33	17.25	19.46	16.33	3.54	3.85	2.58	1.45	3.06	2.3	0.6	1.01	1.17	6.95	0.94	1.47	0.43	1.36	2.75	0.83	2.71	2.77	5.28	4.83	5.17	127.93	137.67	145.15	175.91	197.26	220.78	379.9	373.49	403.61	441.94
Unigene0026484	1.81	0.79	1.45	10.43	12.47	10.28	5.25	5.85	7.19	5.66	4.96	5.69	4.42	4.12	5.84	6.09	5.84	6.07	1.23	0.97	0.78	1.28	0.81	0.88	0.22	0.09	0.18	1.1	0.71	1.83	0.74	0.58	0.46	1.15	2.39	1.49	2.85	2.55	1.17	9.67	10.83	10.79	5.66	5.77	6.51	4.31	6.68	5.74	5.01
Unigene0026803	0.36	0.22	0.51	0.48	0.47	0.39	0.28	1.11	0.55	0.22	0.15	0.1	0.05	0.14	0.14	0.88	0.78	1.39	22.64	31.27	43.22	26.5	29.22	29.8	47.36	17.04	41.58	26.36	17.42	26.15	18.14	23.48	11.03	38.46	5.15	18.22	0.31	0.61	0.19	0.52	0.82	0.38	0.46	0.37	0.63	0.3	0.25	0.18	0.13
Unigene0027093	9.19	9.73	8.57	43.49	39.22	49.76	9.67	10.38	11.92	12.43	10.56	12.28	9.51	9.25	9.58	4.12	3.28	4.37	0.93	1	0.81	1.31	0.61	0.47	0.64	0.65	0.8	1.66	0.18	3.1	0.06	0.26	0.19	0.18	0.73	0.28	13.92	18.05	12.74	54.49	59.16	55.52	18.15	14.19	16.52	15.6	14.05	15.42	12.41
Unigene0027094	3.12	4.43	4.62	3.29	3.59	3.22	6.46	5.6	6.77	6.77	6.43	6.16	4.27	6.06	7.09	6.95	6.68	6.57	1.52	0.95	0.92	1.07	0.72	1.73	0.21	0.51	1.06	0	0.26	0.28	0	1.42	0	0	0.52	0	5.04	3.05	5.92	1.97	1.88	2.65	3.29	5.66	3.19	4.66	3.5	4.61	5.76
Unigene0027109	56.09	41.65	55.17	119.61	130.65	117.1	1527.84	1167.89	1193.63	596.12	615.16	650.65	621.48	590.5	626.89	1576.05	1119.63	1028.46	21.54	19.35	28.11	17.7	15.2	8.67	1.56	1.23	1.7	77.28	22.02	78.8	17.81	44.63	41.54	20.98	24.99	26.75	34.03	26.32	23.96	159.67	120.02	170.59	1034.75	1044.71	753.09	762.64	654.71	690.17	812.79
Unigene0027110	5.94	5	7.71	45.63	57.15	45.67	254.89	205.62	244.46	110.96	132.78	117.79	106.11	101.8	114.07	26.75	25.68	25.52	1.12	2.06	2.33	1.76	1.79	2.9	1.25	1.54	1.06	28.4	4.48	22.73	4.12	8.77	11.34	7.28	10.51	10.65	11.71	11.73	10.05	45.72	32.64	50.09	154.4	172.66	134.84	184.83	162.06	164.07	142.65
Unigene0027254	15.33	14	14.29	63.35	58.69	67.41	15	15.84	12.67	10.22	9.41	11.22	14.12	15.27	15.59	7.99	7.92	12.95	1.65	0.85	1.64	1.13	1.28	1.09	1.85	1.52	2.42	2.31	0.7	1.89	0.66	1.01	1.5	0.64	0.58	0.7	26.19	35.19	31.17	70.39	68.62	53.46	17.36	17.3	16.71	12.5	10.92	15.05	11.2
Unigene0027255	8.44	4.29	3.75	24.1	28.94	28.45	8.85	6.09	7.33	5.28	2.79	4.35	5.51	7.25	6.55	5.24	6.29	6.65	0.57	1.26	0.52	0.81	0	0.22	0.48	0.19	2	0.49	0.79	0.21	0.41	0.43	0.2	0	0	0.18	11.76	9.38	9.84	29.22	27.48	27.74	9.3	7.05	6.36	4.09	6.89	7.85	3.58
Unigene0027285	1.97	4.04	2.14	0.18	0.27	0.28	0.38	0	0	0.55	0.06	0.31	0.07	0.34	0.4	0	0.23	0	2.22	0.08	0.15	0.17	0.08	0.09	1.86	2.13	1.81	2.1	5.26	3.22	31.28	22.36	29.74	41.6	110.03	68.71	4.52	3.2	5.84	0.07	0.54	0.31	0.07	0.14	0	0.17	0.25	0.06	0
Unigene0027308	32.02	35.96	40.26	47.13	58.4	46.1	112.4	131.44	102.55	105.93	122.05	127.04	94.47	103	84.03	67.48	74.59	74.43	20.52	8.87	12.1	15.62	10.2	9.68	3.69	3.93	7.87	7.34	1.89	12.41	5.68	8.1	3.52	12.46	7.35	7.21	58.52	46.56	51.88	52.87	60.16	63.01	134.15	131.39	125.85	139.98	147.84	138.07	119.19
Unigene0027373	0.57	0.79	1	11.52	12.52	10.19	23.86	24.12	26.64	3.87	2.55	3.92	2.97	4.3	4.31	9.63	11.18	8.74	0.24	0.11	0.22	0.25	0.07	0.04	1.72	1.5	1.78	0.47	0.24	0.31	0.04	0.31	0.21	0.2	0.45	0.11	0.75	0.37	0.5	10.03	9.47	11.2	22.03	23.34	23.44	3.78	2.79	3.83	1.64
Unigene0027374	1.05	0.93	0.74	32.36	35.09	32.32	62.13	52.21	57.49	19.95	19.29	22.42	15.13	13.67	15.19	61.57	62.39	66.45	25.82	21.65	11.64	19.96	11.9	16.93	0.98	0.89	1.52	6.37	2.07	5.99	3.1	4.81	5.12	7.93	7.8	7.65	1.69	0.93	0.6	26.64	26.44	28.4	55.81	57.71	53.76	26.55	24.99	24.66	16.92
Unigene0027375	4.43	5.19	3.42	44.54	46.67	45.14	25.98	27.17	23.98	19.43	18.95	21.07	15.25	18.84	20.23	17.1	14.13	17.86	0.2	0	0.32	0.12	0.07	0.27	0.07	0.23	0.16	0.17	0.08	0.48	0.04	0.09	0.08	0.04	0	0	10.15	11.52	11.6	67.39	68.26	49.32	34.07	33.7	38.63	31.78	32.35	32.26	23.93
Unigene0027376	5.33	4.3	4.69	8.37	7.29	7.03	31.88	27.69	33.35	18.63	19.36	17.75	16.6	16.19	16.45	12.13	14.71	14.39	2.73	2.44	1.88	2.19	0.94	1.03	0.94	0.91	0.95	1.69	0.77	1.66	0.13	0.51	0.93	1.32	1.4	2.77	4.46	3.94	3.54	6.39	5.98	8.16	20.69	20.93	18.56	14.21	13.99	13.55	11.54
Unigene0027473	29.05	39.3	45.92	32.09	34.68	22.8	50.84	48.54	53.27	38.14	38.05	32.81	31.32	27.57	30.05	231.34	200.28	176.1	27.18	16.02	18.61	25.11	13.64	14.95	15.12	15.64	13.86	19.99	6.88	24.6	19.33	18.21	37.95	12.4	34.09	26.98	4.18	3.93	5.3	5.02	5.2	5.51	8.36	8.55	7.72	12.82	11.24	15.22	13.25
Unigene0027923	4.12	5.58	7.68	1.51	1.2	1.59	0.5	0.12	0.42	2.4	1.94	2.79	3.35	9.92	7.81	0.76	0.61	0.51	6.44	0.88	3.48	4.96	3.81	4.75	23.04	20.77	17.19	14.12	9.44	29.25	5.92	5.88	6.84	2.45	3.78	3.32	10.24	7.34	7.08	1.99	1.18	1.5	0.23	0.19	0.06	3.38	4.32	3.83	16.71
Unigene0027924	8.36	9.87	15.41	3.25	2.89	3.75	0.98	0.65	0.33	6.7	3.46	3.72	2.22	3.78	4.37	1.68	0.45	0.56	7.42	2.82	4.1	4.85	1.86	4.13	105.72	136.3	97.39	117.79	95.07	178.07	76.96	79.08	112.89	37.51	88.12	64.92	13.47	16.99	18.59	6.42	1.69	4.35	0.51	0.14	0.36	3.23	6.13	5.43	5.3
Unigene0028040	14.64	14.71	15.38	29.1	21.9	28.92	19.17	16.25	18.7	11.32	11.17	12.34	10.81	11.02	12.86	71.62	74.13	60.27	36.62	20.26	26.1	34.27	20.96	30.54	16.17	11.32	22.63	33.93	8.05	20.16	6.5	9.32	22.62	11.26	14.58	25.78	13.43	12.98	13.04	15.94	17.74	13.02	13.91	13.24	13.03	7.9	6.72	6.93	6.13
Unigene0028090	1.65	1.64	2.06	0.87	1.18	1.28	0.86	0.41	1.18	1.88	2.56	2.07	2.39	2.13	1.87	0.45	0.67	0.77	1.78	1.47	0.92	1.77	1.1	1.44	0.17	0.3	0.48	1.85	0.73	0.62	0.22	0.17	0.81	0.52	0.88	0.82	1.05	0.94	1.38	0.44	0.33	0.24	0.82	0.26	0.68	0.77	0.97	0.48	0.7
Unigene0028439	7.37	9.38	8.17	57.59	62.35	51.94	30.58	20.38	24.27	43.34	33.23	40.99	45.01	43.71	45.19	12.69	11.03	8.79	0.17	0.05	0.2	0.35	0.21	0.37	2.31	3.78	2.93	6.51	3.97	5.41	0.41	1.78	0.7	2.32	3.79	4.64	15.62	12.23	14.01	124.28	116.35	97.02	150.44	137.94	147.32	35.96	34.23	36.28	42.27
Unigene0028442	2.94	2.77	1.98	2.35	1.51	2.2	6.26	12.14	6.4	11.59	7.95	8.57	9.22	8.47	8.25	4.29	4.97	6.53	1.47	0.95	0.99	0.84	0.48	1.4	0.12	0.29	0.61	0.55	0.15	0.24	0.39	0.32	0	1.34	0	0.21	1.64	1.94	0.98	1.31	1.31	1.03	4.05	4.97	4.43	5.39	4.17	4.14	5.07
Unigene0028565	34.35	38.67	26.87	38.09	42.81	39.48	14.6	10.35	15.83	21.71	23.34	23.16	22.55	27.19	25.36	1.37	1.94	1.56	0	0	0	0	0	0	0.05	0	0	0.05	0.07	0.29	0	0	0	0	0	0.06	58.34	73.1	58.45	58.55	49.96	53.03	20.42	20.83	19.86	25.48	28.63	28.89	22.67
Unigene0028573	6.77	8.01	10.2	8.92	6.32	6.72	7.65	9.89	7.15	5.49	3.67	4.69	3.94	3.77	4.28	13.17	13.1	12.74	5.22	3.1	4.03	3.27	1.72	2.07	2.83	2.17	5.81	2.03	1.23	0.71	0.83	2.83	1.12	2.03	0.94	0.61	4.26	4.1	3.89	4.68	5.03	6.2	5.3	5.43	4.74	3.01	1.78	2.6	3.33
Unigene0028784	0.18	0.32	0.89	0	0	0	0	0	0.11	0.36	0.29	0	0.1	0.1	0.62	0	0	0	0.29	0.24	0.93	0.13	0	0.14	6.83	2.54	7.05	2.71	0.13	4.55	0.14	0.71	0.81	4.32	4.83	4.27	1.08	1.18	0.62	0	0	0	0	0	0	0	0.59	0.51	0.25
Unigene0028963	7.2	9.12	9.95	5.15	5.39	5.01	0.95	0.82	1.31	4.9	8.49	3.05	7.7	5.8	5.86	3.56	2.73	1.6	29.11	30.84	24.21	42.67	29.92	35.27	51.1	51.05	45.59	78.22	33.78	41.61	44.14	54.96	101.36	51.07	72.45	90.6	10.37	7.25	10.97	1.35	2.66	2.65	0.27	0.67	0.6	2.17	4.46	2.86	2.43
Unigene0029280	10.29	10.63	9.63	33.99	29.42	35.04	10.69	11.23	11.06	11.82	9.07	13.09	8.32	9.39	8.97	2.02	2.76	2.9	0.28	0.4	0.15	0.79	0.4	0.36	0.71	0.42	1.34	0.77	0.22	0.65	0.11	0.3	0.11	0.55	0.44	0.2	11.64	16.02	9.67	38.86	38.45	38.89	12.95	11.47	13.6	11.35	9.23	10.21	7.09
Unigene0029355	68.2	71.86	80.06	5.96	6.07	4.03	11.37	8.35	9.09	47.71	54.79	45.56	67.57	61.36	67.07	3.18	3.71	5.08	13.98	10.4	12.39	26.02	13.7	19.87	34.06	37.91	48.86	60.02	15.55	40.22	15.62	20	41.08	24.52	46.45	52.97	91.17	78.04	95.3	5.59	5.79	7.01	7.69	8.18	6.74	39.77	45.41	42.97	62.88
Unigene0029614	57.1	55.77	54	121.44	111.65	118.8	123.21	123.84	123.89	98.05	111.57	105.83	119.41	116.5	105.14	81.22	82.54	83.82	24.51	17.54	20.31	19.29	15.3	12.28	25.04	22.6	44.99	38.33	10.26	25.42	3.8	6.17	9.39	19.08	26	28.75	67.72	72.01	71.29	121.67	115.63	104.14	133.55	127.19	126.14	108.71	130.55	101	103.47
Unigene0029616	31.84	31.27	31.58	56.82	57.47	55.18	70.34	70.96	72.85	62.88	86.63	84.57	83.16	84.34	89.87	206.29	205.72	221.56	26.72	13.46	12.88	6.48	4.82	8.56	1.35	1.45	2.7	7.7	2	7.52	0.92	1	1.31	1.27	1.69	1.29	38.96	42.72	41.27	46.7	48.96	48.12	78.19	76.39	71.98	90.25	81.41	81.21	85.57
Unigene0029760	0	0	0.06	0.91	0.83	0.69	10.85	10.24	12.71	0.86	2.02	1.1	0.36	0.9	0.63	10.34	7.34	6.96	1.91	0.85	1.57	0.67	0.09	0.21	0	0	0	0	0	0	0	0	0	0	0	0	0.43	0.08	0.88	3.13	3.65	8.09	5.3	9.18	8.57	2.04	1.81	1.83	1.34
Unigene0030017	6.43	7.5	5.22	9.51	9.13	12.05	12.71	12.28	11.11	10.95	8.32	11.5	9.84	9.8	11.96	22.06	25.2	24.72	6.08	2.82	4.4	3.87	1.23	3.71	3.07	3.39	3.69	6.34	1.35	7.59	1.53	1.02	0.56	1.88	3.09	2.63	8.41	6.77	9.14	6.77	12.34	6.82	14.41	13.9	14.45	12.52	9.52	10.2	12.5
Unigene0030140	34.07	32.11	33.67	19.29	20.16	22.22	21.24	21.51	20.34	22.75	19.83	21.64	18.95	21.23	19.75	23.46	21.96	23.51	10.34	6.63	9.34	7.72	3.64	4.96	8.28	6.93	14.44	10.96	3.3	12.43	4.37	9.68	8.32	8.87	6.85	7.03	35.75	33.43	38.11	25.28	28.86	30.21	28.61	26.69	28.71	23.28	24.85	24.08	22.4
Unigene0030145	0.26	0.1	0.13	0	0	0	0	0.25	0	0.11	0.09	0.14	0.14	0	0.29	0.05	0.06	0.11	0.99	1.64	1.1	1.4	1.31	1.78	0.61	0.96	0.5	1.28	0.56	1.01	0.77	0.47	0.58	1.24	1.05	1.27	0.51	0.33	0.29	0.1	0	0	0	0	0.05	0	0.09	0.12	0.24
Unigene0030210	6.69	6.89	6.44	14.18	12.15	14.44	16	21.09	16.24	12.1	11.13	10.85	12.83	12.41	13.75	17.43	15.07	15.5	5.05	4.38	3.2	4.62	2.13	3.99	1.94	1.95	3.62	4.96	2.54	4.54	0.91	1.68	2.25	1.14	0.88	0.91	6.98	5.44	5.51	10.84	12.33	11.85	19.98	18.69	20.09	12.9	12.25	12.36	13.86
Unigene0030382	13.32	14.86	10.02	22.78	27.35	25.84	47.43	48.93	53.19	17.19	20.98	19.92	15.75	20.32	21.23	50.53	51.1	55.47	16.49	19.78	14.63	13.22	9.43	12.97	0.6	2.14	1.12	2.13	1.66	3.79	7.43	8.58	8.75	7.9	15.96	15.74	20.79	25.31	25.86	29.16	32.14	31.18	47.08	39.85	44.99	17.67	12.34	20.2	20.79
Unigene0030385	0.5	0.8	0.29	1.68	1.26	1.39	5.82	5.05	3.78	0.65	0.32	0.62	0.33	0.57	0.38	8.97	6.33	5.02	0.72	0	0.37	0	0	0.16	0.35	0.55	1.58	1.75	0	1.84	0.15	0.31	0.15	0.42	0.42	0	0.39	0.25	0.4	1.66	1.92	1.69	1.56	2.35	1.48	0.28	0.53	0.65	0.81
Unigene0030740	3.45	1.89	0	0	0	0	0	0	0	0	0	0	0	0	0	0	0	0	2.8	1.84	1.98	0	0	0	0	0	0	0	0	0	0	0	0	0	0	0	0	0	0	0	0	0	0	0	0	0	0	0	0
Unigene0030799	1.88	1.36	3.12	0.57	0.66	0.29	0.17	0	0.09	0.75	0.39	0.38	0.54	0.65	0.95	0.05	0.21	0	0.34	0.37	0.87	0.77	0.21	0.45	23.2	21.51	16.49	21.53	30.03	29.53	33.9	40.53	98.72	14.08	50.74	41.23	5.54	4.28	4.49	1.07	0.79	0.16	0.09	0.05	0	0.4	0.82	0.95	0.5
Unigene0031148	229.02	232.55	235.08	92.92	104.91	95.39	129.63	106.93	126.21	172.69	184.37	181.69	174.82	183.92	185.35	126.49	131.89	145.54	286.56	258.01	288.29	349.88	228.53	352.63	29.8	46.18	60.09	107.29	31.98	121.34	31.99	45.8	82.29	62.1	144.57	147.51	190.92	179.75	208.82	95.07	92.69	81.1	129.33	127.9	130.21	192.29	192.37	194.89	204.29
Unigene0031376	32.58	30.8	32.21	51.32	48.1	53.73	76.33	79.07	73.65	53.42	53.2	57.07	51.36	50.27	51.81	69.47	67.06	69.62	25.21	13.28	17.73	17.36	9.98	12.28	7.59	6.2	11.35	11.36	2.97	9.39	6.1	8.96	9.28	9.2	8.51	9.92	29.15	33.42	34.14	42.54	45.79	44.28	73.31	75.04	73.9	52.89	48.33	48.99	46.01
Unigene0031382	59.42	53.17	52.13	40.81	33.51	37.99	39.05	47.39	42.6	47.46	49.8	47.74	48.41	51.46	48.72	30.68	33.89	34.67	18.47	10.6	9.98	12.58	7.82	9.97	10.25	6.42	15.01	11.38	5.46	11.1	5.82	9.82	5.93	11.29	8.58	7.63	52.52	52.05	51.32	36.11	38.38	41.98	40.14	41.53	40.05	37.56	39.32	42.56	34.56
Unigene0031732	6.14	6.98	6.81	42.63	36.98	41.53	20.54	24.23	19.86	20.89	18.48	20.04	15.15	17.86	18.04	11.09	12.2	12.64	1.12	0.67	0.62	0.45	0.31	0.63	0.44	0.49	0.95	2.63	1.21	3.52	0.49	1.31	0.69	1.67	0.77	1.25	12.95	13.96	11.74	45.81	48.43	51.29	30.56	25.93	30.1	20.21	23.46	24.97	18.78
Unigene0031745	0.97	1.39	0.83	1.29	0.6	1.71	0.32	0.78	0.48	0.36	0.44	0.78	0.27	0.41	0.37	1.75	1.4	2.11	7.92	8.11	13.52	7.73	8.15	7.31	7.44	1.59	8.32	6.52	2.71	8.39	5.2	6.17	3.73	12.38	2.03	7.3	1.55	2.36	1.55	0.89	1.69	1.05	0.9	0.82	1.34	1.24	0.56	0.72	0.75
Unigene0031758	33.14	33.8	29.15	18.21	17.8	20.22	32.74	41.86	31.55	48.24	47.28	45.44	41.09	39.7	38.18	17.87	21.01	20.4	8.77	5.84	7.6	6.24	5.37	5.67	3.86	3.31	8.6	8.61	2.3	6.28	3.62	4.5	3.24	9.42	4.51	5.37	40.7	45.35	44.47	22.53	25.97	27.71	38.36	37.83	35.3	57.51	51.51	50.13	41.19
Unigene0031900	0	0	0	0	0	0	0	0	0.33	0	0	0	0	0	0.09	0.12	0.5	0	1.51	0.88	0.97	1.13	0.38	0.76	3.03	2.4	3.92	0.11	0.41	0.15	0.14	0.3	0	0.55	0.41	0	0	0	0	0.12	0.33	0	0	0	0.24	0	0	0.45	0.53
Unigene0032016	7.3	8.05	9.72	39.51	34.56	40.46	30.45	34.22	28.8	42.64	38.52	39.16	41.98	43.56	47.53	25.46	30.33	33.92	5.11	4.46	4.7	6.76	3.38	6.79	4.68	5.81	7.7	4.62	1.21	4.92	0.38	0.74	0.76	0.79	0.95	0.64	5.23	4.55	5.87	3.93	3.57	3.4	5.85	5.97	6.49	6.05	4.28	5.68	5.85
Unigene0032060	13.67	14.25	15.47	7.56	6.84	5.32	3.3	2.95	4.27	8.15	10.05	8.72	5.31	6.64	4.4	0.82	0.55	0.75	3.59	2.28	2.52	2.48	0.87	2.86	0.07	0	0.18	0.14	0	0.38	0	0.09	0	0.6	1.64	1.29	23.83	13.76	13.37	3.7	2.76	3.34	2.38	2.81	6.11	8.47	8.95	9.66	4.55
Unigene0032145	0	0	0	0	0	0	0	0	0	0	0	0.28	0	0	0	0	0	0	0.28	0.52	0.85	0.98	0.88	0	0	0.74	0	0	0	1.46	0	0	0	0	0	0	0	0	0	0	0	0	0	0	0	0	0	0	0
Unigene0032413	0.07	0.03	0.05	0.07	0	0.17	0.1	0.19	0.03	0	0.03	0.05	0.08	0.06	0.02	0.09	0.19	0.3	13.73	26.54	33.13	18.09	20.11	21.03	7.64	2.13	7.79	11.88	7.27	14.39	11.79	16.84	3.83	32.21	1.7	6.39	0	0	0	0.18	0.19	0.19	0.14	0.06	0.12	0.07	0.03	0.07	0.1
Unigene0032472	12.51	9.43	8.99	19.82	22.58	20.91	23.67	13.37	16.74	17.53	12.13	15.79	14.3	14.25	19.1	13.14	12.07	13.6	1.39	0	0.34	0.98	0.35	0.42	0.62	0.93	0.97	1.11	0.38	1.04	0	0.42	0	0	0	0.36	8.44	7.06	9.39	19.1	21.38	17.28	22.45	22.64	22.4	17.81	15.26	12.26	17.96
Unigene0032473	16.39	16.55	15.05	25.34	25.21	28.03	29.49	27.91	28.71	25.73	23.26	25.74	22.91	25.18	27.18	16.22	17.66	18.39	1.06	0.66	0.95	1.23	0.51	1.23	0.77	0.83	1.87	2.87	0.43	3.07	0.18	0.47	0.22	0.21	0.64	0.4	25.64	23.66	23.78	37.21	38.4	36.76	38.14	35.5	39.42	28.23	27.72	27.93	28.98
Unigene0032621	75.69	65.12	72.24	44.8	35.52	41.08	118.57	142.34	102.53	140.93	143.94	142.43	142.61	150.26	160.79	237.3	217.3	204.65	99.99	55.2	59.87	33.48	21.21	28.15	5.34	2.79	8.03	8.22	4.53	8.71	5.33	9.57	5.32	10.28	4.4	3.73	58.63	58.69	55.77	28.97	29.89	33.68	57.14	64.37	61.75	104.32	96.89	93.11	117.41
Unigene0032648	10.02	12.35	10.13	268	245.25	293.15	87.72	75.78	80.8	72.12	61.47	75.77	48.62	50.06	56.73	16.77	19.73	25.13	4.4	2.96	3.61	5.27	3.44	4.65	1.2	1.59	2.79	4.93	1.68	4.8	0.8	1.53	1.98	3.01	1	1.84	19.13	20.11	17.9	273.52	294.6	280.8	93.79	94.52	100.75	57.53	56.1	59.24	35.22
Unigene0032901	4.51	4.2	4.49	2.2	1.61	2.48	11.44	14.3	10.85	25.56	27.24	25.79	28.53	29.3	27.51	6.05	6.68	5.83	17.52	11.98	13.31	10.47	5.16	8.48	0.52	0.25	0.91	1.7	0.19	1.81	1.79	3.13	3.38	3.52	4.28	4.23	2.36	2.02	2.48	1.94	2.1	1	6.11	5.98	4.54	14.41	13.95	10.73	15.84
Unigene0033240	0.13	0	0	4.14	4.32	2.98	11.17	11.98	11.14	1.41	0.43	0.84	0.3	0	1.3	11.15	11.52	6.62	0.42	0.7	0	0	0	0	0	0	0	0.47	0	0.83	0	0	0	0	0	0	0	0	0	5.45	3.05	4.4	15.34	12.09	12.51	1.89	1.14	3.24	1.65
Unigene0033386	27.51	31.37	31.5	56.89	67.54	52.91	27.05	18.38	23.06	22.82	22.02	27.59	21.56	21.81	24.08	24.05	29.5	27.05	12.54	8.46	9.42	3.75	3.21	6.88	4.71	6.78	11.44	7.17	1.98	8.92	1.58	2.15	7.25	6.54	12	12.61	24.35	25.47	24.13	51.09	58.8	47.41	27.94	22.58	28.19	23.97	21.21	23.58	21.73
[truncated: 730 more rows]
[truncated: 110 more columns]
