# Supplementary material for: Analysis of leaf morphology development-related genes and photosynthetic metabolic pathways in the transcriptomes of new leaves of Tea-Oil tree (Camellia oleifera ‘changlin53’)
Source: PLoS One. 2026 Jun 4;21(6):e0349387. doi: 10.1371/journal.pone.0349387 (PMC13235918; doi:10.1371/journal.pone.0349387)
Supplement: S2 Table — (XLSX) [file pone.0349387.s002.xlsx]

## Sheet: Table S2
Gene-Module Correspondence List													Hub relevance results
Gene	Module	L-NL-E-1	E-NL-E-3	E-NL-E-2	E-NL-E-1	E-NL-D-3	E-NL-D-2	E-NL-D-1	E-NL-C-3	E-NL-C-2	E-NL-C-1		Gene	moduleColors	All.kWithin	MM.turquoise	MM.greenyellow	MM.purple	MM.blue	MM.pink	MM.red	MM.magenta	MM.black	MM.brown	MM.green	MM.turquoise.pvalue	MM.greenyellow.pvalue	MM.purple.pvalue	MM.blue.pvalue	MM.pink.pvalue	MM.red.pvalue	MM.magenta.pvalue	MM.black.pvalue	MM.brown.pvalue	MM.green.pvalue
Unigene0000009	turquoise	2.22	2.17	2.22	2.96	3.46	2.03	4.21	10.2	8.55	7.52		Unigene0000009	turquoise	5175.38717904503	0.973167505433954	-0.302201	0.432040346534633	-0.289434	-0.181833	-0.42012	-0.230554	-0.49915	-0.297675	-0.503027	2.19568088936486e-06	0.396070365520756	0.21244189886238	0.417290387637629	0.61513321771882	0.226738349481223	0.521627210431376	0.14189935110661	0.403533199783831	0.138336925509594
Unigene0000014	turquoise	4.22	9.01	8.06	11.47	10.61	8.22	14.32	30.91	26.93	25.93		Unigene0000014	turquoise	5307.00484363535	0.975383073561105	-0.428773	0.475542108892484	-0.280464	-0.15646	-0.356422	-0.199621	-0.437934	-0.228392	-0.41978	1.55964575066639e-06	0.216307402991652	0.164793675756634	0.432508621728834	0.665999250935774	0.312052171734738	0.580317151198857	0.205570891865973	0.525647784640403	0.227153122238573
Unigene0000015	turquoise	0	0.17	0.28	0	0.14	0.56	0	0	0	0		Unigene0000015	turquoise	111.492916877333	-0.457382	-0.259082	-0.13952	0.345805591364301	-0.113878	0.124248699402992	0.227739436013538	0.104830663920015	-0.171959	0.0073502793633738	0.183820678739309	0.469792123442712	0.700672251547731	0.327702236619168	0.754096725546213	0.732363133297852	0.526864080633962	0.773186422303256	0.634767157783994	0.983922132544013
Unigene0000016	turquoise	0.64	1.96	2.72	2.13	1.18	2.57	1.51	0	0	0		Unigene0000016	turquoise	1986.26832251964	-0.825343	-0.175881	-0.274775	0.28768959963236	0.224442438056366	0.525018919568267	0.456100775267584	0.466651362675827	0.411810118132882	0.600970147894887	0.0032784636444567	0.626941765822928	0.442291909292859	0.420229370746947	0.533025824030956	0.119172673631178	0.185210226149942	0.173954620580895	0.237018620097906	0.0661331953133939
Unigene0000021	turquoise	2.55	3.35	3.98	5.8	3.91	4.03	5.6	15.32	13.51	15.05		Unigene0000021	turquoise	5629.74160126616	0.988049954391313	-0.355803	0.382166860030052	-0.37553	-0.25473	-0.461951	-0.154911	-0.466168	-0.221638	-0.420627	8.79457430580528e-08	0.312954074446779	0.275780139178163	0.284901821301023	0.477548847919016	0.178917773367252	0.669146955975726	0.17446135663365	0.538289659144709	0.226118961418882
Unigene0000022	turquoise	0.04	0.1	0.12	0.09	0.12	0.16	0.51	1.56	1.81	1.77		Unigene0000022	turquoise	5652.34509061091	0.99052770486171	-0.305881	0.416897311369302	-0.328391	-0.204955	-0.474014	-0.181421	-0.48323	-0.354716	-0.52212	3.48220098441348e-08	0.390052960547013	0.230694414189101	0.354228156033791	0.570023370215377	0.166347027310644	0.615947794514582	0.157110499125329	0.314540032001568	0.121598334955603
Unigene0000023	purple	5.06	16.14	11.8	19.07	32.24	29.17	52.31	22.44	29.65	36.11		Unigene0000023	purple	33.5522879597476	0.293775777178378	-0.481854	0.973471965282447	0.675932878146055	0.684963265658437	0.589849364592671	-0.399919	-0.381223	-0.0573763	-0.347231	0.410014598933106	0.158469703690113	2.0984835374182e-06	0.0319043308342951	0.0288452254297318	0.0726761104071273	0.252177538135688	0.277067363650905	0.874901647854046	0.325577777770221
Unigene0000024	purple	1.93	5.61	4.88	6.69	9.42	12.2	18.82	10.47	9.52	14.34		Unigene0000024	purple	29.6422409397299	0.371496525742638	-0.49248	0.947973220497419	0.599053064884216	0.639266681562844	0.500466674184582	-0.351748	-0.422576	-0.102796	-0.394979	0.290522935132038	0.148157729298597	3.00961089659628e-05	0.0672324575978881	0.0465861947436538	0.140683012173879	0.318893417388177	0.223748696617629	0.777494865422162	0.258629230763218
Unigene0000030	turquoise	0.78	2.33	1.46	2.76	4.09	4.74	7.95	6.98	6.37	7.65		Unigene0000030	turquoise	1171.80935491169	0.722081341331707	-0.485245	0.892703187802419	0.306124900876032	0.371278446915445	0.164351595069242	-0.410211	-0.518591	-0.223266	-0.523914	0.0183638886867712	0.155132706818731	0.000508488687387116	0.389656367971941	0.290828561750186	0.650035642390572	0.239026233687258	0.124591422726848	0.535231856859729	0.120093414809404
Unigene0000032	turquoise	1.04	2.14	2.11	2.67	3.95	3.04	6.03	14.28	13.72	13.24		Unigene0000032	turquoise	5644.33399695199	0.988682975532049	-0.372217	0.499792556229665	-0.238793	-0.153111	-0.392753	-0.229289	-0.511483	-0.332404	-0.532462	7.07940738278247e-08	0.289514307879203	0.141304800487234	0.506421424374905	0.67281164164829	0.261565123868965	0.523977728962308	0.130759037401033	0.348022785222825	0.113084681018174
Unigene0000034	turquoise	0.09	0.27	0.13	0.21	0.4	0.19	0.58	15.92	14.55	13.04		Unigene0000034	turquoise	5740.40932132051	0.993035098735588	-0.274056	0.293520828946304	-0.423525	-0.348682	-0.580542	-0.169302	-0.452197	-0.356677	-0.496557	1.02094768896586e-08	0.443535574934903	0.410440110832553	0.222600589385359	0.323422265789817	0.0784648678166975	0.640086842368956	0.18948105799137	0.311681921363909	0.144312444432207
Unigene0000036	turquoise	103.05	122.9	85.4	150.97	80.28	86.76	107.47	28.34	24.5	23.25		Unigene0000036	turquoise	2711.49049702207	-0.870246	0.253764506402555	-0.317682	0.194225174256445	0.345209958896022	0.599943060986245	0.063596279792489	0.625577812247657	0.672716096165305	0.769580076369256	0.00105726016334547	0.479277218609337	0.371058785921416	0.590800380338494	0.328592049145346	0.0667206563370348	0.861444430187831	0.0530563886678883	0.0330452337891259	0.00923927564047253
Unigene0000039	turquoise	2.64	4.08	2.82	4.74	2.07	3.69	5.9	21.69	18.86	19.72		Unigene0000039	turquoise	5749.18303748694	0.992590351336918	-0.297866	0.343631752291992	-0.408987	-0.267379	-0.51051	-0.18141	-0.422233	-0.29269	-0.448587	1.30707859752271e-08	0.403216893915162	0.330955752037623	0.240569951368614	0.455160489098058	0.131617625930786	0.615969184810358	0.224164566611752	0.411827941172795	0.193480554529867
Unigene0000040	blue	0	0	0	0	0.18	0	0	0	0	0		Unigene0000040	blue	38.0583698091944	-0.199906	-0.130743	0.212155220637209	0.498399356520252	-0.0226969	0.23563925394913	-0.2304	-0.147973	-0.0805195	-0.145416	0.579766223496665	0.71883876121046	0.556240979985777	0.142595168057068	0.950376195441705	0.51221960822149	0.521913024802842	0.683303422681751	0.825001178806474	0.688543295257433
Unigene0000050	turquoise	0	0.11	0	0.05	0.36	0.19	0.56	4.87	4.99	3.5		Unigene0000050	turquoise	5472.10483978719	0.984427403426222	-0.288904	0.344046739241828	-0.364366	-0.295982	-0.530392	-0.204486	-0.468534	-0.365334	-0.517558	2.52512702092412e-07	0.418181751627159	0.330333372643632	0.300604806737085	0.40634147060512	0.114758052485736	0.570926145879326	0.171990168876343	0.299225543840559	0.125476766866999
Unigene0000053	turquoise	1.86	1.3	1.08	1.01	1.39	0.72	2.15	11.26	12.59	10.3		Unigene0000053	turquoise	5593.87651015129	0.989305800785668	-0.223896	0.3029560445082	-0.417833	-0.313114	-0.575081	-0.185974	-0.458643	-0.373169	-0.515166	5.64919891412608e-08	0.534050483398485	0.39483289113193	0.229541309153237	0.378356974248373	0.0819959193803591	0.606963252778108	0.18245978510906	0.288184255841036	0.127540626877899
Unigene0000054	turquoise	1.62	2.43	1.63	2.64	3.29	2.91	3.55	13.59	15.33	10.58		Unigene0000054	turquoise	5267.29836920446	0.977315176341227	-0.317085	0.371970552354209	-0.336056	-0.285449	-0.496191	-0.237018	-0.462152	-0.3348	-0.498533	1.12732206202593e-06	0.372008534595312	0.28985920478414	0.342423402813702	0.424019717767847	0.144654912034435	0.509681045121574	0.178703462537434	0.344344251973071	0.142471035132475
Unigene0000060	turquoise	0	0.12	0	0.68	0.29	0	0.08	5.75	3.13	3.23		Unigene0000060	turquoise	4188.46395222434	0.93563273675356	-0.276866	0.254537330363452	-0.422101	-0.350381	-0.531666	-0.171305	-0.410246	-0.25422	-0.409869	6.94530944815949e-05	0.438685339509533	0.477893553883124	0.224324913695575	0.32090815289121	0.11372601337788	0.636074690127546	0.238982140026931	0.478462016063003	0.239456826171308
Unigene0000075	turquoise	8.37	13.12	10.33	16.4	16.19	14.23	20.58	33.82	31.36	31.48		Unigene0000075	turquoise	5014.14664873741	0.963992773919393	-0.43974	0.569713263406188	-0.182554	-0.0868277	-0.274676	-0.294789	-0.465118	-0.206967	-0.44063	7.04119850344569e-06	0.20349064049213	0.0855647901856804	0.613707583895711	0.811489812410462	0.442462907638748	0.408325126811106	0.175564470266751	0.566159459772308	0.202470214234513
Unigene0000082	turquoise	0.79	1.42	1.39	3.35	2.23	1.55	3.69	8.05	7.61	9.47		Unigene0000082	turquoise	5081.47185584236	0.968800154900491	-0.364662	0.465373647796588	-0.30523	-0.161399	-0.364786	-0.204179	-0.464465	-0.165472	-0.396962	3.99240203728328e-06	0.300182883774681	0.175295495672267	0.391114434572007	0.655994028992782	0.300006045538518	0.571518076528768	0.176252616693009	0.647778764464876	0.256028459395424
Unigene0000085	turquoise	2.08	1.99	1.86	4.35	3.89	3.04	4.82	15.96	17.35	15.67		Unigene0000085	turquoise	5829.3473401844	0.995060075232821	-0.307271	0.398892903845385	-0.343003	-0.264254	-0.479302	-0.232275	-0.4973	-0.2752	-0.482254	2.58989766624114e-09	0.387791700655922	0.253509664117706	0.331900365809273	0.460647566583913	0.161008286391889	0.518434789831235	0.143618057920575	0.441557350618137	0.158073362392335
Unigene0000092	turquoise	8.7	10.47	6.46	11.31	12.42	11.52	15.07	36.45	37.93	37.82		Unigene0000092	turquoise	5833.00270988862	0.99523447040821	-0.3075	0.429021203623618	-0.311075	-0.241674	-0.466647	-0.278282	-0.470278	-0.320033	-0.507054	2.24355642325668e-09	0.387420523420453	0.216012439794951	0.381636399318698	0.501148086114768	0.173959508188977	0.436249585538147	0.170182048529802	0.367331015880221	0.134695292169276
Unigene0000098	turquoise	0.71	0.5	0.74	0.73	0.78	0.48	0.75	4.17	3.94	3.33		Unigene0000098	turquoise	5566.79570962329	0.987738976397073	-0.253713	0.282313115730204	-0.429522	-0.346053	-0.581455	-0.150954	-0.476725	-0.341547	-0.496311	9.74273064291767e-08	0.479370137037575	0.429350962153665	0.215417254594752	0.327332617478239	0.0778843329867495	0.677209490482599	0.163597302841465	0.334091458638228	0.14454323058255
Unigene0000100	blue	0	0.24	0.1	0.11	1.32	0.49	1.48	0	0.2	0.18		Unigene0000100	blue	284.949654080654	-0.280324	-0.220407	0.720089447450048	0.919789750949634	0.762437757815616	0.799884417176517	-0.329113	-0.163507	-0.0330161	-0.193573	0.432747989371602	0.540606129770231	0.0188458789649122	0.000164236686658499	0.0103418974935573	0.00546780547536827	0.353108482709889	0.651738343907406	0.927855936013659	0.592071703635385
Unigene0000110	brown	0	0	0.23	0.79	0	0	0.19	0	0	0		Unigene0000110	brown	105.532453214188	-0.311054	-0.0865233	-0.137514	-0.121125	0.172801080603772	0.416179815120291	0.243384038243457	0.19623059584946	0.963526062165115	0.763475858879274	0.381670164223394	0.812140951587466	0.7048124471063	0.738891439571657	0.633084081692368	0.231580527710001	0.498029630976017	0.586896250284034	7.40921234023584e-06	0.0101761692784279
Unigene0000118	turquoise	7.73	6.96	6.67	11.7	6.11	4.72	9.68	22.51	22.75	23.09		Unigene0000118	turquoise	5142.33326079125	0.972693961786766	-0.22895	0.29830386743803	-0.476372	-0.26383	-0.495843	-0.166767	-0.409468	-0.150313	-0.347494	2.35348013158976e-06	0.524609173554581	0.402492120540849	0.163953520388547	0.461394324042192	0.144981104765369	0.645174137800601	0.239962352562282	0.678519830899694	0.325186512820753
Unigene0000121	turquoise	3.08	4.61	3.83	6.8	6.22	5.28	7.14	14.19	16.36	15.28		Unigene0000121	turquoise	5398.17209963205	0.979406346752586	-0.389582	0.469160385023614	-0.284568	-0.207954	-0.387879	-0.253405	-0.468632	-0.211956	-0.430216	7.67606224800278e-07	0.265779649869196	0.171339373557421	0.425514667393452	0.564268429984148	0.268058563250765	0.479922207846533	0.171888685214298	0.556620557358925	0.214595374263846
Unigene0000122	turquoise	36.75	31.67	30.44	24.35	28.76	23.72	11.93	0.99	0.54	0.51		Unigene0000122	turquoise	4099.98449903429	-0.929129	0.448632419124709	-0.63732	0.108915918255711	-0.0467994	0.187581932935008	0.240064555447211	0.519789126897103	0.198028972318355	0.463764944882097	0.000101256914745566	0.193430226758086	0.047472293187955	0.764552694182277	0.897850320770696	0.603800714774073	0.504091052504947	0.123570178504069	0.58340333448682	0.176992424146728
Unigene0000124	turquoise	3.5	2.59	2.38	1.91	1.86	1.69	3.25	12.02	8.49	9.14		Unigene0000124	turquoise	4718.0580864334	0.959310789149198	-0.156889	0.251323633345975	-0.442546	-0.294033	-0.58843	-0.158486	-0.430655	-0.392408	-0.515438	1.14164274743635e-05	0.665129727152448	0.483658776694981	0.200283839620409	0.409585855317735	0.0735401093676561	0.661889273856393	0.214075705520997	0.262021998974945	0.127304522816642
Unigene0000129	turquoise	2	1.59	1.78	2.81	2.36	1.97	3.19	9.46	8.89	9.69		Unigene0000129	turquoise	5839.4409889035	0.995951554799629	-0.275187	0.374478086277898	-0.371452	-0.265619	-0.502037	-0.200838	-0.496777	-0.283757	-0.48538	1.1695524131147e-09	0.441580047598279	0.28636172293868	0.290585342417146	0.458245938586969	0.139241047598506	0.577963540281939	0.144107256789507	0.426892084624407	0.155001503387528
Unigene0000130	turquoise	9.43	13.75	9.91	15.59	16.72	11.37	19.46	40.39	39.15	36.39		Unigene0000130	turquoise	5597.3	0.986205925452206	-0.361056	0.462986701390078	-0.28968	-0.185801	-0.396175	-0.263838	-0.442204	-0.264691	-0.454895	1.55790607057932e-07	0.305347729976758	0.177816831582135	0.416875197482287	0.607303285037934	0.257058864807282	0.4613793858649	0.200673804017397	0.459877797536498	0.186522857997783
Unigene0000136	turquoise	0.23	0.35	0.49	0.39	0.57	0.54	1.29	2.42	3.09	2.9		Unigene0000136	turquoise	5144.06938429736	0.973518696579355	-0.337661	0.487422669137511	-0.25286	-0.127389	-0.400128	-0.186375	-0.510229	-0.349483	-0.53653	2.08385396316271e-06	0.339976394704054	0.153013029134725	0.480899515638169	0.725813972544344	0.251906180785092	0.606173842696807	0.131866210626077	0.322235995398679	0.109840981542579
Unigene0000147	turquoise	0.58	0.74	0.73	1.2	0.65	0.84	0.98	5.1	3.64	2.63		Unigene0000147	turquoise	4053.81382523411	0.929366710802946	-0.294496	0.280448380806655	-0.397757	-0.297978	-0.494112	-0.169799	-0.41584	-0.250439	-0.411291	9.9935770686019e-05	0.408813766995351	0.432535863795801	0.25498992609021	0.403030484973625	0.146611055074112	0.639089585168307	0.232000806217821	0.485251513711314	0.237669290877971
Unigene0000179	turquoise	0.46	0.37	0.49	0.2	0.88	0.3	0.48	2.71	2.74	2.06		Unigene0000179	turquoise	4961.06365275761	0.968549618547929	-0.26477	0.309810560436748	-0.356598	-0.346027	-0.573804	-0.176287	-0.493195	-0.431589	-0.563609	4.12093821516404e-06	0.459739106749722	0.383677314199708	0.311797349193355	0.327372489028808	0.0828361162720155	0.626134645648301	0.147478949854373	0.21297368939031	0.089742748781118
Unigene0000194	red	0	0.16	0.2	0.59	0.5	0.52	0.57	0.25	0.33	0.06		Unigene0000194	red	29.890128572429	-0.25423	-0.449689	0.563544360885355	0.681277056897344	0.520301747510043	0.801833918441972	-0.257234	-0.129499	0.529978044966065	0.218149664356481	0.478444421170746	0.192254955091242	0.0897879724687612	0.0300686130886379	0.123134752631706	0.0052711079618394	0.473078563843323	0.721424244322263	0.11509411093087	0.544866229524956
Unigene0000200	turquoise	2.3	6.91	4.61	7.36	3.66	6.33	7.83	1.26	0.51	1.06		Unigene0000200	turquoise	1335.80467205805	-0.752419	-0.153739	0.0575475335975505	0.457603915836905	0.590396901721521	0.827561992279864	0.0693766083833466	0.548557258609355	0.568705463240263	0.651388601860117	0.0120402942425829	0.671531972731008	0.874530838982009	0.183581125139803	0.0723445106656644	0.00312387193441975	0.848967006705501	0.10059645579823	0.086245816785585	0.0413162095683732
Unigene0000208	turquoise	5.7	5.77	5.44	7.45	7.85	6.66	11.72	78.25	73.2	73.53		Unigene0000208	turquoise	5904.65470606255	0.998224350965865	-0.278131	0.327647854476913	-0.402267	-0.317643	-0.556122	-0.179029	-0.467241	-0.346066	-0.502021	4.33991164916585e-11	0.436508259144799	0.355384108275054	0.249142108584242	0.371121908371606	0.0950430686588166	0.620686635610465	0.173337985016336	0.327313322067114	0.139255982648306
Unigene0000210	turquoise	2.75	2.99	3.12	3.3	2.48	1.83	0.59	0.17	0.18	0		Unigene0000210	turquoise	2704.14233143566	-0.865433	0.276254174151791	-0.705183	-0.0680676	-0.158909	0.174452638344751	0.36121468439421	0.601629005574791	0.449381841028104	0.700660721104502	0.00121567252700447	0.439739050682063	0.0227343765408027	0.851790126153507	0.661031328535458	0.629788286199604	0.305119207012854	0.0657581380120456	0.192595923482189	0.0240151407639588
Unigene0000216	brown	5.22	5.98	5.94	9.79	6.2	5.79	8.39	6.19	6.17	8.18		Unigene0000216	brown	34.5424329534784	0.0863700858631862	-0.280341	0.387800117117797	0.0642681414316716	0.407126102893256	0.506628714827465	-0.0890373	0.00252450251058698	0.771146629535981	0.455792558846878	0.812468552514283	0.432720424452894	0.268164602432473	0.859992680858146	0.242926907776817	0.135076938196219	0.806767693373165	0.994477685952512	0.00900902163374141	0.185545318613479
Unigene0000219	turquoise	1.48	2.46	2.43	2.92	2.43	2.12	3.32	8.31	8	8.27		Unigene0000219	turquoise	5800.69010278583	0.993482046095358	-0.370169	0.384035265691762	-0.378821	-0.248484	-0.468291	-0.147326	-0.429816	-0.267805	-0.428259	7.83469831355652e-09	0.292386153703406	0.273241371801751	0.280358209122051	0.488777922618861	0.172243143678104	0.684628262303628	0.215069668476773	0.454414771453854	0.216918803461308
Unigene0000223	turquoise	2.82	3.54	2.8	4.89	2.49	2.79	3.24	22	19.02	18.21		Unigene0000223	turquoise	5598.7855974791	0.987752188768771	-0.276438	0.266762285048795	-0.4648	-0.359751	-0.573982	-0.163509	-0.415251	-0.283553	-0.42906	9.70095824870554e-08	0.439422350249275	0.456240610376742	0.175899303399508	0.307227537090249	0.0827186601939086	0.651733268994424	0.232730464414755	0.427239823962645	0.215966176711511
Unigene0000224	turquoise	11.88	6.39	10.71	11.1	5.21	6	7.16	0.77	0.81	0.84		Unigene0000224	turquoise	2715.6107304358	-0.867187	0.523199129861487	-0.561619	0.0311126444600998	0.18367063015507	0.303141084554531	0.364453676250887	0.353761735602783	0.478079714343995	0.553773313672242	0.00115607142934773	0.120691611578604	0.0911325482270674	0.932006932785244	0.611502346104188	0.394529709319447	0.300479998802201	0.315936655605952	0.162233186066913	0.0967458688100378
Unigene0000225	turquoise	1.7	2.94	2.3	3.38	4.11	4.43	4.19	13.91	12.9	11.53		Unigene0000225	turquoise	5586.31435722465	0.986976689950522	-0.375152	0.418448762776435	-0.292669	-0.278002	-0.468666	-0.24567	-0.485005	-0.330118	-0.511427	1.23896827186755e-07	0.285425346587579	0.228784934132346	0.411863859725078	0.436729902946991	0.171853047069846	0.493873223784386	0.155367654014011	0.351551679243009	0.130808068309049
Unigene0000232	blue	0	0	0.5	0.14	0.61	0.25	0.6	0	0.13	0		Unigene0000232	blue	87.7391279393737	-0.432506	-0.280419	0.409024267305508	0.744203353432878	0.601162910432231	0.682351061541395	0.234237226178282	-0.221199	0.041881140319459	-0.0621961	0.2118941330928	0.432586951099603	0.240522772119286	0.0135717070428754	0.0660233199647619	0.0297085888880322	0.514806210803028	0.539115003412729	0.908545531943922	0.864471068637703
Unigene0000233	turquoise	2.07	1.94	2.09	2.55	2.37	2.56	5.57	23.32	25.31	22.37		Unigene0000233	turquoise	5850.92816616653	0.996706854760844	-0.279096	0.36096525271987	-0.375998	-0.269329	-0.524286	-0.186769	-0.478852	-0.346604	-0.51169	5.12512340294762e-10	0.4348522601493	0.305478029193406	0.284252847356105	0.451751974209009	0.119782646406507	0.605398128599663	0.16145874017298	0.326511945914722	0.130576508494252
Unigene0000240	brown	0	0.41	0.29	2.5	0	0.06	0.09	0	0	0.05		Unigene0000240	brown	119.645083758989	-0.282636	-0.0809768	-0.246089	-0.240751	-0.0263685	0.299674546668257	0.10260279208927	0.364970392965626	0.979659062207351	0.851975389350692	0.428800863983934	0.824020165467819	0.493113527399913	0.502834846049937	0.942358974604466	0.400228130567155	0.777904297955643	0.299743392367808	7.30838620864231e-07	0.00174987893014131
Unigene0000247	turquoise	0.97	1.31	0.94	1.66	0.38	0.25	1.1	0.23	0.15	0.19		Unigene0000247	turquoise	652.752544852556	-0.660775	0.246969406449352	-0.384677	-0.112777	0.324662540228591	0.454095438828063	0.237341843039742	0.68315473808696	0.709085575956636	0.848190334560788	0.0375222505671428	0.491517703523964	0.272372812015058	0.756414468059013	0.360044262099512	0.187396814898419	0.5090857935499	0.0294411135719473	0.0216673572312035	0.00192656424578035
Unigene0000249	turquoise	1.52	1.95	1.47	2.51	2.29	1.46	2.54	7.44	5.72	5		Unigene0000249	turquoise	4767.92142854059	0.957279235465376	-0.312388	0.363950186033598	-0.353487	-0.243229	-0.441236	-0.231441	-0.416922	-0.236796	-0.416349	1.38386605661653e-05	0.379522467190794	0.301198674036852	0.316338804290116	0.49831233460023	0.20177782643285	0.519980396598533	0.230663345648789	0.510089572192013	0.231371015972632
Unigene0000252	turquoise	0.16	0.05	0.17	0.09	0.2	0.08	0.13	0.71	0.91	0.97		Unigene0000252	turquoise	4913.0173428804	0.967124913670097	-0.227829	0.288698748002788	-0.406138	-0.355556	-0.596131	-0.122135	-0.508608	-0.376439	-0.529461	4.91143843272962e-06	0.526697829027182	0.418527480242659	0.244183815951169	0.313314285490084	0.068930758863946	0.736779655932216	0.133306141290378	0.283642704101675	0.115514813198363
Unigene0000254	turquoise	2.63	1.55	1.01	0.67	0.4	0.55	0.92	0.3	0.14	0.17		Unigene0000254	turquoise	462.562274297369	-0.604734	0.838171667707175	-0.624157	-0.158853	0.0500093226253617	-0.0808413	0.0781485651070885	0.429092198883051	-0.0507655	0.196514599812028	0.0640094312627515	0.0024562168146381	0.0537602967398838	0.661145576685248	0.890877786940557	0.824310792184074	0.830090219201529	0.215928085978872	0.88923626417814	0.586344127033497
Unigene0000260	turquoise	3.19	2.79	3.86	6	2.23	2.48	3.18	8.16	7.29	7.02		Unigene0000260	turquoise	2915.23604545474	0.876479456337528	-0.238769	0.123448294410425	-0.603053	-0.3509	-0.500497	-0.00750871	-0.345713	0.0710606502544457	-0.137111	0.000875113088868246	0.506464833457103	0.734034680798932	0.0649524575197555	0.320142411191154	0.140655090479565	0.983575626505752	0.327840223206489	0.845337390677158	0.705644657598788
Unigene0000267	turquoise	0	0	0	0	0	0	0.08	0.83	1.94	0.73		Unigene0000267	turquoise	2678.29490038328	0.866898959614931	-0.232245	0.27095915031995	-0.362339	-0.283961	-0.496025	-0.1703	-0.403057	-0.314337	-0.436378	0.00116572286482153	0.518491436578997	0.44891044316124	0.303504633271895	0.426545943178474	0.144811073064437	0.638086642538136	0.248125470294894	0.376395476145297	0.207371641433164
Unigene0000269	red	0.05	14.41	14.01	17.67	20.84	17.59	32.69	4.18	4.12	4.79		Unigene0000269	red	78.9293492734044	-0.523883	-0.383993	0.517648477710865	0.785430221287639	0.808877773551831	0.975111268416436	-0.0238551	0.159482344678022	0.364583192632955	0.288537393432353	0.120119112689058	0.273298547877703	0.125398795190866	0.0070927981293509	0.0046023501673347	1.62914133427925e-06	0.94784670378185	0.659871092403485	0.300295276276765	0.418799381032965
Unigene0000281	turquoise	8.43	12.18	8.49	15.51	18.89	18.37	25.42	49.86	52.22	48.48		Unigene0000281	turquoise	5418.50181892964	0.98054430682571	-0.374798	0.539313406923528	-0.192476	-0.14003	-0.357017	-0.308126	-0.518477	-0.305852	-0.532539	6.12335126427171e-07	0.285917175103122	0.107655998992226	0.594213523581405	0.699619585463409	0.311187071353562	0.386404148635311	0.124688990408527	0.390101265715822	0.113022334242444
Unigene0000284	turquoise	1.24	1.82	1.32	1.8	1.74	2.35	3.16	0.27	0.38	0.27		Unigene0000284	turquoise	1437.06576279812	-0.763379	0.00415364114018098	0.25998560020195	0.747584071733336	0.763008468082747	0.895025603949515	-0.111814	0.27746091781343	0.319673580378055	0.303651987204346	0.0101916179672622	0.990914066764132	0.468188702667755	0.0129259518369932	0.0102505529230093	0.000467225626789012	0.7584414896785	0.437660972454969	0.36789991931235	0.393693196164582
Unigene0000287	turquoise	0.88	1.54	1.01	2.41	3.05	2.34	3.8	18.32	18.78	16.26		Unigene0000287	turquoise	5882.28223712896	0.996945849510075	-0.314992	0.382372535964278	-0.34741	-0.282244	-0.504465	-0.220213	-0.481271	-0.329852	-0.505648	3.7926888529361e-10	0.375348924717424	0.275500043364258	0.32531097946041	0.429469404215091	0.137029337524858	0.540972217448246	0.159047449296119	0.351963082036265	0.135959778423048
Unigene0000288	blue	4.18	11.19	7.97	11.51	15.44	13.82	15.81	9.14	8.68	8.94		Unigene0000288	blue	153.139666291857	-0.250745	-0.577165	0.704896185693105	0.836377615481105	0.608420827255389	0.854954863539449	-0.325439	0.0349239883360523	0.231367636608833	0.0976750163255151	0.484699590750856	0.0806366113691092	0.0228140506340855	0.00256109396779659	0.0619728483484822	0.00161929238027465	0.358828504075665	0.923696886671139	0.520117124184134	0.788362702592344
Unigene0000295	turquoise	1.77	1.14	2	2.43	2.87	3.28	5.49	64.32	57.69	68.41		Unigene0000295	turquoise	5715.99829295596	0.992739375669925	-0.273692	0.31697239846603	-0.408276	-0.331241	-0.568286	-0.162861	-0.467951	-0.350375	-0.502691	1.20527175804146e-08	0.444166646048531	0.372188393797277	0.241468366314159	0.349816008164254	0.0865304683619942	0.653041766812688	0.172597435024772	0.320918213406265	0.138643223938095
Unigene0000310	turquoise	0.28	0.59	0.23	0.3	0.47	0.34	0.66	2.35	1.5	1.66		Unigene0000310	turquoise	4580.61901993053	0.952239701273567	-0.308383	0.373969175342739	-0.325258	-0.225921	-0.461955	-0.234129	-0.37614	-0.36663	-0.482541	2.14850093797391e-05	0.38598796677458	0.287069700588031	0.35911262332042	0.530258526028936	0.178913068450186	0.515006477500952	0.284056141860558	0.297384481216691	0.157790155673418
Unigene0000312	brown	0.66	2.07	1.62	4.88	0.88	0.6	1.85	0	0	0		Unigene0000312	brown	93.1157741239318	-0.56203	-0.0513676	-0.217175	-0.0254195	0.253127466544934	0.554858307925142	0.181529015258611	0.536550704689792	0.935961655764132	0.918145453337494	0.0908443537019257	0.887929486877211	0.546709	0.944430754556908	0.480419084786899	0.0959568722323598	0.615733965587197	0.109824760732215	6.80718162800285e-05	0.000177761977340658
Unigene0000326	red	0.55	2.24	4.11	3.84	5.47	3.41	8.87	0.83	0.2	1.19		Unigene0000326	red	59.1011346837096	-0.519303	-0.256435	0.506220002740678	0.788336533695456	0.851772195782512	0.935179666245211	0.0555823852258193	0.0170480365344072	0.298961507814164	0.17724819249868	0.123984364563469	0.474504229442166	0.135444447802991	0.0067416873096793	0.00175905354923441	7.13895500032666e-05	0.878788465970013	0.962718256740538	0.4014051142576	0.624222973509583
Unigene0000334	turquoise	3.23	3.02	3.53	4.97	5.05	3.14	5.59	13.18	11.04	9.58		Unigene0000334	turquoise	4930.54984255714	0.964007235261747	-0.317029	0.420489695497892	-0.298208	-0.197221	-0.408607	-0.217348	-0.507737	-0.238914	-0.465632	7.03001730191168e-06	0.372098327807437	0.226286716032284	0.40265035863298	0.584972015857587	0.241050309813265	0.54638194001841	0.134083305667784	0.506199182024092	0.175023359763585
Unigene0000338	magenta	0.08	0.51	2.12	0.38	0.16	0.17	0.07	0.88	0.34	0.72		Unigene0000338	magenta	33.3719643912912	0.0653385917020376	-0.313448	-0.410083	-0.471228	-0.302578	-0.340697	0.93768219952982	0.0653530924711676	-0.0928103	0.157899289861224	0.857680448438793	0.377820432787316	0.239187295589332	0.169201958191447	0.395453440930962	0.335374675857534	6.11749040131771e-05	0.857649132619927	0.798717191285115	0.66307893720067
Unigene0000342	turquoise	9.11	12.54	12.83	19.34	15.44	15.41	21.22	42.79	37.28	37.25		Unigene0000342	turquoise	5309.45108734019	0.975589453929003	-0.405673	0.476378940751481	-0.278278	-0.162542	-0.357875	-0.214758	-0.481802	-0.192269	-0.423959	1.50837443942876e-06	0.244776077580734	0.163946638485931	0.43625588573372	0.653685029599166	0.309942572513852	0.551290366041675	0.158521166662377	0.594618113855947	0.222075431618158
Unigene0000351	turquoise	0.03	0.26	0.04	0.08	0.11	0.25	0.49	2.2	1.92	2.15		Unigene0000351	turquoise	5743.20959218109	0.993098372108118	-0.311608	0.387664427775282	-0.350425	-0.24675	-0.499676	-0.206121	-0.437586	-0.366474	-0.509212	9.84425496900037e-09	0.380777557998828	0.268346670997396	0.32084450197313	0.491915101937627	0.141412495358853	0.567782540840164	0.205972022736679	0.297604852698572	0.132768226747369
Unigene0000356	turquoise	80.48	54.85	55.07	47.62	63.81	56.62	29.52	5.99	6.09	5.27		Unigene0000356	turquoise	3840.53261808602	-0.917626	0.525069721537793	-0.554061	0.222236279561892	-0.0156089	0.201930288155828	0.113050494290841	0.371757864202442	0.144954250298541	0.324764905375523	0.000182200949189348	0.119130442252156	0.0965359714849795	0.537165049359279	0.965863869252729	0.575852716565284	0.755838451775661	0.290156909254039	0.689491559349283	0.359883963379775
Unigene0000361	turquoise	0.07	3.56	4.98	5.06	4.13	2.55	4.02	20.83	19.17	15.82		Unigene0000361	turquoise	5177.66106410267	0.973011921366588	-0.413276	0.315159056071567	-0.413798	-0.320318	-0.500087	-0.081444	-0.410975	-0.259404	-0.39331	2.24662712858971e-06	0.235186343073913	0.3750810944691	0.234536185499112	0.366880909573588	0.141033053244628	0.823018344768304	0.238066472652921	0.469220643842471	0.260828073382652
Unigene0000364	turquoise	305.95	172.84	315.88	117.04	112.35	183.86	99.21	16.81	9.9	13.95		Unigene0000364	turquoise	1968.95154876835	-0.802097	0.529334073112413	-0.702069	-0.0315565	-0.0440853	-0.00987066	0.513467815461253	0.312923079530786	-0.00729941	0.257796167577416	0.00524496080703207	0.115618728725911	0.0236112153543048	0.931038865738716	0.903750590348215	0.978410028862735	0.12901819937315	0.378663181456682	0.984033383810397	0.472078168686336
Unigene0000370	turquoise	0.24	0.52	0.61	0.49	0.42	0.17	0.21	0	0	0		Unigene0000370	turquoise	1904.34917563971	-0.816438	-0.0134387	-0.517766	0.01479409923122	0.047345584541495	0.355105754535945	0.536995043925747	0.653331106802694	0.452785471767985	0.754802845648392	0.00395452886216972	0.970608169270861	0.125298020543204	0.96764498994295	0.896663381263214	0.313971263931955	0.109474110806304	0.0405108028115329	0.188833338039908	0.01161961990233
Unigene0000372	turquoise	4.38	3.09	2.56	1.21	1.65	1.3	1.09	0	0	0.05		Unigene0000372	turquoise	1609.79261481861	-0.771844	0.691071575769172	-0.706787	-0.0800742	-0.0487887	-0.032418	0.222793961721215	0.508101569016506	-0.0337469	0.292826790601906	0.00890776742902382	0.0268935351047071	0.0222914378181721	0.825956455097616	0.893528329813168	0.929160155090261	0.536117502744579	0.133757652790621	0.926262592507008	0.411599528974881
Unigene0000373	turquoise	1.62	1.14	0.35	1.26	2.17	2.75	0.89	0.82	1.12	0.57		Unigene0000373	turquoise	68.2596261863657	-0.401377	0.159406454305509	0.0716239400247181	0.554864541237569	-0.0657764	0.217627737512575	-0.560719	-0.0880036	-0.0221763	-0.142025	0.250290298203224	0.660024760554428	0.844123913415676	0.0959523513030247	0.856735120222461	0.545852931858464	0.0917655978012293	0.8089762076612	0.951513124612869	0.695511007383943
Unigene0000385	green	0.25	1.2	0.21	1.36	0.46	0.42	0.46	0.05	0.11	0.25		Unigene0000385	green	63.1926761516923	-0.516731	-0.105288	-0.212304	-0.0275818	0.110334110108754	0.47447924196643	-0.0867344	0.782836025563251	0.771524150782639	0.907687697789642	0.126187339402915	0.772218226519868	0.555957352883641	0.939710745362621	0.76156090901815	0.165873278273846	0.811689321482863	0.00741698902236715	0.00895414481727087	0.000283842114898255
Unigene0000391	turquoise	103.71	128.16	102.42	167.89	142.29	135.6	171.78	71.91	69.93	72.48		Unigene0000391	turquoise	1356.97388356154	-0.750079	-0.0258427	0.202500383219885	0.635298666547865	0.650030756986815	0.914539528140399	-0.158397	0.327302662959773	0.624828115622283	0.528154646630767	0.012463466897211	0.943506925129298	0.574752446863544	0.0484042298516796	0.0418855481791468	0.000210276291781862	0.662069458785443	0.355921402624941	0.0534270224787304	0.116583431080579
Unigene0000405	turquoise	0.36	0.07	0.38	0.49	0.05	0.11	0.3	0.92	1.14	1.93		Unigene0000405	turquoise	2623.32889149201	0.861038927651224	-0.150922	0.200893558271984	-0.486065	-0.299779	-0.533629	-0.0177727	-0.424976	-0.163372	-0.338725	0.00137476637542141	0.677276627765774	0.57785561006131	0.154332771217331	0.400056669101902	0.11214782191169	0.961134412271634	0.220850294362049	0.652011013887885	0.338359811548799
Unigene0000413	turquoise	0.13	0.26	0.29	0.36	0.1	0.37	0.28	2.31	1.52	1.43		Unigene0000413	turquoise	4525.20204943419	0.949608010538207	-0.31089	0.265028671101574	-0.424382	-0.333673	-0.540338	-0.130581	-0.415084	-0.294696	-0.432698	2.65409727795902e-05	0.381935106221088	0.459284069358963	0.221565996330123	0.346072088961583	0.106858402966871	0.719175657758768	0.232937212011384	0.408479996379205	0.21166918148707
Unigene0000415	turquoise	1.23	1.97	4.58	3.31	0.63	1.96	8.08	19.53	13.73	19.65		Unigene0000415	turquoise	4477.8708397832	0.950430409892993	-0.319502	0.401143378806638	-0.346533	-0.123332	-0.415174	-0.0634527	-0.456796	-0.284225	-0.452291	2.48753218594963e-05	0.368171523990296	0.250591985597093	0.326617980752724	0.734278467994011	0.232826175194118	0.861754658016092	0.184455333010337	0.426097060348244	0.189377210329132
Unigene0000417	turquoise	4.84	3.35	3.58	6.02	5.12	2.11	5.59	12.23	12.37	13.05		Unigene0000417	turquoise	4954.13548902298	0.967786857992798	-0.193597	0.337797644467364	-0.411109	-0.250745	-0.484919	-0.206879	-0.47421	-0.194445	-0.41714	4.53129753377697e-06	0.592024567987151	0.339769280694717	0.237897487229481	0.484699310740653	0.155452016332469	0.566328027773611	0.16614715598073	0.59037240407579	0.230394964142648
Unigene0000425	turquoise	1.92	1.28	1.6	1.7	2.15	0.62	2.34	0.84	0.44	0.75		Unigene0000425	turquoise	602.173518600959	-0.659486	0.353726978786342	0.00655722426113503	0.429069758592488	0.580346605785464	0.604789953470348	0.0607621074028375	0.151573379078161	0.30788758574262	0.263178018695279	0.0380285490251107	0.315987566541123	0.985656688661457	0.215954746620166	0.0785892601054533	0.06397812869418	0.86757253837572	0.675946378811644	0.386791243642404	0.462542968098935
Unigene0000428	purple	0.27	1.39	1.44	0.65	1.95	2.73	3.91	0.82	2.88	3.25		Unigene0000428	purple	12.1525657862692	0.275588249909675	-0.457336	0.79645786441198	0.543618766253591	0.541870908603722	0.389517466907958	-0.189195	-0.32956	-0.263873	-0.406689	0.440887738193416	0.183870508015212	0.00582612419908042	0.104330355805701	0.105672541465552	0.265866103157493	0.600635208320583	0.352415936493943	0.461318339490754	0.243481826481553
Unigene0000431	turquoise	3.39	7.05	2.79	6.41	6.19	9.16	7.77	22.17	26.43	25.22		Unigene0000431	turquoise	5284.65833156556	0.977542006391188	-0.353265	0.412105490756778	-0.312509	-0.280234	-0.472516	-0.279908	-0.426733	-0.318084	-0.478419	1.08320184310444e-06	0.316664470767093	0.236648784316418	0.379328009474127	0.432902352631045	0.167878183883099	0.433460713219297	0.218741644237445	0.370420125814174	0.161892518480285
Unigene0000438	turquoise	0.51	1.81	1.06	1.87	1.61	1.78	2.79	5.67	5.4	4.69		Unigene0000438	turquoise	5086.42229688719	0.967422794060858	-0.441393	0.512970501126093	-0.240074	-0.117378	-0.323008	-0.257093	-0.40739	-0.250695	-0.429397	4.73754724198144e-06	0.201597689990954	0.129452994813073	0.504074042478281	0.74674316838282	0.362640799290314	0.473330917432113	0.242591292572498	0.484790892288982	0.215565965847428
Unigene0000440	turquoise	9.09	12.08	12.43	17.83	13.83	12.58	19.4	35.26	34.34	34.97		Unigene0000440	turquoise	5459.7661544366	0.981001283020785	-0.390587	0.46232863419907	-0.312879	-0.161294	-0.36952	-0.189404	-0.462746	-0.180471	-0.401651	5.57107847155096e-07	0.264439956811714	0.178515706654853	0.378734026506202	0.656206398029209	0.293298719746313	0.600225601893294	0.178072537192577	0.617828160755165	0.249937
Unigene0000444	blue	0	0	0	0	0	0.06	0	0	0	0		Unigene0000444	blue	38.8027876623384	-0.222963	-0.13193	0.108060662252593	0.413707011847084	-0.0371164	0.127840863611224	-0.190168	-0.152559	-0.116237	-0.183922	0.535800648311777	0.716373395305175	0.766358281938731	0.234649184572844	0.918919647461675	0.724873898649234	0.59872798069164	0.673936602787818	0.749140121055009	0.6110061770856
Unigene0000446	turquoise	0	0	0	0.08	0.07	0.07	0.56	3.74	3.31	3.31		Unigene0000446	turquoise	5894.34570058505	0.997820200440696	-0.281493	0.359461995988762	-0.375783	-0.269912	-0.52397	-0.185342	-0.476323	-0.347546	-0.512422	9.85162415789909e-11	0.430751023445845	0.307645271296682	0.284550105836034	0.450734408165964	0.12004665563733	0.608207417694021	0.164002895306467	0.325109286832592	0.129933413778715
Unigene0000448	turquoise	2.13	5.2	4.26	6.12	5.71	3.75	7.34	26.45	24.64	23.55		Unigene0000448	turquoise	5855.76839369992	0.995270962342235	-0.353753	0.373466282939669	-0.376234	-0.270182	-0.485502	-0.176596	-0.431488	-0.290585	-0.447085	2.17571724441486e-09	0.315949015982736	0.287770229377699	0.283925992498305	0.450263970349109	0.154881613034529	0.62551887272609	0.213092614045183	0.41535506351593	0.195160084012581
Unigene0000455	turquoise	0.24	0.3	0.59	0.85	0.24	0.33	0.47	1.19	2.59	2.44		Unigene0000455	turquoise	2985.58493672407	0.880176279998695	-0.292853	0.255603694993254	-0.45089	-0.305193	-0.483447	-0.0494322	-0.38671	-0.138711	-0.296932	0.000778564591240933	0.411555651621234	0.475987199779531	0.190923193310231	0.391174458822788	0.156896974906654	0.89213088428429	0.269628929918667	0.702341077679175	0.404764173929972
Unigene0000470	turquoise	0.18	0.28	0.16	0.22	0	0.13	0.1	2.48	2.03	1.41		Unigene0000470	turquoise	4634.65220708269	0.95415826972767	-0.247337	0.210377089975802	-0.477766	-0.374275	-0.596548	-0.148401	-0.380821	-0.327469	-0.434422	1.82780013436021e-05	0.490852381245385	0.559632712685883	0.16254797388286	0.286644327055451	0.0686868362814963	0.682428795240032	0.277616748869353	0.355662137770524	0.209649452825207
Unigene0000483	blue	3.02	1.27	1.11	2	2.31	2.16	3.98	1.37	1.22	1.46		Unigene0000483	blue	67.6943793635258	-0.40612	0.466313916684434	0.408371244431176	0.682576029690574	0.784076886686098	0.637985646384846	-0.431587	-0.213889	0.106385471800284	-0.174354	0.244206729747907	0.174308152623343	0.241348350848324	0.0296335499144141	0.00726063940967472	0.047168055970121	0.212976230893301	0.552942090898043	0.769897816961286	0.629985868399866
Unigene0000487	turquoise	0.94	1.5	2.06	3.64	2.58	2.42	4.78	7.38	8.9	8.73		Unigene0000487	turquoise	4678.64330609917	0.953273230048243	-0.403132	0.540730259956344	-0.224587	-0.0734432	-0.28716	-0.203652	-0.510008	-0.161342	-0.420124	1.97096337825102e-05	0.248028942641476	0.106554293911136	0.53275579493781	0.840206718620946	0.421123031103993	0.572532418139971	0.132061934959617	0.656108542806736	0.226733351735477
Unigene0000489	turquoise	1.48	1.06	0.62	1.32	1.28	1.57	1.35	4.28	5.13	4.58		Unigene0000489	turquoise	5295.96723222528	0.979709757269677	-0.20459	0.335231511300196	-0.368373	-0.333467	-0.558838	-0.294253	-0.490208	-0.338862	-0.527833	7.23624380591082e-07	0.570726127667726	0.343683472587023	0.294916692131868	0.346388739037424	0.0930979022383781	0.409219351840592	0.1503270774567	0.338152730543666	0.116847265770002
Unigene0000490	turquoise	0.07	0.09	0.14	0.24	0.21	0.22	0.06	0.07	0	0.14		Unigene0000490	turquoise	119.635688641294	-0.473665	-0.223341	-0.0923351	0.284522605384234	-0.128721	0.334240604683395	0.0626801348839355	0.0650115404874259	0.531325648531328	0.410426183276708	0.166703053949165	0.535090095858728	0.799730340912369	0.425591360487065	0.723041293284494	0.345201043048354	0.863424624943958	0.858386794706134	0.114001098834237	0.238755774025868
Unigene0000494	turquoise	0.48	1.66	1.38	2.7	0.83	0.86	3.28	0.33	0.51	0.64		Unigene0000494	turquoise	218.706332478878	-0.463763	-0.165925	0.266282784380973	0.349181636028476	0.775741567678447	0.851403222330488	0.0887477912896203	0.362734655788026	0.672982102517843	0.605204446829297	0.176994405101416	0.64686865623227	0.457081494882472	0.322682394507218	0.00835704106568775	0.00177580244462293	0.80738604088671	0.302937460874517	0.0329498543501276	0.0637470877044934
Unigene0000496	turquoise	0.16	0.08	0.2	0.34	0.1	0.27	0.08	0	0	0		Unigene0000496	turquoise	1016.26043760474	-0.731663	0.152966979410152	-0.390889	0.124879466656622	0.0114999197484564	0.348999635892869	0.222204293171438	0.208968248257556	0.669427871452639	0.590819312894128	0.0161642533140682	0.673105050250032	0.26403830167777	0.731046566594613	0.974847252130692	0.32295198508729	0.537225157264647	0.562325702365661	0.0342397787095016	0.0720893634806111
Unigene0000515	turquoise	0.1	0.13	0.16	0.12	0.45	0.21	0.46	4.84	4.69	5.77		Unigene0000515	turquoise	5576.3776810024	0.988449895540906	-0.281232	0.32967749250257	-0.392806	-0.327859	-0.56041	-0.165232	-0.467228	-0.35817	-0.506991	7.67873272805697e-08	0.431195873113232	0.352233220164402	0.261494539558815	0.355055128141452	0.09198372954091	0.648263315606651	0.173351064552442	0.309514755111064	0.134751542517564
Unigene0000520	turquoise	1.03	0.98	0.67	0.91	0.41	0.14	0.68	3.48	2.76	2.42		Unigene0000520	turquoise	4217.20402257428	0.938547356301933	-0.139764	0.139718789819104	-0.568082	-0.36384	-0.619981	-0.129665	-0.312113	-0.279384	-0.367694	5.79093157834185e-05	0.700167988177428	0.70026199073238	0.0866687779959675	0.301355993080579	0.055864796999305	0.721078242716799	0.379965015585837	0.434359324332409	0.295876192296939
Unigene0000532	turquoise	0.88	0	0	0	0.06	0.03	0.07	1.11	1.34	1.37		Unigene0000532	turquoise	2758.39465989289	0.87107063188679	0.179898969656904	0.0914483892800758	-0.494556	-0.403615	-0.732627	-0.240752	-0.496206	-0.443408	-0.593378	0.00103171567363844	0.61896162945937	0.801621195079148	0.146192111937017	0.247409244811564	0.0159537476438004	0.502833411200942	0.144640779298759	0.199304541518463	0.0705566050840217
Unigene0000534	turquoise	1.02	0.7	0.59	1.1	0.94	0.76	1.32	4.6	3.07	3.14		Unigene0000534	turquoise	4686.02785295136	0.956269528766438	-0.216417	0.341064111148336	-0.356803	-0.247206	-0.488904	-0.238692	-0.47639	-0.291353	-0.489457	1.51753931449846e-05	0.548144347066745	0.334820007881827	0.311498276870676	0.491089329033266	0.151581461937647	0.506605909935141	0.163935379240529	0.414067300822014	0.151048635672925
Unigene0000535	turquoise	2.08	1.01	0.92	1.37	3.79	2.8	3.43	57.07	55.61	54.43		Unigene0000535	turquoise	5827.11954439568	0.996149361855487	-0.267336	0.30903036140121	-0.408404	-0.348388	-0.581202	-0.181287	-0.472333	-0.364929	-0.514936	9.57416044129107e-10	0.45523528497801	0.384939234472415	0.241307052093527	0.323859525615402	0.0780448947823402	0.616212076167603	0.168066693646904	0.299802033129829	0.127740234538235
Unigene0000539	turquoise	0.1	0.62	0.1	0.35	0.9	0.21	0.49	3.23	3.5	2.13		Unigene0000539	turquoise	4616.04031520381	0.954251980114952	-0.331161	0.346107855208423	-0.338743	-0.31229	-0.493729	-0.24986	-0.395481	-0.343081	-0.465907	1.81310758031119e-05	0.349938941824087	0.32725116344135	0.338333818447514	0.379681204858543	0.14697274642857	0.486294787572103	0.257968658074687	0.331782463569354	0.174735078162467
Unigene0000542	turquoise	0.62	0.61	0.15	0.68	0.34	0.5	1.21	4.56	5.61	5.22		Unigene0000542	turquoise	5590.44949154934	0.988578180624304	-0.244399	0.351737578866905	-0.393259	-0.267335	-0.523811	-0.220533	-0.443786	-0.322862	-0.484328	7.34436401643261e-08	0.496183407519939	0.318908740055899	0.260896366073709	0.455237056082588	0.120179676256747	0.540370467299766	0.198877006041922	0.362869329773225	0.156030877527056
Unigene0000543	turquoise	94.54	124.27	94.52	142.89	168.39	98.74	154.77	34.62	22.05	18.12		Unigene0000543	turquoise	2336.16609890954	-0.842349	0.0630542175618174	0.0453851314165774	0.609356243232777	0.533341384354139	0.807419017419709	-0.0649881	0.385327544433794	0.462037967681764	0.482325372527353	0.00222403776612202	0.862615983343604	0.900924270314586	0.0614630099265759	0.112378352355617	0.00473555918452199	0.858437464538723	0.271492919068762	0.17882491512159	0.158002999883267
Unigene0000544	turquoise	14.66	29.03	18.37	31.23	70.99	79.24	98.25	146.18	147.78	171.2		Unigene0000544	turquoise	3667.69049098922	0.912330071737587	-0.422079	0.683766249860988	0.0197984394025971	-0.0105565	-0.220524	-0.363451	-0.580381	-0.365045	-0.620212	0.000232243040667957	0.224352239779013	0.0292386972055894	0.956707886032377	0.976910202674038	0.540385964932706	0.301912724513506	0.078567499095621	0.299636736265117	0.0557468114944385
Unigene0000548	turquoise	1.32	2.5	0.52	1.75	1.57	1.11	2.83	9.83	11.62	11.4		Unigene0000548	turquoise	5560.21646109232	0.987203854848094	-0.275458	0.356397730915926	-0.393844	-0.271408	-0.512589	-0.231405	-0.391865	-0.323676	-0.457737	1.15507516547114e-07	0.441112684807422	0.312088036291407	0.260124084799336	0.448129432525232	0.129787480226595	0.520047360230924	0.262741302734609	0.361590694493613	0.183437049778784
Unigene0000556	turquoise	17.64	24.19	18.3	30.97	46.99	33.98	57.74	135.21	116.35	105.23		Unigene0000556	turquoise	5192.42517950767	0.973039780565208	-0.360483	0.520896102520359	-0.191934	-0.141238	-0.362595	-0.294128	-0.523315	-0.324978	-0.545499	2.23744045307166e-06	0.306172862969182	0.122631095412395	0.595273119839254	0.69713124030979	0.303138047620215	0.409426839001262	0.120594581253701	0.359549934848537	0.102898585299297
Unigene0000558	turquoise	0.07	0.38	0.03	0.47	0.1	0.21	0.06	3.65	2.98	2.12		Unigene0000558	turquoise	4766.48287859303	0.958429037149318	-0.285409	0.240157786134636	-0.456041	-0.378825	-0.566482	-0.188282	-0.376604	-0.2822	-0.40838	1.24253015401616e-05	0.424087783373531	0.503920389657764	0.185275022209002	0.280352605257436	0.0877603728086625	0.602426106428877	0.283414093172051	0.429543991285586	0.241337626422145
Unigene0000561	brown	0.02	0	0.02	0.11	0.07	0.02	0.06	0	0	0		Unigene0000561	brown	49.1578771687721	-0.495292	-0.00654127	0.158648949910387	0.407547206624249	0.402500096291309	0.704124141616176	-0.109363	0.021328444454487	0.81600984021529	0.509078510513688	0.145499367132769	0.98569159101438	0.661559235071345	0.24239239837579	0.248842107963856	0.0230298335031338	0.763609855418844	0.953365245883961	0.00398934906221703	0.132886965416305
Unigene0000567	turquoise	0	0	0	0	0	0	0	2.13	0.94	1.23		Unigene0000567	turquoise	3849.22380418945	0.922449346187353	-0.251207	0.247012956515988	-0.404539	-0.338016	-0.551726	-0.145736	-0.418705	-0.335704	-0.46555	0.000143985831704977	0.483868946768613	0.491438830731184	0.24622456242888	0.33943655631332	0.0982455494659884	0.687887919564722	0.228470384084659	0.342960667672149	0.175110133009513
Unigene0000571	turquoise	2.59	2.47	1.91	3.1	3.54	2.09	5.16	9.34	9.23	10.41		Unigene0000571	turquoise	5299.03902475055	0.978484005913642	-0.273184	0.484701638904919	-0.268352	-0.127789	-0.392551	-0.264905	-0.492351	-0.294151	-0.508432	9.13621165194916e-07	0.445046292416429	0.155664729207923	0.453457613438062	0.72498204264878	0.261831924438595	0.45950219224052	0.148280770893818	0.409388615429141	0.133462936206402
Unigene0000572	turquoise	0.33	1.27	1.41	2.03	0.92	0.75	0.32	0.1	0.2	0.14		Unigene0000572	turquoise	638.181652941876	-0.654689	-0.184615	-0.461592	-0.0968628	-0.0856103	0.345677851925536	0.423244939974744	0.603629306003244	0.753276612807415	0.909090374464676	0.0399539039043319	0.609639504125847	0.179299558633164	0.790089483716398	0.81409397548985	0.327892960859936	0.222938851729709	0.0646280005307593	0.0118877123164494	0.000267444881487128
Unigene0000576	turquoise	0.83	0.74	0.85	1.15	1.16	0.67	1.08	4.46	3.57	4.15		Unigene0000576	turquoise	5549.40745362876	0.986969988736564	-0.278601	0.321309577212566	-0.404935	-0.322208	-0.539631	-0.168839	-0.471143	-0.295133	-0.470025	1.24151028034104e-07	0.435702186922195	0.365314554801728	0.245719163169267	0.363898515852696	0.107408808629692	0.641014316150346	0.169289149131003	0.407753362290115	0.170443971228768
Unigene0000585	turquoise	1.03	1.55	0.37	0.82	3.02	2.38	2.93	14.79	14.49	11.89		Unigene0000585	turquoise	5601.82901290191	0.988711299999763	-0.301813	0.393193372238115	-0.307696	-0.283912	-0.509878	-0.260441	-0.48692	-0.394358	-0.556712	7.00903832472514e-08	0.396708119874435	0.260982757900515	0.387102773770082	0.426629142830748	0.132176971560911	0.467380698452493	0.153500409508389	0.259446276701062	0.0946180567979456
Unigene0000588	turquoise	3.9	4.6	3.72	8.13	6.29	3.76	9.87	20.46	18.24	16.82		Unigene0000588	turquoise	5135.83264167157	0.970110401607811	-0.32275	0.470517287446001	-0.292102	-0.122665	-0.348665	-0.255297	-0.464118	-0.182467	-0.418234	3.36818082699929e-06	0.363045114479963	0.169934848146729	0.412811909389542	0.735672089462289	0.3234479975733	0.476535528780603	0.176618895056014	0.613879964520422	0.229048355301821
Unigene0000590	blue	0	0	0	0	1.12	1.16	0.93	0	0	0		Unigene0000590	blue	329.808240578609	-0.365128	-0.199451	0.591659656901249	0.971951246139348	0.513744369117245	0.664712750952312	-0.379983	-0.27403	-0.106593	-0.294918	0.299518677589175	0.580647006985103	0.0715835169704172	2.617815378987e-06	0.12877680316064	0.0360032556385168	0.278763650405129	0.443581142003475	0.769459820988539	0.408110808914128
Unigene0000592	turquoise	3.41	3.74	3.11	5.15	3.65	3.9	5.27	16.62	16.45	13.55		Unigene0000592	turquoise	5662.54599766447	0.989565999625559	-0.288828	0.344967880852559	-0.3941	-0.281722	-0.506634	-0.213582	-0.45028	-0.276313	-0.45466	5.12074688458216e-08	0.418310101027335	0.328954044884708	0.259786574812265	0.430360032135522	0.135072105721172	0.553525111161751	0.191598552092202	0.439638445954482	0.18677945939553
Unigene0000595	turquoise	0.07	0.26	0.22	0.24	0	0.07	0	0.55	0.87	0.54		Unigene0000595	turquoise	2766.48539996006	0.868892760197451	-0.301522	0.0428605189038092	-0.636968	-0.474291	-0.625866	0.0197703903910655	-0.185038	-0.185002	-0.19473	0.0011001903775601	0.397185760070051	0.906414659715691	0.0476337899818761	0.166065354632731	0.0529144764650043	0.956769171223402	0.608806824153756	0.608876269790941	0.58981621592156
Unigene0000603	turquoise	2.64	3.36	3.16	4.66	4.6	3.36	5.85	16.05	12.29	11.24		Unigene0000603	turquoise	5040.95245549035	0.967421348663153	-0.337711	0.415650499309576	-0.305295	-0.201925	-0.417932	-0.21804	-0.468386	-0.26918	-0.465247	4.73837976920352e-06	0.339901697530049	0.232235469079687	0.391008620500517	0.57586331535886	0.229419633656288	0.545073394557595	0.172144027621595	0.452011276686281	0.175429092629789
Unigene0000622	turquoise	4.39	6.25	6.08	7.63	13.78	13.04	16.75	22.15	24.32	24.56		Unigene0000622	turquoise	3500.78678355681	0.903414074972148	-0.450577	0.712312724177399	0.0537563812775031	0.016491752869149	-0.1818	-0.352341	-0.60447	-0.34463	-0.616351	0.000338366314843034	0.191269236630811	0.0208116128343595	0.882747138730659	0.963934100793827	0.615197517821675	0.318020732227657	0.0641569361767765	0.32945929924562	0.0577376607261645
Unigene0000625	turquoise	235.86	376.49	324.23	241.61	255.13	226.81	121.31	1.54	1.44	2.54		Unigene0000625	turquoise	3637.95932658816	-0.915509	0.15678883326241	-0.580363	0.0982028129003391	-0.00472259	0.289808740020658	0.358165570043044	0.700226850747148	0.262277232358808	0.625974236816185	0.000201136222072986	0.665332075487709	0.0785789675689739	0.787241053580288	0.989669558864353	0.416659265605175	0.309520818742124	0.0241405790159163	0.46413291534414	0.0528610961358279
Unigene0000626	turquoise	0.1	1.17	0.76	0.36	1.46	1.29	0.6	0	0	0		Unigene0000626	turquoise	743.073472926759	-0.684828	-0.294753	0.0279261028165634	0.613587052635262	0.172422090192026	0.522597490774437	0.0238875870551079	0.382728196052527	0.00240572101953019	0.229790107225827	0.0288894698754202	0.408384922441599	0.938959268602336	0.0591915138643983	0.633841205876585	0.121196423626143	0.947775710176103	0.27501605971963	0.994737515726442	0.523046303668501
Unigene0000628	black	5.29	37.77	19.32	21.01	6.31	4.29	3.08	0	0	0		Unigene0000628	black	47.8696593802855	-0.572589	-0.101591	-0.56263	-0.277187	-0.0931299	0.171955954599011	0.38261934663261	0.956104241779864	0.406165020366842	0.860884209398347	0.0836404726415607	0.780048978165738	0.0904253453736799	0.438131547416317	0.79803614522987	0.634772843029984	0.275164133287928	1.54030242365949e-05	0.244149285269214	0.00138062919476264
Unigene0000636	turquoise	0.09	0.41	0.36	0.57	0.56	0.29	0.4	3.17	2.99	2.15		Unigene0000636	turquoise	5179.69734374952	0.973370106172629	-0.342904	0.305511214274973	-0.404446	-0.341801	-0.526373	-0.167547	-0.422421	-0.289933	-0.433292	2.13063664017444e-06	0.332048330843326	0.390656281912408	0.246344725561939	0.333709259922643	0.118050352687939	0.643607458032209	0.223937107595207	0.416450641825548	0.21097160701458
Unigene0000637	turquoise	6.46	8.83	9.98	14.68	12.36	8.3	18.59	30.57	29.74	32.23		Unigene0000637	turquoise	4980.44099586316	0.964737847334428	-0.388798	0.513835725375307	-0.261367	-0.0857302	-0.309317	-0.186459	-0.479375	-0.173045	-0.409481	6.48211365146029e-06	0.266828148834402	0.128697122149715	0.465742106614106	0.813837356808805	0.384475901545487	0.606008387166186	0.160935974654429	0.632596326563597	0.239946834617888
Unigene0000642	turquoise	0.46	0.59	0.23	0.42	0.77	0.41	1.39	3.15	2.87	3.58		Unigene0000642	turquoise	5267.48876621492	0.978069058199946	-0.280383	0.470098130255247	-0.270785	-0.147104	-0.420468	-0.256123	-0.467596	-0.356758	-0.533829	9.85670208678428e-07	0.432646910591051	0.170367980521199	0.449212818767722	0.68508378478829	0.226313530298918	0.475059968321113	0.172967559251024	0.311564163127907	0.111988086332752
Unigene0000653	turquoise	2.82	1.48	0.91	1.84	1.02	1.69	3.54	14.25	14.53	16.8		Unigene0000653	turquoise	5518.03713898475	0.986993579092961	-0.203241	0.329898135129907	-0.405057	-0.281028	-0.553756	-0.202708	-0.468826	-0.34481	-0.511472	1.23257889148336e-07	0.573323901683447	0.351891538648108	0.245563420316221	0.431545120155257	0.0967586435729545	0.574351013888013	0.171686092178651	0.329189977859137	0.130768506634532
Unigene0000655	turquoise	144.53	193.16	157.27	250.54	221.78	184.54	250.64	352.51	356.07	318.59		Unigene0000655	turquoise	4023.8704700839	0.923127284743598	-0.451157	0.555659470081753	-0.197537	-0.0744843	-0.20573	-0.325425	-0.403362	-0.0526848	-0.310353	0.000139133066523498	0.190628540460279	0.095376911654307	0.584357826971785	0.837966629632286	0.568533838755533	0.358851287532636	0.247734031438245	0.885071405156675	0.38280186952634
Unigene0000664	blue	0.36	0	0	0	2.79	1.54	1.84	0	0	0		Unigene0000664	blue	303.653683235357	-0.37959	-0.0826042	0.551812043960231	0.947374449639246	0.505119448798475	0.640981484817125	-0.39569	-0.273928	-0.115309	-0.301294	0.279302073304868	0.820531280407308	0.0981825254316474	3.14826323726757e-05	0.136437107163984	0.045814844196527	0.257695005245505	0.443758271446926	0.751087700605714	0.397561529205444
Unigene0000667	turquoise	2.6	2.89	2.31	3.11	5.12	4.1	5.83	15.97	13.9	13.1		Unigene0000667	turquoise	5551.22805409957	0.986323615010303	-0.325013	0.461347321651881	-0.247839	-0.209957	-0.440667	-0.272199	-0.521094	-0.366486	-0.564549	1.50562878783058e-07	0.359495610070401	0.179560889530588	0.489943528234502	0.560434400889476	0.202428209273936	0.44675582195565	0.122463480622473	0.297588557013291	0.0890916032266391
Unigene0000669	turquoise	30.98	17.04	13.54	10	13.89	14.33	7.51	0.9	0.05	0.18		Unigene0000669	turquoise	1922.83015293474	-0.800442	0.746130960372754	-0.623214	0.0700443722426385	-0.0451871	0.0203497127672726	0.0411646156131006	0.361511223071034	-0.0057644	0.200306676599879	0.00541103949888474	0.0132008150491622	0.054230740775741	0.847527465634662	0.901354908435589	0.955503432883095	0.910104836226237	0.304692908801964	0.98739079598037	0.578990584187633
Unigene0000670	turquoise	32.41	25.23	26.54	23.48	23.27	19.49	10.92	0.27	0.31	0.19		Unigene0000670	turquoise	4218.47067700519	-0.934303	0.479388763201329	-0.646033	0.0871595018289052	-0.0255362	0.202960213029158	0.257206157906333	0.495064461062095	0.269351299353289	0.49688164039397	7.52498386349497e-05	0.160921735429551	0.0435923742239246	0.810780412280356	0.944176078567986	0.573865565153559	0.473128725835837	0.145713059733558	0.451712362007971	0.144009024465866
Unigene0000674	blue	0.17	0	0.06	0.14	0.35	0.18	0.29	0	0	0.11		Unigene0000674	blue	156.472807400702	-0.469194	0.16196152781044	0.435723477904018	0.835366537138131	0.55448308683816	0.660501957420005	-0.336864	-0.299373	0.131240567832963	-0.15692	0.17130451537762	0.654857393481983	0.208132403753867	0.00262160166055578	0.0962292642477041	0.0376291609457006	0.341191434366545	0.400725779788413	0.717805206577891	0.665065894446849
Unigene0000675	turquoise	6.14	2.83	2.02	1.51	5.35	3.01	3.21	42.63	36.74	42.55		Unigene0000675	turquoise	5508.37494617669	0.986733452147375	-0.215133	0.279695251106078	-0.420434	-0.370197	-0.612883	-0.188541	-0.471536	-0.39334	-0.535053	1.33376402241811e-07	0.55057910611028	0.433825265757892	0.226354675665085	0.292346850901589	0.0595656426557674	0.601917751589888	0.168884426533328	0.26078960593981	0.1110122252837
Unigene0000677	turquoise	0.42	1.32	1.18	1.78	2.98	0.73	1.62	0.12	0.04	0.08		Unigene0000677	turquoise	612.166360626976	-0.65311	-0.179742	0.129258562600796	0.577105659002632	0.371313535786633	0.717331565061871	-0.00693159	0.273604415272143	0.418641259372357	0.42173917694281	0.0406020630760102	0.619272969425536	0.721923899978545	0.0806748823682096	0.290779374814573	0.0195275865475274	0.984837864826407	0.44431786719434	0.228548642261711	0.224764966573702
Unigene0000683	turquoise	4.57	8.27	4.39	7.24	7.75	7.91	9.88	30.01	25.86	26.7		Unigene0000683	turquoise	5729.08680585786	0.991497382622115	-0.343048	0.403532510151981	-0.33184	-0.257513	-0.473693	-0.249916	-0.424585	-0.327872	-0.482531	2.26334372593055e-08	0.33183292671141	0.247515088102111	0.348892233982303	0.472582377229823	0.166675029687475	0.48619401017929	0.221321017248577	0.355034928748855	0.157799560615064
Unigene0000687	black	0.09	0.49	0.2	0.23	0.19	0	0	0	0	0.09		Unigene0000687	black	36.6957183909675	-0.478229	-0.0784018	-0.531691	-0.282622	-0.202694	0.0748181524215893	0.269610272701322	0.919681854996095	0.299120796159266	0.759926944783642	0.162083447846518	0.82954648128284	0.113705546260214	0.428823958883358	0.574379497911304	0.837248373723691	0.451260530561659	0.000165100148959018	0.401142039999696	0.0107505761944379
Unigene0000703	turquoise	1.45	1.71	1.8	2.44	1.13	1.71	2.6	5.18	5.84	5.45		Unigene0000703	turquoise	5259.40993471314	0.97646464716856	-0.308745	0.358344790561332	-0.417196	-0.211587	-0.459337	-0.138769	-0.4234	-0.207352	-0.388199	1.30479471590855e-06	0.385401575557053	0.30926118148401	0.230326292587122	0.557324008631679	0.181713316272311	0.702221190996602	0.222751781285824	0.56542099800639	0.267630171949593
Unigene0000704	green	0	0.15	0.04	0.18	0.04	0	0	0	0	0.08		Unigene0000704	green	49.5825978476011	-0.24837	-0.209531	-0.331886	-0.354183	-0.173542	0.163133562846307	0.127695534857289	0.729027055529949	0.717002403945486	0.893635387344473	0.488983391880005	0.561250175200163	0.34882115419791	0.315320100905688	0.631604441807054	0.652491467412923	0.725176488872516	0.0167500553728508	0.0196100733687935	0.000491618474395256
Unigene0000705	turquoise	0	0.48	0.8	0.6	1.42	3.33	2.88	8.5	6.69	11.05		Unigene0000705	turquoise	4087.08795165028	0.934731555253301	-0.364435	0.47710051081325	-0.201239	-0.191848	-0.412034	-0.205657	-0.526679	-0.366988	-0.560715	7.334380323036e-05	0.30050733718154	0.163218369613402	0.577187603385071	0.595440700641932	0.236738192462467	0.568675463980924	0.117797201058395	0.296876078838307	0.0917685129144053
Unigene0000707	turquoise	101.25	172.99	124.82	201.16	171.04	182.23	197.2	187.28	198.99	186		Unigene0000707	turquoise	193.564143593506	0.451510707580401	-0.704221	0.723216621416986	0.240603348143865	0.269984033810054	0.400491954843231	-0.438323	-0.0701106	0.328633174111836	0.089287250920469	0.190237444982346	0.023002819937632	0.0180930368782516	0.50310510502136	0.450608788466516	0.251434609179844	0.205121501315447	0.847384657597978	0.353852694420163	0.806233804314546
Unigene0000725	turquoise	24.98	46.67	32.01	49.2	44.51	41.54	55.78	71.04	75.03	79.93		Unigene0000725	turquoise	3730.83	0.910025466802651	-0.524329	0.594629358118766	-0.168159	-0.0360777	-0.176218	-0.302442	-0.31374	-0.112898	-0.300014	0.000256907743505551	0.119746829268626	0.0698144323355349	0.642377712030977	0.921182592214762	0.626271220210706	0.395676475269774	0.377352888599189	0.756158424247791	0.399667825639183
Unigene0000728	blue	0	0	0	0	1.97	0.29	2.79	0	0	0		Unigene0000728	blue	234.236455907684	-0.254125	-0.119333	0.713061304272368	0.870548049863797	0.839779536378989	0.795859111820461	-0.296515	-0.206359	-0.013518	-0.208413	0.478632010661569	0.742643806772838	0.0206164997006489	0.00104785501752498	0.00236488761448546	0.00589040894890459	0.405455508546608	0.567327133543448	0.970434765774219	0.563388035116084
Unigene0000733	turquoise	5.56	7.02	2.59	9.09	10.22	12.15	15.91	26.17	23.83	27.44		Unigene0000733	turquoise	4417.09364858911	0.944057360121809	-0.349426	0.618317877711623	-0.0942174	-0.0496081	-0.266625	-0.408006	-0.524168	-0.280181	-0.545149	4.00398578763243e-05	0.322321107345406	0.0567179034507758	0.79571915243896	0.891748924989122	0.45648181496343	0.24181020843953	0.119881397046026	0.432993140889377	0.10316395875486
Unigene0000738	turquoise	40.35	44.38	40.78	52.68	48.68	46	64.58	55.16	55.28	53.28		Unigene0000738	turquoise	268.582413650352	0.50283226792727	-0.39159	0.873032728210586	0.339733975728494	0.615820615735757	0.458581315710294	-0.417182	-0.351291	0.168884706116566	-0.193271	0.138514314679719	0.263106379093478	0.000972730064835849	0.336830905569567	0.0580149643097193	0.182526371854613	0.230343518536754	0.31956621753395	0.640922656732995	0.592660343257658
Unigene0000741	turquoise	0.02	0.12	0.05	0.29	0.1	0.25	0.06	0	0.03	0.05		Unigene0000741	turquoise	178.219624855901	-0.485305	-0.224114	-0.0530753	0.232714322620549	0.0193583112053444	0.470041183692465	-0.128911	0.306011084879784	0.721408299010888	0.619926947021483	0.155074766937787	0.53364188397753	0.884224248755405	0.517621932881227	0.957669559703545	0.170426876504939	0.722646043984481	0.389841720913666	0.0185257812529617	0.0558924001817462
Unigene0000745	turquoise	3.07	4.39	4.33	5.42	6.2	3.97	7.25	17.71	13.26	12.49		Unigene0000745	turquoise	4747.40352945025	0.956636197246886	-0.370567	0.442134183135939	-0.27212	-0.173496	-0.384205	-0.204393	-0.463855	-0.275488	-0.464935	1.46793541520577e-05	0.291826629682066	0.200752929518194	0.446891978926606	0.631696494109931	0.273011548683524	0.571106126415213	0.176896828123296	0.441060501256581	0.175757764605432
Unigene0000753	turquoise	1.82	0	0.05	0	0.04	0	0.07	1.67	0.9	0.63		Unigene0000753	turquoise	222.477559883221	0.5017761017701	0.592794444901094	-0.203152	-0.456999	-0.356506	-0.695314	-0.233372	-0.388156	-0.418821	-0.52582	0.139480022978966	0.0709041048712662	0.573495938496783	0.184235511657535	0.311930639914595	0.0255924904524864	0.516404533954176	0.267686851989336	0.228327991308841	0.11850781518596
Unigene0000754	turquoise	58.45	106.21	90.06	143.74	148.46	125.31	179.79	207.64	225.57	240.32		Unigene0000754	turquoise	3012.16824875678	0.871988308957666	-0.549194	0.71523468802581	-0.00161453	0.0643647329017539	-0.0620138	-0.319601	-0.463559	-0.0962574	-0.375586	0.00100381318621669	0.100121139853482	0.0200571847117623	0.996468233873897	0.859783998303016	0.864865341467653	0.368015102222441	0.177210641627685	0.79137710985372	0.28482431362503
Unigene0000762	turquoise	72.22	135.95	124.1	168.67	137.14	133.45	139.07	98.52	105.82	102.9		Unigene0000762	turquoise	216.115513127824	-0.444243	-0.568391	0.224807216237819	0.383750279049137	0.366770014197741	0.771469523915201	0.0660092599487493	0.39131046110143	0.733243152176211	0.69736026479683	0.198359235902782	0.0864590129439632	0.532342665091197	0.273627782193806	0.297185443912611	0.00896207078231283	0.85623226297298	0.263477938751047	0.0158200858416853	0.0249806819994104
Unigene0000767	turquoise	1.53	5.05	4.09	6.2	7.71	4.64	7.91	21.22	21.92	19.68		Unigene0000767	turquoise	5567.55108606927	0.985481721659471	-0.416181	0.453993427687568	-0.287762	-0.224938	-0.41135	-0.216362	-0.454207	-0.277612	-0.456531	1.91008229345115e-07	0.231579361869425	0.187508449954445	0.420107295049217	0.532097004141362	0.237594813478383	0.548249131201872	0.187274841795307	0.437401268054598	0.184742991794489
Unigene0000786	blue	0	0.18	0.76	0	0.29	0.91	1.09	0	0	0.29		Unigene0000786	blue	62.0518445314103	-0.380418	-0.272532	0.414857240509095	0.687532503266059	0.671918132668054	0.609866840405286	0.245183975405047	-0.132461	-0.128838	-0.14392	0.278168216070776	0.446176857538757	0.233218954823641	0.0280129251460985	0.0333324761965765	0.0611858817596278	0.49475592611706	0.71527204762176	0.722797906171082	0.691615440006926
Unigene0000797	turquoise	0.13	0.05	0.1	0.13	0.1	0.06	0.19	1.11	0.68	0.43		Unigene0000797	turquoise	3205.78814968765	0.890455887856622	-0.210976	0.274499983517413	-0.35765	-0.247572	-0.481854	-0.169442	-0.450222	-0.301172	-0.466622	0.000550897436745574	0.558489721375886	0.442767892772353	0.310267773276802	0.490426433357853	0.15846955015939	0.639804331306734	0.191663547275515	0.397761817555064	0.173985756456801
Unigene0000798	turquoise	0.1	0.07	0.33	0.67	0.16	0.38	0.43	2.06	1.79	2.25		Unigene0000798	turquoise	5165.30793992678	0.973711659877086	-0.328046	0.335685035451339	-0.409693	-0.296962	-0.494288	-0.12392	-0.483158	-0.190574	-0.4033	2.02424956960624e-06	0.354765346050505	0.34299003687539	0.239679272948744	0.404714505949034	0.146445020927889	0.733049177254642	0.157181711722814	0.597933000135322	0.2478136050089
Unigene0000802	turquoise	2.11	3.87	3.58	6.41	5.84	4.13	7.49	20.62	17.34	15.7		Unigene0000802	turquoise	5343.33492101573	0.977213516439431	-0.380283	0.442695143905932	-0.297252	-0.19778	-0.395591	-0.220151	-0.468662	-0.2343	-0.441853	1.14752508610231e-06	0.278352985234645	0.200114541143805	0.404234262642012	0.583886066576673	0.257823786027559	0.541088665461999	0.171856513608917	0.514690733657005	0.20107301642983
Unigene0000804	pink	0	0	0	0	0	0	0.08	0	0	0		Unigene0000804	pink	58.8223352154072	-0.12687	-0.0307126	0.656053303876689	0.602630390838308	0.982175458176567	0.732292207323767	-0.157322	-0.116123	0.053446099472379	-0.117023	0.726895087388416	0.932879474669023	0.0393999890526844	0.0651907671110855	4.32246778312764e-07	0.0160266201138948	0.664249504217201	0.749378457187077	0.883420046693708	0.747489345050853
Unigene0000818	turquoise	6.46	12.45	9.86	12.43	12.18	7.65	12.37	6.12	6.09	4.97		Unigene0000818	turquoise	900.318886988017	-0.694165	-0.221337	0.0581525658638001	0.422607256182695	0.510960940576814	0.801090567244045	0.0925690793537743	0.577613008035649	0.554008482726296	0.677345397367815	0.0259406174658501	0.538856035078266	0.873220574466964	0.223711	0.131219139282812	0.00534550368526606	0.799231421238094	0.0803460604882493	0.0965745073864466	0.0314119234694624
Unigene0000831	turquoise	0.7	1.42	1.03	1.27	2.22	0.98	2.51	8.99	6.24	4.89		Unigene0000831	turquoise	4168.54532148098	0.934439277468878	-0.333718	0.401535979060482	-0.27399	-0.198935	-0.414396	-0.220402	-0.439919	-0.332197	-0.489349	7.46395892546079e-05	0.346003410113785	0.250084912798834	0.443649441706554	0.581645734837112	0.233792149641969	0.540615639124574	0.203285869512351	0.348342183686476	0.151152823062655
Unigene0000834	turquoise	17.92	18.48	14.64	23.8	24.66	17.57	26.93	36.75	34.97	38.56		Unigene0000834	turquoise	4177.82205331417	0.93441235470599	-0.311641	0.57216011262785	-0.166328	-0.0615272	-0.253186	-0.380204	-0.48346	-0.154322	-0.434643	7.47597942804367e-05	0.380724373323036	0.0839257244902135	0.646056535531701	0.865917655432554	0.480313423167141	0.278460521535854	0.156883882058269	0.670345917445704	0.209391258144224
Unigene0000845	turquoise	1.92	3.89	2.05	4.71	3.85	4.07	6.52	13.15	16.07	15.15		Unigene0000845	turquoise	5373.62709759132	0.979089629723056	-0.358588	0.470012611925111	-0.290279	-0.175948	-0.393838	-0.263104	-0.437336	-0.256826	-0.447882	8.15615508348561e-07	0.308909541129843	0.17045643092869	0.415868844603641	0.626809751585182	0.260131899693582	0.462672790971319	0.206262019659162	0.473807039977638	0.194268075062313
Unigene0000848	turquoise	2.05	1.84	2.13	2.82	2.9	3.38	3.83	10.72	8.79	9.65		Unigene0000848	turquoise	5592.74703029834	0.988037346778391	-0.318449	0.424415637929832	-0.294322	-0.239296	-0.467461	-0.225268	-0.532769	-0.323702	-0.53621	8.83161290810848e-08	0.369841083736408	0.221524951214279	0.409104125819212	0.505498745263561	0.173107926494711	0.531479499939175	0.11283737514867	0.36155016916695	0.110094169755524
Unigene0000849	turquoise	1.7	1.19	0.17	0.56	4.15	1.65	3.69	130.24	130.4	141.87		Unigene0000849	turquoise	5726.02643847125	0.993077483097426	-0.265746	0.298032636793987	-0.424342	-0.355083	-0.587875	-0.165384	-0.456366	-0.358111	-0.499331	9.9637283422437e-09	0.458024008266567	0.402940844018675	0.22161324305087	0.314004702236451	0.073879988732589	0.647957201546067	0.184922585329556	0.30959925364474	0.141731892158783
Unigene0000855	turquoise	0.51	0.73	0.56	0.61	0.7	0.57	0.9	2.54	2	2.04		Unigene0000855	turquoise	5449.36151354688	0.982821864993845	-0.319096	0.37461408207482	-0.352967	-0.244516	-0.48501	-0.198315	-0.422296	-0.347397	-0.486551	3.73165393815185e-07	0.368814701801392	0.286172690033174	0.317102059725644	0.495969255782444	0.155362813567997	0.582849175975448	0.22408855185593	0.325330534250746	0.153859433477136
Unigene0000857	turquoise	0.1	0	0.39	0.13	0.05	0.61	0.04	0	0	0		Unigene0000857	turquoise	113.139959092555	-0.470202	-0.0774709	-0.211674	0.256934798136691	-0.0690291	0.10561131253863	0.355121716407136	-0.104757	0.0153099162359937	0.0275226730815536	0.170260867653619	0.831545908650338	0.557158317536977	0.47361224673267	0.849716318972675	0.771534847190628	0.313947961111641	0.773342206994804	0.966517407072879	0.939839737690965
Unigene0000860	greenyellow	23.35	0	0	0	0.06	0.13	0.16	0.43	0.07	0.06		Unigene0000860	greenyellow	31.7687336005439	-0.248632	0.992169508413567	-0.497647	-0.203107	-0.14781	-0.362145	-0.155854	-0.0750827	-0.193478	-0.20345	0.488509943136562	1.6294739086991e-08	0.143294884999668	0.573583253918706	0.683638666940842	0.303783220287625	0.667230269539532	0.836679449127842	0.592257455012996	0.57292149452976
Unigene0000862	turquoise	1.01	1.1	0.67	0.96	1.31	0.8	1.27	4.63	3.62	3.73		Unigene0000862	turquoise	5408.30202556283	0.98218795845742	-0.258432	0.342055712560803	-0.368208	-0.296826	-0.52775	-0.242039	-0.439326	-0.355119	-0.505554	4.31042029605938e-07	0.470948049971066	0.333324928847035	0.295150486887897	0.404940416941618	0.116915758071482	0.500481892290763	0.203966015935952	0.313951293446917	0.136044359838287
Unigene0000880	turquoise	525.63	1326.95	955.61	2250.42	1061.76	1170.24	1535.11	207.66	236.95	260.68		Unigene0000880	turquoise	1035.37768015929	-0.707787	-0.134958	0.000526959330416602	0.345122701637838	0.45648245378916	0.792993230697294	0.0378427392531357	0.48989760804951	0.819448389907457	0.786788506402364	0.0220183811960179	0.71009872083332	0.998847276784809	0.328722507108381	0.184795760136662	0.006205111756086	0.91733745447313	0.150625061727064	0.00371576539457567	0.00692712909925623
Unigene0000891	turquoise	0.07	0	0.07	0.16	0.21	0.07	0.11	0.82	1.22	1.42		Unigene0000891	turquoise	4494.69483920154	0.950349810331399	-0.265924	0.326212635246048	-0.378439	-0.335432	-0.535103	-0.166286	-0.48023	-0.290446	-0.466602	2.50350385320266e-05	0.457711453232436	0.357620720438904	0.280884017186937	0.343376593564754	0.110972245441361	0.646142023230491	0.160082822512758	0.415588485407679	0.174006523988116
Unigene0000892	turquoise	0.43	0	0.12	0.13	0.11	0	0	0.66	0.58	1.95		Unigene0000892	turquoise	1192.26767992962	0.742398901181901	-0.0161073	0.125195112850583	-0.423413	-0.354845	-0.567539	-0.0787384	-0.383057	-0.26674	-0.392202	0.0139254482754079	0.964774485050825	0.730387972254562	0.222735333243484	0.314351680537565	0.0870384986597945	0.828823652155249	0.2745695092667	0.456280228246889	0.262294364430527
Unigene0000893	turquoise	2.91	2.91	2.22	4.54	4.05	3.14	3.69	15.78	14.62	12.81		Unigene0000893	turquoise	5646.65876244394	0.989221226674326	-0.283845	0.329165606054565	-0.393897	-0.331487	-0.529826	-0.232536	-0.462128	-0.277583	-0.461789	5.82944075044115e-08	0.426742776496757	0.353026558789439	0.260054310510564	0.349435830442645	0.115217676057365	0.517951288914515	0.178729033690585	0.437450550171419	0.179090235840334
Unigene0000896	turquoise	5.46	6.82	4.46	9.44	5.87	4.31	9.18	15.5	18.38	14.96		Unigene0000896	turquoise	4460.95255442274	0.945980067273266	-0.282723	0.396068203532031	-0.38234	-0.154806	-0.367645	-0.260568	-0.355444	-0.106054	-0.307692	3.48946982981998e-05	0.428651958665581	0.257198341798767	0.275543965455058	0.669361370413955	0.295946480814494	0.467156176229306	0.31347782707922	0.770598083361711	0.387108750095063
Unigene0000900	turquoise	0.62	0.31	0.46	1.03	0.44	0.35	0.69	3.08	2.54	2.19		Unigene0000900	turquoise	4929.39288187475	0.965024358841229	-0.220154	0.274414290011513	-0.451168	-0.307253	-0.525115	-0.177485	-0.466297	-0.192998	-0.404505	6.27617948889389e-06	0.541084151866198	0.442916097103841	0.190616319723674	0.387821043618843	0.119092768898889	0.623752324106427	0.174325654515491	0.593194253705763	0.246268927675372
Unigene0000902	turquoise	15.35	7.13	5.87	7.97	14.06	12.19	18.31	41.94	46.77	47.27		Unigene0000902	turquoise	5223.66007464218	0.978229331394787	-0.170263	0.418433539238213	-0.280926	-0.222311	-0.506595	-0.297947	-0.559505	-0.408964	-0.619381	9.57356675252335e-07	0.638161040600715	0.228803627116398	0.431719109753378	0.537024570531985	0.135106860834496	0.403082564049908	0.092624013070672	0.24059913349149	0.0561717353234912
Unigene0000918	turquoise	9.07	14.22	8.34	13.51	13.91	14.97	16.73	15.43	15.09	14.03		Unigene0000918	turquoise	135.682174923417	0.416710115582716	-0.541523	0.832578398947615	0.439296169022113	0.408563452712919	0.431770034624151	-0.658421	-0.100366	0.0396508554166883	-0.164002	0.23092541709317	0.105941178246599	0.00279378997776181	0.204000780326932	0.241105188307295	0.212760185566222	0.0384506632420169	0.782648703494683	0.913399991076299	0.650739404897951
Unigene0000919	turquoise	1.06	1.19	0.69	1.88	1.66	1.13	3.61	8.95	7.08	6.37		Unigene0000919	turquoise	5052.48962760997	0.968300003250483	-0.293848	0.468890790370168	-0.267607	-0.115603	-0.374181	-0.265544	-0.479229	-0.278134	-0.492006	4.25204346766413e-06	0.40989420097955	0.171619251194197	0.454760464415939	0.750470619794637	0.286774295234635	0.458378305808762	0.161081017188866	0.436504530845191	0.148608520333967
Unigene0000929	turquoise	3.32	4.14	2.9	5.85	5.28	3.06	7.96	18.48	17.25	14.88		Unigene0000929	turquoise	5433.9787905668	0.981152108800254	-0.310019	0.444139490811124	-0.309287	-0.162702	-0.399196	-0.254872	-0.456698	-0.250132	-0.454903	5.39724831823768e-07	0.383340938731499	0.198476275309162	0.384524125944826	0.65336175969465	0.253116157486731	0.47729558050769	0.184561611829598	0.485803785363047	0.186514821436015
Unigene0000930	turquoise	0.75	5.6	3.85	9	3.72	3.04	8.05	16.72	15.06	15.5		Unigene0000930	turquoise	4248.61592826079	0.933950252103098	-0.455074	0.430924524868461	-0.362776	-0.12773	-0.291267	-0.157727	-0.308264	-0.0339345	-0.219749	7.68453925797919e-05	0.186328447173696	0.213757525228516	0.302878559463254	0.725103703902739	0.41421049728393	0.663428362396334	0.386180343436565	0.925853792845047	0.541846574590114
Unigene0000933	turquoise	1.13	1.85	1.62	1.67	3.12	2.89	3.96	16.52	13.49	14.23		Unigene0000933	turquoise	5712.07412077532	0.991915277623319	-0.327386	0.40077426272246	-0.3153	-0.262739	-0.495326	-0.209211	-0.491493	-0.371746	-0.539552	1.85105305033277e-08	0.355791596240652	0.251069247941682	0.374855882674865	0.463317613260763	0.14546680264994	0.561862232446728	0.149097974350794	0.290174049797085	0.107469776985006
Unigene0000935	red	4.56	13.87	11.24	19.01	17.9	13.15	20.06	3.1	4.11	4.17		Unigene0000935	red	74.2320008477423	-0.694077	-0.262438	0.258549715948237	0.644597852744386	0.620449634795341	0.93002622360737	-0.0234977	0.34683280370332	0.589336886136768	0.548707875152475	0.0259671656780256	0.463849329634207	0.470737911379838	0.0442162324942591	0.0556259647422881	9.63334840317319e-05	0.948627138078283	0.326170621877897	0.0729873719976876	0.100483928843376
Unigene0000942	turquoise	0.08	1.04	1.15	2.02	2.1	1.63	3.4	16.42	17.64	17.5		Unigene0000942	turquoise	5891.36379287932	0.997319873919124	-0.327567	0.380216919660011	-0.362429	-0.277914	-0.504541	-0.181386	-0.474014	-0.31845	-0.488527	2.2500984153392e-10	0.355510483646791	0.278443311615628	0.303376174161233	0.436881162421359	0.136960800349327	0.616016397476641	0.166346920136428	0.369838667960416	0.151944368456282
Unigene0000953	brown	0.44	0.75	0.16	1.57	0.35	0.21	0.54	0	0.16	0		Unigene0000953	brown	79.9240755167295	-0.515257	0.108620250107653	-0.209466	-0.0341009	0.198578231699123	0.496106517968565	-0.0951847	0.549834445641225	0.912546788266864	0.862884499074531	0.127461018407658	0.765176783766271	0.56137335132464	0.925490945122261	0.582338073781272	0.144734390381518	0.793659704714819	0.099644787871189	0.000230016945740588	0.00130621675778479
Unigene0000956	turquoise	4.01	3.34	3.54	6.03	2.57	2.28	3.37	6.14	6.19	4.22		Unigene0000956	turquoise	539.802063364725	0.635317470054568	-0.0272898	-0.0585893	-0.6452	-0.290873	-0.389431	-0.0373794	-0.15517	0.307860092740689	0.112874747545233	0.0483955048782057	0.940347984646477	0.872274903043518	0.0439536268201697	0.414871441371247	0.265982110765519	0.918346821211731	0.668621680677302	0.386835852754335	0.756208367548407
Unigene0000960	turquoise	0	0.57	0.38	0.32	0.37	0.38	0.61	2.88	3.61	2.67		Unigene0000960	turquoise	5294.38997065838	0.978439366486186	-0.354929	0.343079784232336	-0.385056	-0.293019	-0.513484	-0.158268	-0.402222	-0.344124	-0.458011	9.21177047108423e-07	0.314229589999019	0.331784505824516	0.271859858287516	0.411278145612264	0.129004259492655	0.662331256769565	0.249200202592279	0.330218016185093	0.183140853189172
Unigene0000964	turquoise	101.5	77.67	60	91.4	49.32	71.21	83.9	10.21	10.48	7.82		Unigene0000964	turquoise	3338.30333587771	-0.903336	0.514274873848719	-0.345713	0.258711469051296	0.382706212181139	0.506058170167174	0.0192927353361408	0.462466950940786	0.447476216409496	0.520160993174575	0.000339423705003264	0.128314521930011	0.327840074945325	0.470450436756213	0.27504596203757	0.135590135610507	0.957812846255082	0.178368677821849	0.19472152222705	0.12325421591782
Unigene0000965	black	13.55	26.33	2.54	1.49	1.07	0.55	0.26	0	0.11	0.21		Unigene0000965	black	28.3894752414846	-0.404425	0.359938215597058	-0.570481	-0.306858	-0.153248	-0.133747	-0.00377528	0.852528752057113	-0.0880523	0.407754723293264	0.246371262575767	0.306957830965645	0.0850485686885189	0.388464100455787	0.672533367478849	0.712607075036437	0.991741682314811	0.00172506911134517	0.808872001949511	0.24212923887658
Unigene0000970	turquoise	0.65	1.67	1.26	1.77	1.89	0.63	1.61	6.5	5.03	7.57		Unigene0000970	turquoise	4692.33253515768	0.957271457632491	-0.343954	0.328801806684449	-0.403449	-0.306045	-0.494562	-0.13634	-0.375287	-0.260532	-0.390569	1.38486099937749e-05	0.330472904583387	0.353590934303214	0.247622436566663	0.389786676234268	0.14618668868929	0.707237824960854	0.2852388912011	0.467219668483605	0.264463688830152
Unigene0000980	red	57.02	118.5	88.04	133.95	201.94	168.08	275.89	52.8	52.97	49.34		Unigene0000980	red	73.7704406289032	-0.531623	-0.216773	0.574964184095384	0.902955446139716	0.828319297598136	0.962949183457944	-0.240367	0.0575499162286723	0.250590717960603	0.119311818964537	0.113761073610494	0.547469965203329	0.0820723750830799	0.000344642352094457	0.00307233225208634	7.88365876409741e-06	0.50353690516243	0.874525678589349	0.484977789848281	0.74268910930187
Unigene0000981	turquoise	0.11	1.4	0.93	2.35	2.62	0.89	3.53	7.35	9.89	8.27		Unigene0000981	turquoise	4940.88068357088	0.964186811146884	-0.387524	0.488380979843623	-0.264294	-0.152135	-0.354642	-0.230826	-0.450643	-0.232614	-0.43116	6.89227135367644e-06	0.268535177754251	0.152085693499471	0.460575890787782	0.674801216910948	0.314649077240872	0.521122500852854	0.191196590008929	0.517806836208399	0.213479386264415
Unigene0000983	turquoise	0.1	0.06	0.05	0.15	0.03	0	0.06	0.85	0.82	0.59		Unigene0000983	turquoise	5091.13875232339	0.971210103703556	-0.217069	0.227070136277681	-0.489609	-0.364242	-0.588804	-0.164683	-0.417501	-0.271668	-0.421318	2.90305203558517e-06	0.546910922485809	0.528112579501472	0.150902626428057	0.300782269812105	0.0733118491890194	0.649368896069829	0.229949957682876	0.447677059394457	0.225276734364904
Unigene0000986	turquoise	1.4	1.05	0.63	0	1.69	2.99	2.59	9.23	7.86	8.79		Unigene0000986	turquoise	5071.34993781223	0.972741057629208	-0.268091	0.423830130666123	-0.248043	-0.246288	-0.509258	-0.265913	-0.535307	-0.474812	-0.642224	2.33741894350793e-06	0.453913345997497	0.222231451271501	0.48957481711843	0.492752276839268	0.132727169665919	0.457730305867939	0.110809808886879	0.165534623789097	0.0452613169353884
Unigene0001000	red	0	2.88	2.48	2.57	3.18	3.14	5.25	1.04	1	1.48		Unigene0001000	red	64.8843924290314	-0.44835	-0.476491	0.554253675761757	0.760465653907661	0.798118758224492	0.936559588747836	-0.00228553	0.198570031651645	0.271412568822448	0.252658346826051	0.193745487610128	0.163833197744658	0.0963960474481651	0.0106619517184454	0.0056504190582934	6.56130112551754e-05	0.995000433384875	0.58235397202676	0.448121719601318	0.48126071663704
Unigene0001001	turquoise	2.27	2.54	2.87	3.38	3.88	2.95	5.9	29.04	28.45	25.12		Unigene0001001	turquoise	5877.36982292294	0.997185953545939	-0.292855	0.350418987176666	-0.379867	-0.289716	-0.530761	-0.182001	-0.476596	-0.344475	-0.506759	2.73423476108682e-10	0.411552395576861	0.320852652802823	0.278922689832059	0.416815499222029	0.114458643920332	0.614800575343191	0.16372750922475	0.329691232625404	0.134960067225754
Unigene0001002	turquoise	3.23	2.59	1.92	2.07	1.41	0.69	1.04	0.22	0.46	0.29		Unigene0001002	turquoise	1354.72199448382	-0.754874	0.65056719606612	-0.731553	-0.202485	-0.0507312	0.0380928372394591	0.203821113659626	0.618708153905955	0.26864181894455	0.545572147094026	0.011607151350178	0.0416599959229047	0.0161885129302312	0.574782893689919	0.889310641222202	0.916792727702259	0.572206524196065	0.0565169442353071	0.452951238539019	0.102843147761159
Unigene0001007	red	0	0.31	0.35	0.29	0.5	0.34	0.69	0	0.09	0		Unigene0001007	red	60.2642543420631	-0.601569	-0.323279	0.425449204912254	0.787888248051634	0.766541501952418	0.92386292560386	0.0536921801180848	0.180797347309633	0.25520737212631	0.249683442273416	0.0657925220120723	0.362214185625343	0.220280934754449	0.0067950213312696	0.00969767464290418	0.000134004881503881	0.882886366217738	0.61718201649536	0.476695322792131	0.486612744876888
Unigene0001009	turquoise	0	0.51	0.24	0.96	0.46	0.14	0.34	3.45	2.65	4		Unigene0001009	turquoise	4788.08536061036	0.959986781232539	-0.33378	0.292110834931314	-0.447721	-0.348674	-0.515168	-0.147045	-0.369254	-0.197221	-0.346643	1.06852499337481e-05	0.345907311926479	0.412797182335672	0.194448132370839	0.32343505353524	0.127538276362569	0.6852049848327	0.293673695249916	0.584971803673067	0.326454007608358
Unigene0001018	turquoise	0.19	7.54	6.67	7.25	4.95	5.31	1.8	0	0	0		Unigene0001018	turquoise	1034.75611778553	-0.727628	-0.317835	-0.355431	0.111026805293674	-0.00805344	0.431145791843471	0.385897384687902	0.674488724422698	0.52192092184234	0.79155581980298	0.0170669030045043	0.370816502630526	0.313496879258717	0.760100646024169	0.982384244598028	0.213496265865829	0.270723870607819	0.0324131642119387	0.121765673515723	0.006367373198099
Unigene0001023	blue	24.5	24.82	14.12	23.94	44.94	33.75	53.09	33.8	30.65	36.8		Unigene0001023	blue	112.357881166699	0.196800832215848	-0.197815	0.919231718140631	0.771527491001031	0.653592795124404	0.554778472249945	-0.647193	-0.402907	-0.168229	-0.474535	0.585787866089759	0.583819311804516	0.000168738607914262	0.00895366033625745	0.0404031146844013	0.096014787853485	0.0430924621647661	0.248318782560937	0.642237325918206	0.165816959800904
Unigene0001032	turquoise	1.96	3.37	3.38	3.61	3.39	2.79	4.89	13.64	12.89	11.67		Unigene0001032	turquoise	5755.98133640674	0.992365295535291	-0.356801	0.38140929394283	-0.367215	-0.241575	-0.475079	-0.153648	-0.439375	-0.307297	-0.459725	1.47286366569216e-08	0.311501858390341	0.276813150346081	0.296554237570825	0.501328853621621	0.165263382811341	0.671718389205574	0.203910617708067	0.387750019923561	0.181296228301047
Unigene0001035	turquoise	1.69	2.76	5.73	4.77	4.42	5.21	6.26	13.17	10.3	10.13		Unigene0001035	turquoise	3903.48311611575	0.924838977318932	-0.49509	0.466732291906233	-0.223414	-0.142577	-0.33822	-0.037362	-0.543673	-0.253851	-0.464732	0.000127417692750259	0.145689394598184	0.173869896901984	0.534953205533248	0.694376717667095	0.339126692459322	0.918384554242701	0.104288809776768	0.479121578428016	0.175971281482115
Unigene0001040	turquoise	12.27	19.54	14.05	25.95	25.94	20.39	33.71	57.51	59.93	60.56		Unigene0001040	turquoise	5257.45034304721	0.97371031567741	-0.39834	0.542631497570315	-0.21769	-0.115869	-0.316271	-0.290112	-0.468701	-0.220404	-0.448808	2.02466032694351e-06	0.254229014577384	0.10508715169408	0.545735314769231	0.749912739408688	0.373305568529957	0.416149720769782	0.171816404318856	0.540612600097451	0.193234024127479
Unigene0001044	turquoise	0.59	1.41	1.31	1.47	1.11	1.37	2.29	7.57	6.63	6.16		Unigene0001044	turquoise	5681.68694882051	0.989995173616722	-0.353377	0.381288183521687	-0.362801	-0.237477	-0.47548	-0.162013	-0.438397	-0.314433	-0.46697	4.33104454313009e-08	0.316500536736643	0.276978490101139	0.302841713291241	0.508837141827035	0.164856401667109	0.654753151849743	0.205036270726347	0.376242785708666	0.173621619843953
Unigene0001054	turquoise	2.9	4.67	3.78	7.28	5.79	5.35	7.6	10.89	12.63	11.19		Unigene0001054	turquoise	4195.40559008585	0.931117359738456	-0.456789	0.570087903701425	-0.187864	-0.0713878	-0.218635	-0.298573	-0.445398	-0.0775346	-0.344537	9.05854848320375e-05	0.184463210822613	0.0853125085824863	0.603245899653831	0.844632504469977	0.543948630045437	0.402047134359546	0.197055094117759	0.831408901840251	0.329599624770493
Unigene0001057	turquoise	0.74	1.27	0.83	1.08	0.99	1.28	2	13.87	13.77	12.63		Unigene0001057	turquoise	5872.16452044865	0.997122557667297	-0.287223	0.324968862418131	-0.405299	-0.316655	-0.55564	-0.180373	-0.450059	-0.352603	-0.496513	2.98885049294349e-10	0.421017549263379	0.359564683366596	0.245253378992811	0.37269380891594	0.0953909502059516	0.618021718195767	0.19184426137687	0.317636236687129	0.144353847650146
Unigene0001066	turquoise	1.49	1.13	0.53	0.82	0.83	0.37	1.36	0	0.16	0.27		Unigene0001066	turquoise	969.581399642373	-0.721712	0.610465119223125	-0.172729	0.283175548766277	0.512474053176894	0.469834567592893	-0.132219	0.43129796006406	0.206798047854277	0.31097046265877	0.0184525536631023	0.0608622114056624	0.633228342303126	0.427881644596955	0.12988793453933	0.1706406675356	0.715774776950626	0.213316700913635	0.566483755058996	0.381804989124079
Unigene0001070	turquoise	0.14	0.26	0.37	0.57	0.35	0.07	0.29	0	0.04	0.07		Unigene0001070	turquoise	668.05354215121	-0.66004	-0.0738352	-0.199528	0.124130869621092	0.26997495954648	0.585986395765283	0.331431110515866	0.424737332724736	0.790443877422727	0.798344061029909	0.037810447823808	0.839363085886291	0.580497976019175	0.732609142899221	0.450624606582424	0.0750437056059525	0.349522237473181	0.221137325817024	0.00649494621719071	0.00562687874871729
Unigene0001072	turquoise	0.37	1.07	1.18	1.66	0.57	0.98	1.41	0	0.39	0.56		Unigene0001072	turquoise	602.899353964584	-0.63264	-0.213305	0.00420707673825016	0.256220192750648	0.511473294260901	0.732786234414199	0.294848373628509	0.453992890664731	0.720319214396036	0.742424350173639	0.0496484683684057	0.554051273554736	0.99079718252145	0.474886598272149	0.130767443018906	0.0159190903790939	0.408226714680475	0.187509037744397	0.0187898388874992	0.0139204150115491
Unigene0001081	turquoise	8.47	16.46	12.76	19.65	19.39	13.42	24.44	58.18	54.41	45.57		Unigene0001081	turquoise	5354.74644429825	0.977620505657338	-0.389858	0.44454710788586	-0.301808	-0.188983	-0.392259	-0.224954	-0.430391	-0.252447	-0.432785	1.068237702241e-06	0.26541187998934	0.198015349114725	0.39671613073995	0.601050213336687	0.262218816500415	0.532067139235469	0.214388142295708	0.481640477354123	0.211566976113209
Unigene0001082	turquoise	0.44	0.11	0.05	0.16	0.09	0.19	0.04	10.95	8.97	8.39		Unigene0001082	turquoise	5508.79838357967	0.98568707024256	-0.244031	0.261055297643889	-0.442884	-0.372714	-0.604914	-0.168443	-0.451316	-0.359087	-0.49753	1.80473462862984e-07	0.496852725883917	0.466293580910926	0.199899875630659	0.288820183065659	0.0639088650818836	0.641807877253147	0.190452720641786	0.308186446849503	0.143404202258254
Unigene0001087	turquoise	0	0.59	0.71	0.76	0.61	0.34	0.72	9.29	6.5	6.74		Unigene0001087	turquoise	5263.67534701979	0.976652807928689	-0.314222	0.290448252773225	-0.420961	-0.335815	-0.550296	-0.134026	-0.429114	-0.321277	-0.456822	1.2638538914857e-06	0.376579712756687	0.41558469397079	0.22571227005588	0.342791444405268	0.0993020492201126	0.712027530797387	0.215901799817788	0.365365949251128	0.184427091976584
Unigene0001088	turquoise	0.26	0.5	0.28	0.93	0.4	0.83	0.77	4.33	4.71	6.37		Unigene0001088	turquoise	4921.28960809448	0.965404626294414	-0.295092	0.333828218764507	-0.396255	-0.316898	-0.523955	-0.176364	-0.434715	-0.275916	-0.439583	6.01042879254821e-06	0.407821753420426	0.345833612686743	0.256953924517901	0.372307361361311	0.120059323997829	0.625980564612225	0.209307053616429	0.440322633331685	0.203670967360126
Unigene0001095	turquoise	0.62	18.71	13.56	22.16	18.27	16.05	22.77	57.06	53.81	50.86		Unigene0001095	turquoise	4999.18347846333	0.963899176534679	-0.5135	0.457059651668634	-0.299599	-0.203737	-0.350896	-0.179883	-0.368669	-0.189599	-0.348212	7.1138864393384e-06	0.128990054971713	0.184170017981996	0.40035231179046	0.57236947278622	0.320148945737837	0.618993858812502	0.294499267523144	0.599843496525438	0.324120177726267
Unigene0001096	turquoise	0.16	0	0	0	0.08	0	0	1.02	0.58	0.7		Unigene0001096	turquoise	4295.27243047447	0.94275055359603	-0.142728	0.216760937722661	-0.429856	-0.385513	-0.626614	-0.192003	-0.468763	-0.389145	-0.533072	4.38440258553169e-05	0.69406465440215	0.547493175775487	0.21502148914526	0.271242859320261	0.0525468586692478	0.595138244265792	0.17175221922953	0.266364321902616	0.11259476028236
Unigene0001102	turquoise	0.25	0.56	0.77	0.82	1.13	0.6	1.67	5.25	5.2	3.91		Unigene0001102	turquoise	5395.54146785526	0.980994240092641	-0.349925	0.422801325647616	-0.303964	-0.204058	-0.439641	-0.184224	-0.489075	-0.323483	-0.502259	5.57929649882501e-07	0.321582973268394	0.223475963545303	0.393183075436732	0.57175002342275	0.20360431223963	0.610410741965472	0.151416010514859	0.361893702109897	0.139037624906511
Unigene0001109	turquoise	0.54	0.7	0.72	1.13	0.7	0.86	2.42	8.62	5.48	9.48		Unigene0001109	turquoise	4615.45588156438	0.95532866209711	-0.286856	0.385802076459529	-0.340411	-0.208116	-0.45922	-0.162147	-0.454467	-0.299516	-0.473474	1.65051989420334e-05	0.421637553341578	0.270852414315802	0.335806053851322	0.563958089496414	0.181838631727507	0.654482121964847	0.18699064023373	0.400490460764355	0.166898606723563
Unigene0001110	green	1.08	1.9	2.84	3.3	1.07	0.94	1.21	1.89	1.21	2.37		Unigene0001110	green	17.4711239167053	0.00837405309102201	-0.273105	-0.373779	-0.573467	-0.228735	-0.0715489	0.609886402029003	0.307395735643041	0.63438023950291	0.691392020474263	0.981683043371701	0.445182578467419	0.287335155367034	0.0830587268533772	0.525008367375054	0.844285492201888	0.0611752810076437	0.387589679139328	0.0488316646369941	0.0267937172271932
Unigene0001111	turquoise	2.19	30.02	23.47	38.34	70.96	48.4	96.26	724.18	710.58	623.63		Unigene0001111	turquoise	5872.25087934122	0.996935022596109	-0.308371	0.353206809852178	-0.371862	-0.303139	-0.532373	-0.190824	-0.47226	-0.351276	-0.508875	3.84670555162957e-10	0.386007838136658	0.316750010055389	0.290010763132741	0.394532532583004	0.113155797414643	0.597443345139416	0.168141408511012	0.31958920207935	0.13306774291927
Unigene0001130	green	0.02	0.18	0.13	0.23	0.04	0	0	0	0	0.07		Unigene0001130	green	69.9257334579209	-0.389103	-0.15562	-0.518899	-0.425436	-0.192462	0.125403723608354	0.418484635501627	0.738689618452412	0.717341057730483	0.952577824533118	0.266420117010517	0.667705889136992	0.124328203059565	0.220296900385807	0.59424103657666	0.729952793898744	0.228740889434688	0.0146727497229957	0.0195252112801402	2.08916450725492e-05
Unigene0001133	turquoise	24.1	18.23	17.23	22.16	27.4	16.74	27.83	77.78	78.14	80.19		Unigene0001133	turquoise	5734.49451348177	0.993726645916202	-0.228693	0.354351470016916	-0.372773	-0.290279	-0.537612	-0.223749	-0.496026	-0.342079	-0.524139	6.72518314749974e-09	0.52508652092384	0.315073481581217	0.288737549434801	0.415868154458686	0.108988045101773	0.534326168251826	0.144809533013356	0.333290191194523	0.119905456051316
Unigene0001138	red	0	0.22	0.28	0.62	0.36	0.28	0.73	0	0	0		Unigene0001138	red	81.7371227396522	-0.574429	-0.232098	0.349424216441729	0.597486960749242	0.754413787765139	0.952397980813199	0.0237011403571948	0.196620082668191	0.662309919884619	0.50769984463942	0.0824242595475029	0.518763275884078	0.322323250406002	0.0681392803630171	0.0116875531715156	2.12057121712511e-05	0.948182869973301	0.586139110058611	0.036925109996139	0.134116700958499
Unigene0001139	black	0.18	1.58	0.25	0.77	0.66	0.12	0.5	0.06	0.06	0.06		Unigene0001139	black	38.1626517274952	-0.514419	-0.132948	-0.196438	0.0363284155890716	0.157021877978355	0.421186560405144	-0.0394895	0.91533026505748	0.37262212387664	0.73179797026981	0.12818908665846	0.714263300355278	0.586493630968449	0.920636386609778	0.664859022485941	0.225437280652597	0.913751259305772	0.00020279968448683	0.288948205915798	0.0161347003575836
Unigene0001140	blue	0	0.1	0.08	0.47	0.4	1	1.33	0.24	0.17	0.55		Unigene0001140	blue	129.118051602484	-0.0970738	-0.288247	0.784849309792536	0.782027677867232	0.771848038678494	0.755051522850589	-0.345085	-0.283374	0.1530233822349	-0.158863	0.789640895205247	0.41928883850562	0.00716450212544321	0.00752011592834355	0.00890725264680134	0.0115763439307109	0.328778998222415	0.427544178671512	0.67299013199144	0.661125932261656
Unigene0001141	turquoise	0.8	1.65	1.66	1.2	2.25	1.88	2.94	11.12	12.61	12.2		Unigene0001141	turquoise	5739.34054014501	0.993253916140088	-0.327585	0.380282498709346	-0.349562	-0.278672	-0.51644	-0.173145	-0.470776	-0.372024	-0.519028	8.98803801615307e-09	0.3554820512998	0.278353519875359	0.322119182434106	0.43558049106653	0.126438314209504	0.632397969734201	0.169667883337539	0.289783986583184	0.124218851809289
Unigene0001143	turquoise	1.78	1.34	0.75	1.58	2.37	2.22	3.02	7.69	7.03	7.95		Unigene0001143	turquoise	5528.86547043475	0.986776006253866	-0.259358	0.458574460242658	-0.256422	-0.211539	-0.459264	-0.308922	-0.532542	-0.365201	-0.579275	1.31680089485105e-07	0.469301692528225	0.182533757390091	0.474526587395994	0.557416193010762	0.181791865993161	0.385114109512629	0.113019864232723	0.299414568696256	0.0792750921280448
Unigene0001156	turquoise	1.17	0.34	0.28	0.16	0.81	0.48	1	0	0	0		Unigene0001156	turquoise	603.012573775487	-0.649007	0.64271959003116	0.0289155473231897	0.584605438277369	0.520638987346047	0.425784777635348	-0.249126	-0.0219957	-0.11839	-0.162097	0.0423183127352858	0.0450417740558627	0.936800099898572	0.075902075880239	0.122848817729658	0.219877894844244	0.48761919503151	0.951907690350702	0.744621274376988	0.6545836214313
Unigene0001159	turquoise	4.9	9.85	6.83	11.67	9.59	7.78	14.51	34.84	37.36	36.16		Unigene0001159	turquoise	5755.68732536015	0.991649613872054	-0.359375	0.421431301367648	-0.346566	-0.215772	-0.435276	-0.210791	-0.422287	-0.258265	-0.430081	2.10593898034412e-08	0.307771194895761	0.225139387500996	0.326568094288851	0.549365976838594	0.208653072076429	0.558841769466018	0.224099901553691	0.471244138183201	0.214755778990029
Unigene0001162	red	0.06	0.76	0.38	0.56	0.3	0.44	1.25	0.12	0	0		Unigene0001162	red	58.8375015277604	-0.535884	-0.203661	0.340972054477086	0.549659189461985	0.84671341072334	0.890524768963865	-0.00341655	0.435034300696765	0.359184246918939	0.423661591355055	0.110352116805166	0.572514965717193	0.334958980014659	0.099775036763216	0.0019988834985135	0.000549560444075454	0.992526388835191	0.208934912849284	0.308046586798901	0.222435056474766
Unigene0001167	turquoise	0.46	0.7	0.2	0.77	0.66	0.87	0.62	0.92	0.1	0.27		Unigene0001167	turquoise	19.2172897715094	-0.264181	-0.0923986	0.158282530308461	0.365995863607832	0.167800505214627	0.407276822742141	-0.442149	0.197866227439028	0.281627869654949	0.200177563597045	0.460775514715778	0.799594843540857	0.662301897981348	0.298284377285549	0.64309837026285	0.242735522416251	0.200736128000803	0.583719109008066	0.430520072610797	0.579240388663502
Unigene0001171	turquoise	2.33	1.81	1.57	2.15	1.32	1.46	1.96	7.99	8.66	7.49		Unigene0001171	turquoise	5489.6877109213	0.98557372204837	-0.196408	0.250074485714381	-0.478451	-0.351202	-0.602878	-0.177728	-0.432654	-0.317986	-0.46371	1.86233150091462e-07	0.586551403747732	0.485907774342719	0.161860332750093	0.319696984471598	0.065051134847054	0.623269698682452	0.211720306351962	0.370576756743383	0.177050459204155
Unigene0001174	turquoise	3.03	5.62	11.99	6.77	5.68	3.79	7.89	17.74	16.99	17.17		Unigene0001174	turquoise	3390.9105958436	0.905344832739757	-0.443175	0.255334879989815	-0.454266	-0.248613	-0.479462	0.205369987911706	-0.401084	-0.262551	-0.344276	0.000312861176566113	0.199569331081013	0.476467450131277	0.18721046676536	0.488544108106839	0.160849012403676	0.569226280282282	0.250668797842396	0.463649376478845	0.329990118152682
Unigene0001179	turquoise	7.71	10.18	10.28	14.87	10.59	15.58	25.38	46.52	46.09	42.76		Unigene0001179	turquoise	5278.45803973865	0.976271650924022	-0.356904	0.511705634349087	-0.242867	-0.091146	-0.350838	-0.229393	-0.504182	-0.273429	-0.496382	1.34780780741172e-06	0.311351033161431	0.130562926282063	0.4989713375122	0.80226626324468	0.320234461456347	0.523784501162299	0.137285809569546	0.444622366483697	0.144476539475899
Unigene0001181	turquoise	0.45	0.36	0.45	1.22	0.67	0.57	0.7	4.17	3.73	3.84		Unigene0001181	turquoise	5648.79235015064	0.98936000392188	-0.292125	0.315093671400119	-0.423486	-0.338313	-0.531358	-0.186129	-0.469584	-0.226288	-0.425862	5.53589720931807e-08	0.412773688900985	0.375185604458829	0.222647112178108	0.338986254239591	0.113975259461475	0.606657570863137	0.170900557968148	0.529573805170257	0.219785701103894
Unigene0001198	blue	0	2.94	1.55	4.23	1.93	8.61	4.06	1.47	2.21	1.66		Unigene0001198	blue	39.0379186478426	-0.28093	-0.390579	0.332257050143669	0.525034664081516	0.279844871672035	0.527073971130532	-0.22308	0.0488888642264204	0.266957310474987	0.153637301829536	0.431712200487258	0.264450855125291	0.348249057088656	0.119159584311937	0.433568965701154	0.117471762081044	0.535579680655208	0.893310853188353	0.45589879935467	0.671739692558612
Unigene0001207	turquoise	8.77	20.15	14.32	20.93	13.7	11.97	17.22	72.36	79.95	89.11		Unigene0001207	turquoise	5398.97075376539	0.981278418939388	-0.324682	0.302156030765984	-0.44956	-0.334595	-0.541033	-0.141435	-0.376888	-0.273383	-0.397654	5.25481836312361e-07	0.360014530484476	0.39614497824222	0.192397605636851	0.344658244095856	0.106320031478006	0.696726337302633	0.283022107967663	0.444701153003667	0.255124426886109
Unigene0001209	turquoise	5.08	7.52	4.84	7.73	8.48	5.58	8.18	31.94	33.56	30.08		Unigene0001209	turquoise	5818.50050963258	0.994992045215062	-0.306362	0.341650711248546	-0.393902	-0.318001	-0.530272	-0.212908	-0.430139	-0.316951	-0.466202	2.73531497115057e-09	0.389271102135726	0.333935150777272	0.260047411193476	0.370551894454494	0.114855527442884	0.554806883258418	0.214686993419238	0.372222095088762	0.174425984227743
Unigene0001216	turquoise	10.07	17.92	14.82	18.99	15.81	15.14	19.17	27.79	31.29	30.03		Unigene0001216	turquoise	4445.91199334607	0.942821806990354	-0.509213	0.456417467846086	-0.321383	-0.165145	-0.31621	-0.17093	-0.30351	-0.135236	-0.277853	4.36299677786089e-05	0.13276707906517	0.184866289958407	0.365199476675963	0.648438148224761	0.373402619731333	0.636825540611003	0.393924938263124	0.709522503166258	0.436986401818441
Unigene0001217	purple	0.26	0.11	0.18	0.41	3.19	3.83	6.06	4.08	4.21	3.01		Unigene0001217	purple	29.5360229985448	0.480969009166585	-0.36176	0.938448531567358	0.606643362042144	0.52502456381243	0.331231656670542	-0.481731	-0.620408	-0.313752	-0.651383	0.15934711028157	0.30433531232819	5.82756512029182e-05	0.0629492787658451	0.119167981143379	0.349830046819869	0.158591113148735	0.0556473525514947	0.377333912012746	0.0413186084209319
Unigene0001223	turquoise	0.24	1.43	0.62	1.97	1.1	1.18	1.28	0.34	0.31	0.39		Unigene0001223	turquoise	489.130110386641	-0.588798	-0.302116	0.105299992474559	0.368259076815608	0.387441928544879	0.780555731668038	-0.107334	0.543656826072691	0.771633276488985	0.766110016202022	0.0733154495234422	0.396211452657539	0.772193391140539	0.295077745791471	0.268645367844503	0.00771050590529345	0.767892924381245	0.104301249974982	0.00893832628356847	0.00976404278780625
Unigene0001229	turquoise	0	0.17	0.21	0.23	0.2	0	0.17	0.79	1.46	1.24		Unigene0001229	turquoise	4082.8954088215	0.933394709006925	-0.333226	0.29417881262392	-0.426343	-0.318387	-0.509254	-0.0905049	-0.380126	-0.254245	-0.372376	7.94093019815508e-05	0.346757740597038	0.409342354424182	0.219208578885969	0.369939643794133	0.132730925296516	0.803634316991807	0.278567230618011	0.478417172461823	0.289292383186402
Unigene0001230	turquoise	5.81	7.37	5.59	9.67	11.82	7.15	12.44	33.54	29.78	27.03		Unigene0001230	turquoise	5533.89929707816	0.984807212867318	-0.334821	0.439676579295308	-0.288536	-0.220321	-0.428991	-0.263195	-0.48221	-0.291292	-0.491951	2.28869526250133e-07	0.344311036951032	0.203563679632689	0.418800925674726	0.540769432197221	0.21604782045838	0.4625125728058	0.158116691578555	0.414168300962299	0.148660821714585
Unigene0001234	blue	0	0	0	0	3.46	3.4	3.17	0	0	0		Unigene0001234	blue	356.25985872486	-0.362262	-0.195279	0.622276314553864	0.986166642637758	0.568994534008236	0.698601719566742	-0.379973	-0.273624	-0.0986631	-0.29331	0.303615198211798	0.588746651633501	0.0547014339826797	1.57565380891864e-07	0.0860501209019095	0.0246144290091508	0.278777932971721	0.444284323335986	0.786263234299822	0.410791582038162
Unigene0001239	turquoise	19.11	29.98	25.56	41.24	27.59	30.8	40.99	41.22	38.09	32.05		Unigene0001239	turquoise	227.486310158233	0.481276448004101	-0.572134	0.627036701284545	0.0812013412126131	0.356387879736436	0.362610976837618	-0.256663	-0.131163	0.410188238828259	0.127265094507469	0.159041847486979	0.0839429826393605	0.0523400428719235	0.823538657620523	0.312102373196064	0.303114678109821	0.474096857978788	0.717965415616905	0.239055167457078	0.726072913180301
Unigene0001243	turquoise	4.68	24.76	17.4	46.18	19.48	17.06	20.11	87.46	55.14	52.03		Unigene0001243	turquoise	2564.58464360776	0.850094809434809	-0.435441	0.260411227102036	-0.428634	-0.296963	-0.354803	-0.139807	-0.250407	0.0439639470238899	-0.124196	0.00183612690543451	0.20846108020779	0.467434236664027	0.216472560878313	0.404713438031709	0.314412771231139	0.70008027180315	0.485309243954369	0.904014532739397	0.732473524356979
Unigene0001247	turquoise	0	0	0	0	0	0	0	1.92	1.3	1.22		Unigene0001247	turquoise	5027.69900392279	0.968802055312448	-0.262102	0.263139737879185	-0.425948	-0.355817	-0.580411	-0.15871	-0.440283	-0.351847	-0.486403	3.99143860990709e-06	0.464443009504625	0.462610486904549	0.21968193221404	0.31293397805823	0.0785481724786588	0.661435266611021	0.202867870652908	0.318747729121786	0.154003663974336
Unigene0001250	turquoise	0.05	0.07	0	0.13	0.62	0.17	0.6	3.24	3.82	3.42		Unigene0001250	turquoise	5705.70257854481	0.992336254154204	-0.297347	0.393707548344498	-0.328415	-0.277821	-0.507666	-0.224065	-0.496199	-0.359562	-0.532777	1.49534989407935e-08	0.404075835541869	0.260303658454147	0.354191364249292	0.437041793774963	0.134146970414011	0.533732617972284	0.144647875333063	0.307501514440531	0.112831162068803
Unigene0001265	turquoise	0.27	0.09	0	0.49	0.07	0.07	0.46	1.78	1.88	1.56		Unigene0001265	turquoise	5376.58626646391	0.980988016604477	-0.207936	0.339767159404575	-0.414939	-0.244407	-0.491299	-0.239923	-0.459133	-0.214238	-0.428604	5.5865658985075e-07	0.564301188066219	0.336780663384861	0.233116993454575	0.496168240159114	0.149283100213902	0.504350931396789	0.181932115429994	0.552277684816092	0.216508406208666
Unigene0001268	turquoise	23.59	21.28	21.13	19.2	30.66	27.34	18.17	2.65	2.23	2.47		Unigene0001268	turquoise	4227.99506366398	-0.93996	0.241678891095875	-0.24611	0.534337577995228	0.201790326078004	0.491693651980744	0.0361105718299167	0.309989033486341	0.182484498695708	0.297770274292581	5.28569443036317e-05	0.501139382221725	0.493075191882255	0.111581756360135	0.576122961241232	0.148906378492045	0.92111104686373	0.383388930045193	0.61384475590496	0.403375123385598
Unigene0001272	turquoise	7.47	8.49	7.31	11.41	10.46	9.99	17.04	29.52	34.84	37.72		Unigene0001272	turquoise	5208.07878645031	0.974525586522462	-0.316315	0.476766323515673	-0.27843	-0.152648	-0.397915	-0.237243	-0.485871	-0.274675	-0.484515	1.78671963290821e-06	0.373236341253083	0.163555417555002	0.435994882538174	0.673754319802577	0.25478384459893	0.509268180753998	0.154521615390659	0.442464489147728	0.155847481742459
Unigene0001274	turquoise	2.51	1.49	1.29	2.14	2.49	2	2.67	13.56	10.34	10.2		Unigene0001274	turquoise	5362.93513853628	0.980893175157419	-0.225728	0.319645642916875	-0.378902	-0.314391	-0.552247	-0.226767	-0.491324	-0.348443	-0.526663	5.69822423585215e-07	0.530620679843136	0.367944147539885	0.28024672445707	0.3763100328846	0.097862986477465	0.528678216747763	0.149259262819934	0.323776632493726	0.117811069913456
Unigene0001276	blue	70.03	76.37	49.38	78.43	129.76	132.59	157.83	90.59	83.28	89.94		Unigene0001276	blue	266.776106915851	-0.0724283	-0.22782	0.853432601300355	0.927764874146944	0.699544927776496	0.711203675315946	-0.601839	-0.322514	-0.073644	-0.359633	0.842391719868663	0.526714211652025	0.00168509460190262	0.000109098755369033	0.02433864149736	0.0211030183169311	0.0656388334319711	0.363417638325858	0.839774658527074	0.307398948322842
Unigene0001277	turquoise	0	2.79	0.35	1.3	2.01	2.19	0.09	0	0	0		Unigene0001277	turquoise	264.501809536629	-0.559147	-0.277572	-0.142082	0.296519460003284	-0.0951394	0.349786204668636	-0.163908	0.637518746139662	0.210214219316654	0.478848756781077	0.0928785482577181	0.437469780267747	0.695393688892328	0.405448621707706	0.793756157075271	0.32178770795809	0.650928822210448	0.0473813280910693	0.559943783251246	0.161461957443429
Unigene0001280	turquoise	0.93	1.35	1.05	1.82	2.06	1.18	1.67	17.57	13.37	11.66		Unigene0001280	turquoise	5232.48743433928	0.975497582885801	-0.287831	0.296063574273251	-0.403534	-0.340293	-0.551198	-0.182844	-0.444805	-0.328764	-0.477218	1.5310401804169e-06	0.419991357234895	0.40620561222761	0.247513036067073	0.335985501524056	0.0986351556260669	0.613134608443853	0.197723698104934	0.353649516238248	0.163099510811455
Unigene0001287	turquoise	7.48	7.21	6.69	8.2	7.76	5.69	8.35	16.67	15.78	12.65		Unigene0001287	turquoise	4758.51277873451	0.958962375963674	-0.227512	0.31040279414473	-0.407869	-0.261784	-0.49515	-0.213153	-0.423624	-0.259935	-0.430098	1.18074918378511e-05	0.527288525575914	0.382720765765997	0.241983840383009	0.465005366202465	0.145632235037688	0.554340522985008	0.222480050868814	0.468277581783818	0.214734487156681
Unigene0001295	turquoise	1.56	2.78	1.78	2.8	2.7	1.81	2.86	16.64	11.88	10.7		Unigene0001295	turquoise	4929.88184869456	0.964216787948598	-0.303076	0.303607148961898	-0.398555	-0.313436	-0.520914	-0.187839	-0.406087	-0.309389	-0.446691	6.86947447807661e-06	0.394636342580321	0.393766576588625	0.253949312832634	0.377839366455028	0.122616201407044	0.603295501694664	0.244248392469088	0.384358981944331	0.195600870890814
Unigene0001303	turquoise	0.53	0.18	0.3	0.57	1.24	1.4	1.95	18.1	15.34	15.58		Unigene0001303	turquoise	5803.19731082095	0.995166646082778	-0.279318	0.340557148919634	-0.375304	-0.313217	-0.550339	-0.193425	-0.489102	-0.363471	-0.528126	2.37383917414134e-09	0.434471044741432	0.335585704218622	0.285215193349386	0.378190657576784	0.0992703115602211	0.592361110249036	0.151390678331399	0.301883663911634	0.116606699955989
Unigene0001346	turquoise	28.06	34.35	21.36	44.31	62.27	53.95	59.75	157.1	144.33	137.4		Unigene0001346	turquoise	5412.61490506689	0.981255929495922	-0.352371	0.486185854417095	-0.218304	-0.227192	-0.415683	-0.327143	-0.523135	-0.322755	-0.54438	5.27996998162373e-07	0.317977851549858	0.154214915131796	0.544574755613344	0.527885366511126	0.232194880650794	0.356170476175814	0.120745539291606	0.363038192353659	0.103749068929503
Unigene0001353	turquoise	1.56	0.88	0.2	0.97	0.84	0.73	1.44	10.94	11.4	9.77		Unigene0001353	turquoise	5694.92138059284	0.992170699380892	-0.214747	0.297756290884113	-0.422895	-0.331544	-0.581212	-0.217387	-0.45795	-0.353801	-0.507901	1.62848513896553e-08	0.551311221893006	0.403398275899496	0.223362683794888	0.349348338157698	0.07803814147515	0.546309069968276	0.183206841618296	0.315878575827185	0.133936604660963
Unigene0001357	turquoise	2.6	3.41	2.34	3.34	2.73	2.72	5.44	11.55	11.06	11.48		Unigene0001357	turquoise	5691.33227681902	0.990862836943466	-0.295693	0.425679088654715	-0.339458	-0.170797	-0.440733	-0.223458	-0.432623	-0.307322	-0.476004	3.01615531853969e-08	0.406821360956813	0.220004787183385	0.337249429063307	0.637090391882287	0.202352345968444	0.534871009095988	0.211757226391889	0.387708686170633	0.164325580705024
Unigene0001362	turquoise	2.05	3.71	3.01	5.39	6.16	3.84	6.38	14.02	14.64	13.21		Unigene0001362	turquoise	5390.58578736758	0.979124006879355	-0.405136	0.491801678901266	-0.250904	-0.189824	-0.369308	-0.260066	-0.478494	-0.239243	-0.454345	8.10298837876199e-07	0.245462356377256	0.14880338629914	0.484413837303901	0.599402196631708	0.293598538245113	0.468045311864452	0.161817042510718	0.505595710940713	0.187123959803278
Unigene0001363	turquoise	7.9	7.12	6.14	6.76	10.42	8.56	14.48	16.08	15.09	20.19		Unigene0001363	turquoise	2802.05114374355	0.871281074146938	-0.257959	0.668272672495755	0.00607035924447853	0.100118731256513	-0.196807	-0.351398	-0.558376	-0.375736	-0.625409	0.0010252677944759	0.471788233542736	0.0346662902297524	0.986721578459941	0.783172404777997	0.585776372712797	0.319408650827296	0.0934268241886839	0.284615633246356	0.0531394793839021
Unigene0001381	blue	0	0	0	0	0.27	0	0	0	0	0		Unigene0001381	blue	38.0583698091944	-0.199906	-0.130743	0.212155220637209	0.498399356520252	-0.0226969	0.23563925394913	-0.2304	-0.147973	-0.0805195	-0.145416	0.579766223496665	0.71883876121046	0.556240979985777	0.142595168057068	0.950376195441705	0.51221960822149	0.521913024802842	0.683303422681751	0.825001178806474	0.688543295257433
Unigene0001385	turquoise	18.59	24.54	18.13	28.9	27.69	21.38	34.28	72.2	67.92	60.54		Unigene0001385	turquoise	5546.01523417581	0.984368628676685	-0.341517	0.443443366322607	-0.307684	-0.190222	-0.405396	-0.265223	-0.440212	-0.253221	-0.44736	2.56328331489699e-07	0.33413723447305	0.199264883678036	0.387122091649997	0.598622160158136	0.245129335654653	0.458941636324712	0.20294932831845	0.480252119572695	0.194851155524378
Unigene0001388	turquoise	3.39	2.72	2.46	3.91	3.3	4.08	5.55	15.6	14.53	13.08		Unigene0001388	turquoise	5736.86222751754	0.992637078759348	-0.265884	0.396022304961059	-0.334098	-0.23466	-0.486705	-0.244427	-0.506616	-0.322375	-0.524728	1.27448954728456e-08	0.457782065097054	0.257258522730923	0.345419782625535	0.514025463017297	0.15371003816931	0.496132137806362	0.135088650308209	0.363635225904831	0.119414910948639
Unigene0001390	magenta	34.37	32.55	21.56	31.78	37.23	32.73	34.16	33.67	31.17	31.17		Unigene0001390	magenta	32.5523436797058	0.0469029648818398	0.225793554703006	0.43852456055821	0.462020340782897	0.206870707175451	0.258458363845382	-0.944293	-0.0996718	-0.035764	-0.255322	0.897625175595278	0.530497217677996	0.204889046251902	0.178843676653448	0.566344351435028	0.470900300459161	3.9379692558089e-05	0.784121168697256	0.921866302242865	0.476491343857841
Unigene0001398	turquoise	0.62	0.6	0.25	1.86	0.56	0.41	0.79	4.08	4.72	4.74		Unigene0001398	turquoise	5047.75214622377	0.969114218541871	-0.256807	0.289858608167078	-0.467699	-0.334601	-0.514915	-0.210781	-0.40552	-0.13771	-0.338283	3.83552175930894e-06	0.473839691106971	0.416575425339318	0.172859406638223	0.344648409617118	0.127758056285446	0.558862263760107	0.244971414718895	0.704407397665172	0.339031171132701
Unigene0001401	turquoise	19.14	24.89	21.37	32.13	29.17	24.89	38.32	78.78	69.19	64.97		Unigene0001401	turquoise	5446.81287955433	0.980642737579159	-0.362533	0.461650896465002	-0.288934	-0.167667	-0.382227	-0.245194	-0.46196	-0.237821	-0.447761	6.00108467297714e-07	0.303225786664211	0.179237170118927	0.41813118578667	0.643365981003853	0.275698152474765	0.494737209408839	0.17890840816903	0.508205993494568	0.194402691066173
Unigene0001417	turquoise	8.21	16.19	12.86	13.02	1.05	2.74	1.2	0	0	0		Unigene0001417	turquoise	622.468863674864	-0.645639	0.17149420568091	-0.764402	-0.407625	-0.157296	0.0458843997367431	0.506135644273551	0.834581909641463	0.463044600946171	0.850300557014693	0.0437632318510768	0.635696168122597	0.0100299181811946	0.242294231290287	0.664302360657529	0.89983893003952	0.13552037847721	0.00266926216742434	0.177755419319914	0.00182654409400735
Unigene0001418	turquoise	5.45	12.84	6.61	7.61	4.59	6.84	3.37	0.08	0	0.08		Unigene0001418	turquoise	1950.98803572658	-0.821839	0.0866702259456	-0.528238	0.0192740599532838	0.0144383567451966	0.312096493904642	0.205264401548837	0.864489033876855	0.346720940891088	0.736629068573804	0.00353366780817967	0.81182663042766	0.116514869083939	0.957853653099198	0.968422677971391	0.379991624918522	0.569429254742734	0.00124866721866733	0.326337233541947	0.0150997476172493
Unigene0001419	turquoise	0.45	2.81	2.12	1.31	0.87	2.32	0.3	0	0.05	0		Unigene0001419	turquoise	794.697991393962	-0.695972	-0.196104	-0.469871	0.0397830997919641	-0.110207	0.212343623599448	0.384847180068856	0.713086042723249	0.184774965022009	0.593841739606516	0.0253946098765456	0.587142706767109	0.170602642106788	0.913112073333975	0.761827909474958	0.555882076287173	0.272142137127647	0.0206100734171633	0.609324317024712	0.0702808162412379
Unigene0001420	green	1.33	2.96	2.08	5.41	2.19	1.03	1.88	0	0.38	0.18		Unigene0001420	green	63.008105041917	-0.65787	-0.012329	-0.292341	0.0132065678828852	0.164684725810343	0.530707392128104	0.149089623414128	0.597584902070708	0.88131287819403	0.920871443670984	0.0386702269721292	0.973034347064369	0.412411364078816	0.971115670922704	0.649364503197309	0.114501742795789	0.681019484388291	0.0680823364551739	0.000750511101428287	0.000155763003613716
Unigene0001421	magenta	6.74	6.28	26.58	4.75	1.09	2.81	3.14	0	0	0.13		Unigene0001421	magenta	35.9602757671466	-0.493605	0.0532223138740659	-0.594533	-0.241859	-0.0606958	-0.06008	0.938693493171607	0.256054948652535	0.0459985087255255	0.341064033406389	0.147090112905765	0.883905412087713	0.0698713144420075	0.500811243534788	0.867715883240221	0.869048420162996	5.73707256313119e-05	0.475181490621257	0.899590893808946	0.334820125231428
Unigene0001422	turquoise	15731.3	12363.8	14477.6	7898.67	7414.86	14362.6	4857.15	472.73	257.99	430.82		Unigene0001422	turquoise	3072.54249317062	-0.877886	0.443397167829665	-0.651946	0.0823910476314929	-0.0624953	0.0913206580812052	0.325950078151272	0.431588358511975	0.0581584280643798	0.336179201252452	0.000837419396649271	0.199317284298715	0.0410838733715267	0.820988063647467	0.863824155252325	0.80189366515388	0.358030645751266	0.21297425945241	0.873207880573908	0.342235272602825
Unigene0001424	black	0.95	6.76	3.18	5.31	1.76	1.89	0.86	0	0	0		Unigene0001424	black	40.4786482404415	-0.633672	-0.130893	-0.4929	-0.167102	-0.0579011	0.296635364887578	0.271904827380336	0.911462591866146	0.569859533789765	0.923296397930028	0.0491631997149337	0.718527873636442	0.147758546477543	0.644501273359891	0.873765073051795	0.405256270869811	0.447266145105129	0.000241312712073553	0.0854662352087353	0.000137941577262627
Unigene0001425	greenyellow	8.95	2.99	3.34	5.27	4.41	3.28	4.51	5.51	5.34	4.65		Unigene0001425	greenyellow	13.9319073083235	0.126447934401704	0.855610079525025	-0.242161	-0.273205	-0.142584	-0.381029	-0.323387	-0.341103	-0.0356571	-0.276766	0.727775533696874	0.00159155101699456	0.500259328107595	0.445009711496233	0.694361621192821	0.277332261080766	0.362044732796715	0.33476178501903	0.92209925060694	0.438856712368493
Unigene0001426	green	1.32	0.35	0.29	0.46	0.79	0.35	0.65	0.78	0.7	0.88		Unigene0001426	green	4.73528189183402	0.281267670564348	0.72959434544284	2.96300950566694e-05	-0.101047	-0.10134	-0.388021	-0.451992	-0.446169	-0.325606	-0.544159	0.431135204748137	0.0166227678781582	0.99993518416712	0.781202833242064	0.780581763140072	0.267868848770634	0.189706897621117	0.196187377461534	0.358567582824758	0.103917946410682
Unigene0001433	turquoise	1.8	3	2.38	2.8	3.56	2.31	5.77	11.91	10.18	10.2		Unigene0001433	turquoise	5320.30042834293	0.97799693640994	-0.353207	0.492573901418065	-0.254143	-0.110705	-0.371318	-0.223561	-0.459606	-0.325206	-0.503145	9.986130222808e-07	0.316749442823092	0.148068414951039	0.478598694802205	0.760779681107161	0.290773579653652	0.534678554010171	0.181424648724351	0.359194257840748	0.138228917334418
Unigene0001438	turquoise	3.03	3.68	2.27	3.22	4.28	2.71	3.7	12.02	9.38	7.45		Unigene0001438	turquoise	4314.77009907752	0.941207849797262	-0.272655	0.330623494953485	-0.33864	-0.290931	-0.490544	-0.269917	-0.402725	-0.337259	-0.476145	4.86722272147894e-05	0.445964166203261	0.350769445141359	0.338489012192352	0.41477366622687	0.15000547512645	0.450726451949207	0.248552678368549	0.34058942447125	0.164183458764818
Unigene0001440	red	0	3.09	4.34	5.98	5.91	6.29	8.17	0.56	0.39	2.78		Unigene0001440	red	60.7266188546512	-0.542916	-0.392702	0.454160973112856	0.755656426969884	0.676468954319525	0.916266607282911	0.0224856309276187	0.0760377401590878	0.451014017561738	0.313951811022745	0.104868596069921	0.261632189577347	0.187325118608211	0.0114715481938577	0.0317168401170078	0.000194201549324412	0.950837544087135	0.834625803097709	0.190786183618165	0.37701304999362
Unigene0001446	turquoise	2.81	0.85	0.18	0	0.85	2.81	2.11	0	0.18	0		Unigene0001446	turquoise	226.724607947683	-0.530446	0.570941014836497	0.0389432687684758	0.549610059049858	0.383937903592105	0.282487784531232	-0.363129	-0.0659128	-0.240826	-0.282754	0.114713890327206	0.0847398111442288	0.914940676920422	0.0998115694309381	0.273373350592317	0.42905319221142	0.302373107367208	0.85644058609177	0.502697675084899	0.428599368289944
Unigene0001449	turquoise	0.34	0.17	0.36	0.73	0.63	0.29	0.35	0	0	0		Unigene0001449	turquoise	1215.20643680149	-0.753406	0.133639661840802	-0.133267	0.385642859943701	0.239804206581691	0.596349852790619	0.0526277127586836	0.155351001164772	0.683500307577367	0.537885311153048	0.0118648012338417	0.712828536390336	0.713600836172599	0.271067226467102	0.504567761247036	0.0688026828656455	0.885195202581201	0.668253049775484	0.0293266096542497	0.108773677280577
Unigene0001451	turquoise	11.79	24.47	20.82	32.03	25.51	22.08	30.5	117.01	119.19	114.93		Unigene0001451	turquoise	5868.58292368746	0.995864456712104	-0.348503	0.351476727059784	-0.398234	-0.305047	-0.509073	-0.173154	-0.431887	-0.277179	-0.435787	1.27336073438729e-09	0.323688203637469	0.319292807944257	0.254367787949269	0.391413232408697	0.13289231116899	0.632378759463881	0.212622056660686	0.438145971593201	0.208058663484799
Unigene0001454	turquoise	4.88	6.9	5.43	8.96	8.94	5.95	9.71	22.89	18.63	17.71		Unigene0001454	turquoise	5093.95018626804	0.968539393478396	-0.366524	0.438099497007812	-0.296443	-0.201326	-0.388574	-0.251587	-0.440118	-0.224434	-0.42554	4.12624876619253e-06	0.297534560687951	0.205379329024741	0.405575734038765	0.577019466313134	0.267127812443048	0.483185734310292	0.203057620878057	0.533042525889588	0.220171646745786
Unigene0001455	turquoise	5.61	6.07	3.4	6.96	7.86	6.18	10.32	31.53	30.49	32.77		Unigene0001455	turquoise	5872.16939827845	0.99693153969594	-0.281271	0.400621590482784	-0.340326	-0.254297	-0.492162	-0.250057	-0.472085	-0.326353	-0.508086	3.86420409032444e-10	0.431130120147358	0.251266798806697	0.335935248786626	0.478324293732799	0.148460012664635	0.485939065126043	0.168320348415749	0.357401926771347	0.133771594599685
Unigene0001459	turquoise	3.14	2.86	3.63	3.95	5.04	2.53	7.16	0.58	0.7	0.68		Unigene0001459	turquoise	1032.1795257155	-0.717755	0.098109242810412	0.247700879659125	0.689911080256829	0.793784407894505	0.865733736344381	0.0182761763865832	0.149824769366003	0.339407298441258	0.269701101469775	0.0194217100156465	0.787439878802958	0.490193664357335	0.027257156620964	0.00611706614365593	0.00120531003098753	0.960034215254232	0.679516728247774	0.337325720705479	0.451102109715328
Unigene0001479	turquoise	0.58	0	0.31	0.12	0.4	0.62	0.33	0.1	0	0		Unigene0001479	turquoise	484.771465395808	-0.618118	0.490092918754019	-0.0894584	0.560635791590437	0.200085892406834	0.225662057134836	-0.0758795	-0.289394	-0.158977	-0.281411	0.0568211582917118	0.150437583256523	0.805868238704943	0.0918245511639487	0.579417776196405	0.530743100894328	0.834965998460881	0.417357528506706	0.660895039577285	0.430891236975421
Unigene0001483	turquoise	0	0.18	0.3	0.83	0.28	0.73	0.35	0	0	0		Unigene0001483	turquoise	372.738269100457	-0.578419	-0.247557	0.0445452180618981	0.394951750083766	0.247900696405531	0.638141791350379	0.0331643995975463	0.167373317477937	0.721225385653577	0.561365644559029	0.0798254585500035	0.49045332511725	0.902750458583278	0.258664412413735	0.489832242569052	0.0470968748547576	0.927532616178987	0.64395629892108	0.0185699492933028	0.0913107628178314
Unigene0001484	turquoise	4.51	7.78	8.11	14.42	8.32	9.65	15.55	26.38	26.09	30.03		Unigene0001484	turquoise	4718.06509346433	0.954263458373493	-0.41518	0.4954181264969	-0.283852	-0.110436	-0.307176	-0.18574	-0.451455	-0.115224	-0.356797	1.81131399092792e-05	0.232818419069476	0.145380456868301	0.426730301554934	0.761347011482727	0.387946482145763	0.607423174171321	0.19029885940232	0.751267210005492	0.311507014545536
Unigene0001495	turquoise	0.14	0.8	0.31	0.4	0.64	0.46	0.65	3.86	3.86	4.01		Unigene0001495	turquoise	5740.11497626648	0.992782252606346	-0.334535	0.339613616823016	-0.393846	-0.323994	-0.539385	-0.188078	-0.400047	-0.355166	-0.470882	1.17711320844756e-08	0.344749382366692	0.337013168804412	0.260120395154799	0.361092171829032	0.107600364334077	0.602826878473515	0.252011525220667	0.313882927485759	0.169558196406741
Unigene0001497	blue	0.14	0.18	0	0.5	0.57	0.88	0.24	0	0.3	0.14		Unigene0001497	blue	42.7487703554566	-0.344309	-0.175146	0.26230548208742	0.597792597627008	0.0655240251170445	0.435432610234063	-0.452762	-0.0955094	0.274435627281361	0.0619972503712184	0.329939609540107	0.628406719702716	0.464083015891441	0.0679616833958463	0.857280000463447	0.208470885796982	0.188858883519108	0.792968528010737	0.442879192825113	0.864901086895641
Unigene0001507	turquoise	0.32	0.55	0.52	1.09	0.72	0.57	1	3.58	5.03	3.44		Unigene0001507	turquoise	4911.4746804976	0.964896401347327	-0.317407	0.349774414515339	-0.380321	-0.279555	-0.481341	-0.190478	-0.441746	-0.247356	-0.422363	6.36753919878221e-06	0.371497224454615	0.321805143567431	0.278300968640713	0.434066147702785	0.158977628740607	0.598119981836171	0.2011958705681	0.490817955877651	0.224007229485029
Unigene0001508	turquoise	1.04	0.27	1	0.62	1.18	0.33	1.77	0.42	0.11	0.31		Unigene0001508	turquoise	159.340801971677	-0.499131	0.28016975716386	0.254012744807153	0.59178883621969	0.746764869001122	0.623838727144813	0.0856952342741039	-0.163883	0.0856984439555374	-0.0588859	0.141917040005357	0.433012677333388	0.478832582326506	0.0715059627715008	0.0130804103058391	0.0539187770434863	0.813912252579993	0.650979779917884	0.813905384958113	0.871632792737685
Unigene0001518	turquoise	12.31	12.92	11.03	14.94	14.94	14.12	20.18	47.22	41.14	45.11		Unigene0001518	turquoise	5796.42495004232	0.994250405801801	-0.297137	0.418677132370746	-0.32359	-0.221348	-0.465854	-0.23525	-0.483361	-0.316559	-0.508283	4.74818081518489e-09	0.404423806375726	0.228504623036584	0.361725235011866	0.538834433809253	0.174790308555962	0.512937258077071	0.156981430885227	0.372847130996337	0.133595931927102
Unigene0001522	turquoise	1.03	2.8	1.34	2.19	2.24	1.22	4.38	13.42	7.32	8.6		Unigene0001522	turquoise	3855.82971877318	0.921373780884372	-0.325066	0.40342498803477	-0.297769	-0.14329	-0.379671	-0.206877	-0.369892	-0.290273	-0.430726	0.000151939424406342	0.359412393433305	0.247653107825238	0.403378004266453	0.692909949910669	0.27919168417794	0.566332498838215	0.292775256778726	0.415879755689861	0.213992527472778
Unigene0001525	turquoise	2.32	2.61	4.03	5.39	2.54	4.01	6.05	21.29	14.4	18.47		Unigene0001525	turquoise	5006.83336843678	0.968196188916289	-0.319061	0.354384519928392	-0.378734	-0.243177	-0.474142	-0.130284	-0.467527	-0.25272	-0.441266	4.30747480092695e-06	0.368869744257317	0.315025144150536	0.280478306867569	0.498407574950328	0.16621707002389	0.719793025448869	0.173038879161215	0.48115085957826	0.2017437708562
Unigene0001536	blue	0.42	1.03	0.65	1.24	1.94	2.11	1.96	0.72	1.01	1.23		Unigene0001536	blue	199.634517206654	-0.214427	-0.440525	0.723586631043051	0.885608139506277	0.536211956407067	0.749416764532738	-0.43396	-0.160789	0.124082620588352	-0.0954071	0.551920040591382	0.202590735273797	0.0180053631343315	0.000651120065461263	0.110092557287878	0.0125850336614538	0.210189614685523	0.657227113136876	0.732709885435387	0.793186391737279
Unigene0001539	turquoise	8	9.08	9.21	13.7	17.37	14.49	29.37	55.3	63.36	69.09		Unigene0001539	turquoise	5255.29499867885	0.976506837325066	-0.329473	0.50725651704699	-0.235798	-0.134575	-0.386318	-0.237668	-0.521701	-0.31454	-0.530025	1.29552995073673e-06	0.352550225499412	0.134513620393584	0.511926277717054	0.710891351794728	0.270157143223249	0.508487003067117	0.121951298791476	0.376070956934203	0.115055628272472
Unigene0001540	turquoise	4.24	4.24	3.45	5.19	6.07	5.78	9.03	31.01	29.53	28.16		Unigene0001540	turquoise	5934.19774837507	0.998829612984542	-0.291013	0.39443615367032	-0.3379	-0.25541	-0.500115	-0.226194	-0.493049	-0.346384	-0.527427	8.19758550400587e-12	0.41463607383339	0.259343021598157	0.339613327504265	0.476332403442454	0.141007009758618	0.529748548028642	0.147616935116824	0.326839607247317	0.117180870927571
Unigene0001542	turquoise	0.13	0.25	0.42	0.32	0.95	0.49	0.39	5.21	3.8	2.71		Unigene0001542	turquoise	4326.50632184454	0.94213899521897	-0.315065	0.30447481064731	-0.342973	-0.342083	-0.529395	-0.177802	-0.470804	-0.360733	-0.507578	4.57134053848054e-05	0.375230806582733	0.39234777014969	0.331944324028612	0.333284084822399	0.11556936738462	0.623123472812581	0.169639035386155	0.305812603881223	0.134225574614836
Unigene0001546	turquoise	0.25	0.37	0.49	0.72	0.51	0.49	0.88	2.91	2.28	1.92		Unigene0001546	turquoise	5024.35863755972	0.966985434240551	-0.346301	0.38995068646513	-0.334048	-0.214472	-0.433273	-0.173183	-0.473049	-0.2548	-0.449924	4.99447537608215e-06	0.326962974400486	0.26528799567691	0.345497015344249	0.551834380050238	0.210994247195233	0.632320790047399	0.167332502259939	0.477423599874264	0.191994050426563
Unigene0001549	turquoise	0.97	1.11	0.98	1.51	1.53	1.34	1.74	6.06	5.21	5.01		Unigene0001549	turquoise	5776.75512196066	0.99318644395045	-0.314344	0.377149099770642	-0.350073	-0.280869	-0.49702	-0.22035	-0.479717	-0.308378	-0.492835	9.35229158745944e-09	0.37638521976718	0.282661349601535	0.321363774042721	0.431816840607009	0.143879701993554	0.540714503973685	0.160593970918812	0.385996260118532	0.147820241770565
Unigene0001561	turquoise	14.73	14.19	16.28	25.45	12.44	11.33	22.14	39.75	33.2	29.22		Unigene0001561	turquoise	3128.84041487192	0.885579177875492	-0.260336	0.312430299424164	-0.435834	-0.124908	-0.338619	-0.112636	-0.375585	0.018321311609348	-0.218973	0.000651756078030523	0.467568397859554	0.37945487618175	0.208004028565962	0.730986475343135	0.338521645770781	0.756711580677162	0.284824559556953	0.959935581102047	0.543311825196065
Unigene0001579	turquoise	1.59	5.1	4.74	5.51	1.31	1.01	2.43	0	0	0		Unigene0001579	turquoise	873.904899744461	-0.697766	-0.0373547	-0.483495	-0.151817	0.146934590935046	0.391885724979821	0.502400727660965	0.768976917511459	0.648592753063435	0.922414413511724	0.0248605265157243	0.918400571046357	0.156849318362058	0.675448808554411	0.685430525310206	0.262714229010661	0.138908397935827	0.00932902534986289	0.042494216592918	0.000144239217702376
Unigene0001580	turquoise	1.4	1.11	2.3	1.03	0.44	0.69	0.82	0.22	0.11	0.11		Unigene0001580	turquoise	1077.67271158786	-0.726663	0.30608980138633	-0.668498	-0.160487	0.0543556564204268	0.0804087705079619	0.753862260499792	0.403873685804734	0.184371269369726	0.467811252890616	0.0172877207761662	0.389713524040065	0.0345828573585083	0.657838737359623	0.881447682609078	0.825238665734075	0.0117843320905617	0.247077425413647	0.610120188264252	0.17274269260133
Unigene0001583	turquoise	0.25	0.32	0.38	0.53	0	0.09	0.05	0	0.06	0		Unigene0001583	turquoise	376.203116865342	-0.579948	0.195018031243513	-0.711304	-0.43013	-0.141069	0.0792058517265293	0.498216755112175	0.62163274216856	0.691874841586179	0.879473669548256	0.0788439686985749	0.589255716852248	0.0210765379283709	0.214697661824646	0.697480318358538	0.827820089710006	0.142764823153952	0.0550259930292615	0.0266437987759692	0.000796284463752609
Unigene0001585	red	4.25	2.91	6.45	7.73	6.22	5.25	9.86	2.15	3.51	4.67		Unigene0001585	red	34.9687072401621	-0.481679	-0.0682037	0.380091365434985	0.596019466410579	0.763781433026962	0.824597662070887	0.122167357331842	-0.122544	0.518094629419268	0.254139339148772	0.158642405159683	0.851496411360973	0.278615266011198	0.0689962216713764	0.0101277441540821	0.00333160546739468	0.736711852510137	0.735924058152093	0.125016301768843	0.478605900012643
Unigene0001592	turquoise	0.13	0	0.28	0.63	0.07	0.42	0.78	2.58	2.86	2.55		Unigene0001592	turquoise	5516.65025844136	0.985515501853676	-0.302379	0.38991803305543	-0.36298	-0.221683	-0.464432	-0.169486	-0.509859	-0.242914	-0.461895	1.89244433629856e-07	0.395779238805441	0.265331545778142	0.302585376000191	0.538205597736855	0.176288006227409	0.639717227445059	0.132194138037613	0.498885697134896	0.178977648360755
Unigene0001595	turquoise	0.51	0.29	0.11	0.17	0.15	0.09	0.22	2.15	2.21	2.29		Unigene0001595	turquoise	5364.95574564324	0.982131694977121	-0.157911	0.235742098323809	-0.47778	-0.372268	-0.636548	-0.189853	-0.426885	-0.375797	-0.500582	4.36484410334761e-07	0.663054603434602	0.512030083710529	0.162534476189137	0.289442444253285	0.0478269601386611	0.599344301911839	0.21855957680899	0.284530804523725	0.140576815321879
Unigene0001596	turquoise	17.4	26.64	21.68	35.84	29.31	28.85	38.25	51.45	45.59	45.83		Unigene0001596	turquoise	3212.06263992932	0.881751633708739	-0.519336	0.634777670246737	-0.104114	0.0317578845865583	-0.090755	-0.322775	-0.400863	-0.0100017	-0.289246	0.00073988173881665	0.123955884997879	0.0486463934237893	0.774702875790446	0.930599650341484	0.80310048869007	0.363006387680124	0.250954067956629	0.978123370389805	0.41760630409295
Unigene0001601	turquoise	3.02	5.38	4.26	7.01	4.64	3.69	6.84	1.11	0.89	0.9		Unigene0001601	turquoise	1788.16547720004	-0.795513	-0.0241739	0.0142135323656541	0.43714219259792	0.604349507018934	0.845795245632012	0.0795714208923173	0.507310711913181	0.662325525012269	0.693104684276776	0.00592776747754539	0.947150580066934	0.968914178555217	0.206486000824601	0.0642242372651324	0.00204481969631534	0.827035432221437	0.134465060004281	0.036919072146446	0.0262645227784896
Unigene0001603	turquoise	0.46	0.34	0.35	0.47	0.14	0.28	0.22	2.12	1.26	1.25		Unigene0001603	turquoise	3606.63951074914	0.910893075162506	-0.172771	0.134896823811056	-0.52032	-0.398506	-0.616393	-0.115965	-0.3766	-0.272888	-0.39503	0.000247407039222352	0.633143232689993	0.710224563252432	0.123119038852631	0.254013569942395	0.0577158216933889	0.749709974194506	0.283420527302265	0.445560053271505	0.258560979840741
Unigene0001607	turquoise	1.95	3.59	3.29	4.11	4.08	3.34	5.46	18.49	15.93	12.55		Unigene0001607	turquoise	5233.89095047523	0.974654236917963	-0.350516	0.376704019111029	-0.34361	-0.245963	-0.463331	-0.186377	-0.443245	-0.304548	-0.464737	1.75117196398258e-06	0.320708854306131	0.283276153800679	0.330988237934417	0.493342318306965	0.177451735995843	0.60616983796538	0.199490464903611	0.392228766497689	0.175966263039323
Unigene0001608	turquoise	5.26	6.44	5.37	7.18	8.35	7.21	10.76	33.96	32.26	31.7		Unigene0001608	turquoise	5959.54793196197	0.999358356268947	-0.311567	0.39471791902867	-0.341682	-0.26085	-0.496257	-0.216522	-0.479115	-0.338466	-0.512294	7.41002111041995e-13	0.380843378521988	0.258972050688655	0.333887565087166	0.466657639588566	0.144593640193884	0.547945640158233	0.161195219600233	0.338753191205132	0.130046284570313
Unigene0001611	turquoise	0.24	0.3	0.25	0.16	0.49	0.32	0.66	2.07	3.01	2.56		Unigene0001611	turquoise	5112.10617689363	0.973351032884201	-0.285634	0.386515277507177	-0.328529	-0.256503	-0.505121	-0.200434	-0.47462	-0.383403	-0.532697	2.13669796888928e-06	0.423706379366574	0.269891317314841	0.354015167126523	0.474382201931175	0.136435827580356	0.578743810192968	0.165729738858894	0.274098479417641	0.112895215797762
Unigene0001613	turquoise	2.34	3.28	3.09	5.24	3.09	2.38	4.16	11.87	10.88	11.16		Unigene0001613	turquoise	5469.44228023348	0.982282521173437	-0.332604	0.329344928053092	-0.441076	-0.280504	-0.477037	-0.15249	-0.401625	-0.168904	-0.349446	4.22009391334831e-07	0.347715654549499	0.35274853714183	0.201960597182994	0.432439918150297	0.163282305566963	0.674077771715903	0.24997010290797	0.640884271507959	0.322291590050395
Unigene0001617	turquoise	0.36	0.23	0.1	0.22	0.19	0.19	0.08	1.66	1.36	1.37		Unigene0001617	turquoise	5145.66289535008	0.973955548265035	-0.173849	0.204513856091971	-0.482936	-0.427227	-0.652486	-0.206416	-0.426287	-0.356549	-0.487472	1.95074546620156e-06	0.630992018773287	0.57087286294704	0.157400140889946	0.218150356639176	0.0408597831246382	0.567217555105551	0.219275632230547	0.311867448966039	0.152965135827528
Unigene0001618	green	1.09	2.95	2.19	3.04	0.5	0.9	1.85	0.86	0.77	0.61		Unigene0001618	green	60.9890582767296	-0.524268	-0.0731301	-0.385086	-0.236422	0.20942743559052	0.380687418061564	0.389187959512253	0.798377598248152	0.673223520853301	0.924071376487951	0.119797887601178	0.840880678377542	0.271819723293588	0.510778636860963	0.561447421201131	0.277799446615223	0.266306274800096	0.00562338066410475	0.0328634531485282	0.000132577469733454
Unigene0001619	turquoise	2.4	2.62	2.51	3.09	2.96	1.85	4.29	8.67	7.09	7.29		Unigene0001619	turquoise	5182.96387018141	0.973774623266408	-0.294062	0.422868708298507	-0.329118	-0.146688	-0.409998	-0.192218	-0.450875	-0.271923	-0.458589	2.00507891473479e-06	0.409536495324872	0.2233943316816	0.353099892341564	0.685936507035272	0.239294490233166	0.594718101711652	0.190940211960007	0.447234442506232	0.182518068588134
Unigene0001624	blue	11.92	14.71	11.53	17.34	30.26	20.66	46.71	5.42	6.48	8.41		Unigene0001624	blue	240.087517808247	-0.487875	-0.0734266	0.596519759514286	0.88635884258361	0.896225935050483	0.928410346192462	-0.258951	-0.0199658	0.185489576347521	0.0233383393856436	0.152575287756329	0.840242587316853	0.068703290436506	0.000634791914514852	0.000446888067902316	0.000105334970973659	0.470024509165099	0.956342297667929	0.607916391325475	0.948975180749383
Unigene0001629	turquoise	7.32	9.02	5.86	2.19	3.77	4.43	3.8	0	0.11	0.31		Unigene0001629	turquoise	2067.70353191533	-0.822058	0.416040871965987	-0.556149	0.0745850877084369	0.0950108168250575	0.159849681776366	0.227276519448386	0.684450845627373	-0.0641776	0.366525709246252	0.00351733159894252	0.231752345783712	0.0950236809333124	0.837749715270502	0.794029846906511	0.659127444405187	0.527727468108014	0.0290132180626164	0.860188274700413	0.297532009893586
Unigene0001645	turquoise	0.24	2.06	2.77	3.16	1.41	1.7	2.89	0.91	1.01	0.76		Unigene0001645	turquoise	275.623491333225	-0.507993	-0.432932	0.0896470020511797	0.253409747117911	0.522973091886928	0.739964940998822	0.416431208105968	0.391826560326214	0.673297743684246	0.703421957467427	0.133854956766695	0.211393592028425	0.805465595127087	0.479912963319993	0.120881117488188	0.0144127336075033	0.231269836598141	0.262792718664262	0.0328369204909707	0.0232273067783269
Unigene0001653	turquoise	1.74	3.67	3.54	2.98	5.29	3.7	5.88	1.05	1.37	1.2		Unigene0001653	turquoise	834.128616485958	-0.68437	-0.213987	0.350823951008886	0.812150164882208	0.712693293873697	0.886931755198956	0.00448209387022805	0.217972303360898	0.189593485615994	0.221742945485212	0.0290397458223906	0.552755881639421	0.320254986162166	0.00431330008356878	0.0207122609048962	0.000622533674731784	0.990195616622339	0.545201451070786	0.599853438402465	0.538092408343383
Unigene0001656	turquoise	5.35	5.92	5.51	8.63	9.12	4.79	11.78	27.78	27.16	27.59		Unigene0001656	turquoise	5743.16060967249	0.99227182840811	-0.311315	0.433600142737828	-0.322051	-0.199477	-0.436455	-0.219305	-0.482447	-0.276649	-0.477829	1.54615063836506e-08	0.381249633123396	0.210610625469411	0.364145263005249	0.580596776484913	0.207282487033999	0.542685238613736	0.157882591998427	0.439059279949055	0.162485444176065
Unigene0001657	blue	0	4.34	4.85	4.98	9.37	8.7	17.66	4.33	4.29	7.15		Unigene0001657	blue	178.950536668549	-0.0985337	-0.429506	0.848295394746048	0.830480157898066	0.865121865677267	0.8290673352973	-0.200619	-0.207912	0.0536439369229385	-0.153842	0.786538094050161	0.215437144748393	0.00192149304578744	0.00292863368443822	0.00122648441806348	0.00302202638848224	0.578386019728269	0.564347779547232	0.882990988952124	0.671322027515214
Unigene0001675	turquoise	1.73	2.85	1.85	4.47	4.85	3.01	4.59	13.64	12.68	10.11		Unigene0001675	turquoise	5150.31563084794	0.971047286108288	-0.366242	0.437297549571468	-0.282891	-0.235727	-0.406326	-0.280926	-0.466075	-0.238946	-0.449225	2.96869631554025e-06	0.297934860104919	0.206306169759235	0.428365601139429	0.51205732073613	0.243944550311416	0.431718518631214	0.174558908368334	0.50614117842443	0.192770407304369
Unigene0001684	turquoise	0	0	0	0	0	0	0	0.25	1.21	0.94		Unigene0001684	turquoise	2325.07866343534	0.841898002942243	-0.219703	0.2577302204144	-0.3768	-0.312214	-0.509817	-0.134632	-0.381132	-0.292333	-0.404526	0.00224832931981426	0.541934616378092	0.472195541707398	0.283143034797277	0.379803015962669	0.132230723489173	0.710773850186065	0.277191144073369	0.412425111194096	0.246241905056118
Unigene0001693	turquoise	1.23	1.8	1.37	1.4	2.38	2.64	4.22	21.75	20.36	21.75		Unigene0001693	turquoise	5884.38862729503	0.997748153483926	-0.295241	0.365467495707967	-0.36397	-0.286364	-0.531558	-0.191403	-0.47524	-0.368145	-0.524665	1.12191294584298e-10	0.40757373141091	0.299035653578505	0.301170391348731	0.42247028764348	0.113812923796076	0.596311171767169	0.165100444357064	0.295239194119055	0.119467071738055
Unigene0001696	turquoise	1.58	2.55	2.18	3.36	3.31	3.01	4.18	9.9	9.07	7.54		Unigene0001696	turquoise	5303.64689070371	0.975924666485103	-0.391403	0.463359836759861	-0.267556	-0.188877	-0.38737	-0.246318	-0.473036	-0.263365	-0.466764	1.42779118316338e-06	0.263355310126239	0.17742127906191	0.454850234218485	0.601259205838703	0.268742395637325	0.492697781930915	0.167346058451022	0.462214078500832	0.173836264414966
Unigene0001698	turquoise	0.43	0.31	0.1	0.11	0.05	0.76	0.4	0.1	0.1	0.05		Unigene0001698	turquoise	105.502773623154	-0.460209	0.300507453188215	0.0233075885561031	0.444000822873487	0.292622976159626	0.268486263739388	-0.287167	0.0754090000058958	-0.148636	-0.12821	0.180777308440778	0.398855384325874	0.949042338476168	0.198633220843048	0.411940302993682	0.453223069374245	0.421112321247805	0.835977648237144	0.681946905237623	0.724106146785649
Unigene0001701	turquoise	0.55	0.71	0.39	0.44	0.85	0.58	0.62	4.73	4.89	3.76		Unigene0001701	turquoise	5469.42019587401	0.984637597393524	-0.272435	0.300702225504565	-0.399981	-0.354111	-0.576111	-0.207718	-0.441624	-0.380005	-0.509716	2.39213582909525e-07	0.446346046520399	0.39853469887727	0.252096330350338	0.315425813929012	0.0813218317921171	0.564719396945552	0.201334539482159	0.27873393350974	0.132320727121115
Unigene0001713	turquoise	0	0.57	0.79	2.67	0	0.32	1.01	5.11	4.75	2.53		Unigene0001713	turquoise	2761.53624248756	0.864464089343296	-0.340455	0.234961182587391	-0.475123	-0.257447	-0.387733	-0.0968709	-0.318456	0.0374700997556943	-0.15912	0.00124954753238964	0.335740494059381	0.513469907201211	0.165218571446335	0.472699508821122	0.268255228545301	0.790072267483164	0.369829331610354	0.918149140602637	0.660604133913579
Unigene0001721	turquoise	0.93	0.71	0.79	0.78	1.43	1.28	1.18	1.03	0.2	0.37		Unigene0001721	turquoise	298.00139217475	-0.555177	0.0668326892689887	0.218268383434795	0.75238449802417	0.390637678191883	0.552533165957837	-0.21636	-0.105996	0.00198115146826968	-0.107188	0.0957261816446544	0.854454746604324	0.544641889908497	0.0120464111712455	0.264372659378438	0.0976527291806304	0.548252626786935	0.770720582816073	0.995666248172994	0.768202508278758
Unigene0001726	turquoise	0.37	0	0	0	0.06	0	0.11	1.63	1.32	1.3		Unigene0001726	turquoise	5053.19616956213	0.97185001808689	-0.107086	0.237505117216182	-0.444298	-0.354068	-0.636293	-0.206747	-0.489513	-0.403221	-0.557677	2.6554853270816e-06	0.76841676027661	0.508785690156856	0.198296566328965	0.315487886233906	0.0479441367895697	0.56658217584262	0.150994734467605	0.247915280750627	0.0939259794716528
Unigene0001736	turquoise	16.74	27.71	23.21	40.37	29.82	26.61	34.5	79.92	86.91	83.25		Unigene0001736	turquoise	5475.31671245622	0.981841652092648	-0.389041	0.395767103295708	-0.37028	-0.263273	-0.432875	-0.203317	-0.41644	-0.174787	-0.367433	4.65359384898757e-07	0.266502256389845	0.257593278038366	0.29222937143692	0.462375438732359	0.211461238674572	0.573177661833515	0.231258898520565	0.629120869690168	0.296246473161716
Unigene0001740	turquoise	1.55	2.23	1.69	1.67	2.99	1.62	2.55	9.85	8.9	8.91		Unigene0001740	turquoise	5718.17700948614	0.992458345347805	-0.31195	0.356740446664555	-0.360797	-0.30794	-0.531197	-0.200698	-0.448557	-0.375861	-0.513292	1.40251921714492e-08	0.380227401330662	0.311589480654093	0.305720026435204	0.386706387598231	0.114104938206503	0.578233730125135	0.193514466212604	0.284443001010088	0.129171630408858
Unigene0001742	turquoise	0.32	0.47	0.19	0.49	0.38	0.29	0.58	29.48	27.29	26.87		Unigene0001742	turquoise	5778.17249755147	0.994383356549966	-0.267585	0.284102897835168	-0.436808	-0.360641	-0.592074	-0.162954	-0.448643	-0.35247	-0.490799	4.32469344624491e-09	0.454799100456507	0.426304339999689	0.206873001147531	0.305944867304542	0.0713347411946868	0.652854619915656	0.193418828116807	0.31783222470381	0.149760801945981
Unigene0001750	turquoise	1	0.96	1.22	0.84	0.87	0.95	0.64	0	0	0		Unigene0001750	turquoise	5289.92031923714	-0.976594	0.282422788790074	-0.508538	0.242599828562316	0.131322696655607	0.361941322679449	0.370911569680594	0.467968609699355	0.249335646733654	0.483913231806564	1.27644741246421e-06	0.429163983742845	0.13336833885395	0.499458810089306	0.71763467968538	0.304075166340227	0.291343110579264	0.172578664406089	0.487240118583556	0.156438198017672
Unigene0001753	turquoise	0.85	0.87	0.66	1.76	1.63	2.22	3.61	28.59	21.71	19.54		Unigene0001753	turquoise	5405.3467033881	0.9815844936758	-0.283692	0.336388708705573	-0.371347	-0.293397	-0.526781	-0.197327	-0.471888	-0.341728	-0.506711	4.92133443374725e-07	0.427003707125372	0.3419155371843	0.290732015079022	0.410646331000525	0.117713330560597	0.584765666210611	0.168522875197299	0.33381868958131	0.135003058892418
Unigene0001754	turquoise	15.09	17.57	15.86	22.35	27.42	19.68	34.55	73.74	72.28	68.4		Unigene0001754	turquoise	5710.68520302191	0.99084574849448	-0.338351	0.481962085899632	-0.259091	-0.171263	-0.406189	-0.253778	-0.509409	-0.310541	-0.520585	3.03871959442214e-08	0.338928040059282	0.158362332102082	0.469776590925233	0.636159522764637	0.244118646293518	0.479253653089933	0.132593377608393	0.382498222839762	0.122894579541238
Unigene0001756	turquoise	0	0.12	0	0.22	0	0	0.08	1.57	1.36	1.28		Unigene0001756	turquoise	5615.33404696061	0.987971160961733	-0.288064	0.276174198450813	-0.464225	-0.348354	-0.558104	-0.172674	-0.395783	-0.266984	-0.409783	9.02797152545234e-08	0.419597448989009	0.439876932506106	0.176506252350873	0.323908921934583	0.093621136582737	0.633338534147661	0.257572988648508	0.45585136000794	0.239565000757463
Unigene0001758	greenyellow	6.86	5.75	4.2	4.64	4.36	2.34	4.36	2.95	4.45	5.49		Unigene0001758	greenyellow	2.77986017868801	-0.165991	0.64590064351792	-0.440253	-0.393342	-0.0849655	-0.231097	-0.0130047	0.374643965917168	0.0253589550214789	0.209519628532335	0.646734532669274	0.0436496170631756	0.202902575963025	0.260786082277381	0.81547400748727	0.520618449673154	0.971556928435896	0.286131160773359	0.944562945332631	0.561271148894988
Unigene0001762	turquoise	0.77	0.6	0.47	0.75	1.54	1.48	2.33	11.82	9.67	8.57		Unigene0001762	turquoise	5534.30230385442	0.986171714595354	-0.286202	0.382620634055467	-0.322469	-0.262481	-0.504266	-0.227949	-0.502192	-0.370935	-0.548134	1.57335386989151e-07	0.422744863808724	0.275162381685809	0.363487917545724	0.463773033205792	0.137210215144652	0.526472830744599	0.139098979627848	0.291309712904234	0.100912750317425
Unigene0001766	turquoise	7.75	11.91	10.69	17.35	14.62	11.8	20.49	54.24	46.8	47.71		Unigene0001766	turquoise	5718.33960679288	0.990264401678773	-0.356767	0.422697950417533	-0.332286	-0.214614	-0.430286	-0.205813	-0.459727	-0.250573	-0.446057	3.88459575279009e-08	0.311551124494523	0.223601232266454	0.348204204859862	0.5515648471882	0.214512566658702	0.568374393683937	0.181294590993326	0.485010304712637	0.196313280238682
Unigene0001772	turquoise	16.17	15.32	11.12	18.05	15.11	12.23	23.76	8.03	7.01	8.37		Unigene0001772	turquoise	865.119803793347	-0.693384	0.27777840656506	0.172715319937921	0.544132162704929	0.779239937710692	0.825095916337056	-0.184936	0.306794706784723	0.466186272601038	0.390947936034919	0.0261788271763076	0.437114989723063	0.63325538235882	0.103938173450487	0.00788356587313417	0.00329601503590005	0.609007316869454	0.388566434293924	0.174441992751413	0.263959846533556
Unigene0001774	turquoise	1.14	0.68	0.78	1.12	1.59	0.95	1.28	2.92	2.73	3.3		Unigene0001774	turquoise	4798.39585853101	0.963434182170906	-0.22323	0.417068775779755	-0.270504	-0.268816	-0.481252	-0.278706	-0.576166	-0.31844	-0.562232	7.48331557135073e-06	0.535299445164265	0.230482938928288	0.449703092756302	0.452646112989399	0.159066356306074	0.435521548670933	0.0812862006791062	0.369856014575523	0.0907036171620043
Unigene0001776	turquoise	1.72	2.65	2.63	3.63	3.11	2.34	3.66	10.43	8.99	9.8		Unigene0001776	turquoise	5690.56211783203	0.989877853653372	-0.362008	0.377711365185067	-0.37599	-0.265442	-0.468862	-0.163706	-0.440775	-0.247662	-0.423597	4.53715383123817e-08	0.303980021315859	0.281885705788375	0.284263491585954	0.45855764968536	0.171648929204286	0.651337742893241	0.202304067761676	0.490264857432408	0.222513503126915
Unigene0001779	turquoise	3.46	3.67	4.63	4.47	5.66	3.44	6.02	15.48	14.62	11.92		Unigene0001779	turquoise	5317.33707484796	0.978936542611897	-0.326527	0.386682307122238	-0.329346	-0.240359	-0.472364	-0.164189	-0.496223	-0.329419	-0.504551	8.39608478815686e-07	0.357129841703718	0.269666500974555	0.352746972413646	0.503551703517477	0.168034682986656	0.650363261684778	0.144624813355403	0.35263363711494	0.136951291429939
Unigene0001780	turquoise	0.08	0.59	0.74	1.11	0.87	0.57	1.57	7.54	6.88	10.55		Unigene0001780	turquoise	4877.50761354237	0.964226785547184	-0.312602	0.35562911351818	-0.377601	-0.27703	-0.499116	-0.137704	-0.442068	-0.290271	-0.448895	6.86188396240049e-06	0.379179015827104	0.313207682086909	0.28203801751577	0.438401657977089	0.141930847141407	0.704420027263007	0.200828019127613	0.415882601475292	0.193138160545544
Unigene0001783	turquoise	1.05	3.41	1.78	2.07	1.46	1.84	0.63	0	0	0		Unigene0001783	turquoise	1560.24898165793	-0.789262	-0.035082	-0.499748	0.0317753351060777	-0.0438524	0.313651785751949	0.219566167224786	0.854698162182468	0.364438880411419	0.752907953887146	0.00663255346564745	0.923352594173362	0.141345712547914	0.930561592776623	0.90425703475117	0.377493938253506	0.542191901397029	0.0016302558570251	0.300501105184206	0.0119531143537589
Unigene0001789	turquoise	0.67	1.15	0.66	1.34	2.01	1.36	0.9	9.14	8.98	6.87		Unigene0001789	turquoise	5340.46753948766	0.979802828173052	-0.311446	0.310575078891751	-0.383037	-0.373681	-0.556536	-0.219407	-0.451646	-0.336329	-0.486398	7.10518398852216e-07	0.381039290277224	0.382442718465613	0.274596117969488	0.287471068510429	0.0947449878344262	0.542491390819507	0.190087985953437	0.342006978310096	0.154008399611253
Unigene0001790	turquoise	2.07	2.8	1.52	2.13	5.47	4.02	6.15	15.38	15.04	13.95		Unigene0001790	turquoise	5426.8949807681	0.98263602299326	-0.334708	0.503362174513923	-0.201702	-0.181383	-0.415679	-0.303773	-0.522498	-0.397957	-0.591191	3.89490307514024e-07	0.344485209373236	0.138031341642771	0.576294447588666	0.616022544679335	0.23220034706918	0.393495085303079	0.12128006247926	0.254729198681478	0.0718652448943777
Unigene0001797	turquoise	1.06	1.06	0.88	1.3	1.05	0.84	1.57	3.4	2.79	2.84		Unigene0001797	turquoise	5329.26215551524	0.978647092229672	-0.254698	0.38629019568529	-0.366119	-0.189108	-0.44656	-0.227512	-0.439993	-0.2556	-0.447472	8.8640918893044e-07	0.477606543264998	0.270194431977071	0.298109061099953	0.60080614194745	0.195748085588337	0.527288967867109	0.203200192135335	0.475993350573921	0.194726456957009
Unigene0001798	turquoise	0	0	0.25	0.74	0	0.08	0	3.43	3.53	3.32		Unigene0001798	turquoise	5448.2809172644	0.983179012033567	-0.290382	0.246786581524726	-0.489358	-0.38973	-0.582458	-0.119878	-0.436288	-0.230644	-0.395196	3.43234244429957e-07	0.415695932007773	0.491848873804305	0.151144077456893	0.265582768658772	0.0772493696365339	0.741503799072378	0.20747592785658	0.521460546833864	0.258343238358652
Unigene0001802	turquoise	7.49	6.92	7.15	10.2	5.62	5.72	7.98	45.09	41.72	40.21		Unigene0001802	turquoise	5710.5776666895	0.991855860778191	-0.255552	0.268280471983286	-0.466741	-0.351585	-0.582593	-0.151473	-0.43702	-0.296475	-0.447742	1.90593515259046e-08	0.476079904592613	0.453582800781663	0.173860497068238	0.319133488084979	0.0771644758672801	0.676152003601537	0.206627000646975	0.405521928152308	0.194424293925942
Unigene0001803	turquoise	0	0.06	0.05	0.06	0	0	0	0.62	0.9	0.38		Unigene0001803	turquoise	3628.8013536555	0.914415774156872	-0.271204	0.211765423373453	-0.45634	-0.363677	-0.561036	-0.128321	-0.366724	-0.296425	-0.396098	0.000211464512743753	0.448483803286616	0.556983821717883	0.18495035697061	0.301589254007428	0.0915427222005873	0.723874009587712	0.297250348981321	0.405605388072864	0.257159784356844
Unigene0001814	turquoise	14.06	16.95	11.91	19.02	21.18	15.44	24.02	34.91	29.37	32.01		Unigene0001814	turquoise	4030.17695491544	0.92694467072115	-0.358121	0.600071426642074	-0.124014	-0.0265378	-0.222049	-0.392073	-0.447115	-0.205769	-0.452356	0.000114023550762773	0.309586050470567	0.0666470493340875	0.732852200719985	0.941989423056531	0.537516095362819	0.26246582804799	0.195125627558923	0.568458711473073	0.18930613081146
Unigene0001825	turquoise	2299.98	1466.69	1798.77	1003.85	1159.11	1171.27	642.1	48.19	24.72	35.94		Unigene0001825	turquoise	2969.7012501108	-0.867872	0.599299847907212	-0.703243	0.0145939784031349	-0.0554506	0.0481503374154745	0.323293146204875	0.416449283002513	0.0653271153173091	0.330309420297242	0.00113340722589307	0.0670902862155704	0.0232778414428469	0.968082470751878	0.879074047684354	0.894914997619401	0.362192099060625	0.231247507321498	0.857705232932639	0.351255079892459
Unigene0001837	turquoise	0.97	1.32	0.44	0.68	1.64	0.76	1.83	7.73	6.84	5.96		Unigene0001837	turquoise	5534.06914568443	0.986442532972481	-0.27212	0.369982014329747	-0.342169	-0.268744	-0.513	-0.249704	-0.444573	-0.387101	-0.530023	1.45414981398988e-07	0.446892560612075	0.292649002205211	0.333154190439812	0.452772457623975	0.129427600713027	0.486575475796829	0.197986499891989	0.269102742438338	0.11505739072123
Unigene0001841	purple	3.42	4.71	5.11	7.53	9.21	4.79	9.17	8.26	6.81	5.8		Unigene0001841	purple	9.15263084741736	0.252851546234045	-0.488654	0.746186381316895	0.47933001329072	0.480383134210513	0.544145662293456	-0.281104	-0.323839	0.241159835005851	-0.0835523	0.480914026589067	0.151822512827361	0.0131902575732609	0.160980456028009	0.15992981452443	0.103927873734204	0.431414002344356	0.361334425361945	0.502087632837166	0.818499952747796
Unigene0001886	turquoise	0.62	0.42	0.19	0.87	0.64	0.39	0.96	2.72	2.56	3.31		Unigene0001886	turquoise	5191.87886158124	0.975288531191448	-0.226245	0.386886529120197	-0.360491	-0.237674	-0.472247	-0.258179	-0.469264	-0.242611	-0.45754	1.58356237386733e-06	0.52965285832994	0.269391764079301	0.306161283206188	0.508474819487537	0.168154598194474	0.471396979218875	0.17123174240806	0.499438896140828	0.183650590062214
Unigene0001887	turquoise	0.11	0	0.2	0.05	0	0.04	0.13	1.15	0.97	0.91		Unigene0001887	turquoise	5266.30073478284	0.978678516205497	-0.237307	0.252344641897816	-0.454997	-0.32957	-0.601984	-0.0679373	-0.487463	-0.369358	-0.509498	8.81236256359363e-07	0.509150699255879	0.481823880966786	0.186412373202246	0.352399991874631	0.0655567676996447	0.852071187491818	0.152973582377329	0.293527559902453	0.132514522787804
Unigene0001914	turquoise	1.57	3.2	3.92	5.96	2.09	2.02	5.62	0	0.21	0.07		Unigene0001914	turquoise	988.552792659072	-0.706663	-0.048525	-0.010237	0.307103750454962	0.617515348954355	0.79119781218242	0.258347209724148	0.424356000092655	0.722550341846761	0.713974099319115	0.0223254610074466	0.894101074579705	0.977608975330152	0.38806404634646	0.0571326203177213	0.00640825114742763	0.471097923197063	0.221596854266257	0.0182516575786205	0.0203802990559644
Unigene0001915	turquoise	3.31	6.91	7.71	13.45	5.98	7.33	10.47	0	0.35	0		Unigene0001915	turquoise	1584.54922040296	-0.777502	-0.0835569	-0.0267473	0.389263352879368	0.518968435523397	0.802335515114279	0.1720725978177	0.412931325922324	0.748909041948488	0.719542296179915	0.00811631559847137	0.818489974723215	0.941532198735085	0.266205525521705	0.124269271531065	0.00522132659791748	0.634539671884027	0.235616482823887	0.0126788418775166	0.0189797948646261
Unigene0001930	turquoise	0.14	0.53	0.29	0.33	1.41	0.44	1.05	4.72	7.46	7.7		Unigene0001930	turquoise	4651.21543952298	0.956308827882076	-0.301831	0.372768068567556	-0.333886	-0.292982	-0.506059	-0.192218	-0.454391	-0.350085	-0.496169	1.51216408526647e-05	0.396679030825082	0.288744363453784	0.345744595782544	0.411339816892729	0.135589552472799	0.594717679972227	0.187073665791231	0.321345740350565	0.144675625998383
Unigene0001931	turquoise	0.46	0.74	0.37	1.79	0.12	0.37	0.83	2.85	4.79	4.09		Unigene0001931	turquoise	3854.48431662457	0.922148622021623	-0.261969	0.26446361601721	-0.487173	-0.299923	-0.480696	-0.166441	-0.337226	-0.0921638	-0.263863	0.000146177933523957	0.464677540216498	0.460278010912541	0.153255507687777	0.399818943772062	0.159618410150531	0.645829241251349	0.34063975180854	0.800095459511544	0.461336227923529
Unigene0001940	turquoise	5.85	5.16	4.77	5.99	6.3	6.22	9.28	26.66	25.23	25.68		Unigene0001940	turquoise	5919.7921723937	0.998770111687265	-0.268873	0.384259211442534	-0.351379	-0.253892	-0.510429	-0.216946	-0.494214	-0.348032	-0.52889	9.99538784795259e-12	0.452546686256495	0.272937934870677	0.319437440227414	0.479049430180862	0.131689024795276	0.547142990781507	0.146514899851625	0.324386688026515	0.115981187778948
Unigene0001942	turquoise	0.42	1.34	0.89	2.03	3.3	2.15	3.67	5.4	5.5	4.79		Unigene0001942	turquoise	3343.63539743898	0.892593759896332	-0.491145	0.717114023478222	0.0432274217894915	0.0337528907850879	-0.118594	-0.381351	-0.539748	-0.234528	-0.513604	0.000510496442729298	0.149430436158623	0.0195820748792984	0.905616512551742	0.92624961038441	0.744193964769679	0.27689240289712	0.107317538132012	0.514269415011059	0.128899380286952
Unigene0001954	turquoise	0.13	0.17	0.42	0.32	0.27	0.42	0.79	1.88	4.94	2.79		Unigene0001954	turquoise	2823.87928285406	0.874508106851268	-0.272715	0.337645365084224	-0.320077	-0.226589	-0.44951	-0.145628	-0.436173	-0.302035	-0.445952	0.000930023363587078	0.445859919752059	0.34000091786738	0.367261468032143	0.529010339784425	0.192453816275879	0.688109893128782	0.207609509950776	0.396343332357753	0.196431462089617
Unigene0001955	turquoise	2.41	2.48	1.55	2.89	0.25	2.57	5.13	13.91	12.87	10.88		Unigene0001955	turquoise	5142.39511250345	0.973571126133888	-0.241898	0.366402658377019	-0.380388	-0.180799	-0.468926	-0.210104	-0.431102	-0.297244	-0.46749	2.0675312126044e-06	0.500739586363769	0.297706648807747	0.278209412424863	0.617179523856228	0.171582900962772	0.560154303907071	0.213548433764153	0.40424746631927	0.173078096548462
Unigene0001967	turquoise	0	0.3	0	0	0.24	0	0.1	29.19	36.38	38.16		Unigene0001967	turquoise	5389.61570515322	0.982245079382884	-0.26336	0.28657684316243	-0.434762	-0.361771	-0.590539	-0.153299	-0.441421	-0.348326	-0.481214	4.25568745503345e-07	0.462221847406597	0.422109742519472	0.209252783716092	0.304319746235489	0.0722583486791119	0.672428103889781	0.201565722412634	0.323951025309622	0.159103851751815
Unigene0001970	turquoise	0	0.99	1.84	2.99	2.77	0.41	1.3	0	0	0		Unigene0001970	turquoise	372.177165618113	-0.582801	-0.256148	-0.0315236	0.300601498301159	0.225989228806469	0.618800805570325	0.234212053041156	0.270715040323147	0.693237289078258	0.645990020820749	0.077033202341015	0.475015062291837	0.931110565513724	0.398700527046922	0.530131418194464	0.0564693056904792	0.514852702158147	0.44933533361205	0.02622385044912	0.0436109240543532
Unigene0001976	turquoise	0.11	0.74	0	0.27	0.47	0.24	0.49	4.4	3.42	4.25		Unigene0001976	turquoise	5459.09821210953	0.983977306440562	-0.302285	0.323055223017133	-0.402444	-0.325869	-0.543725	-0.206637	-0.384003	-0.349441	-0.464624	2.82842892180284e-07	0.39593395633887	0.362565922587703	0.248913736645301	0.358157660968048	0.104249157371912	0.566793635070304	0.273285153451258	0.322298488709938	0.176084920116219
Unigene0001997	turquoise	0.94	1.32	1.1	2.36	1.68	1.46	1.89	11.95	13.79	11.49		Unigene0001997	turquoise	5685.59924887853	0.991013338218302	-0.296489	0.318295533126662	-0.414676	-0.334948	-0.545947	-0.1865	-0.450554	-0.295511	-0.457627	2.82280244746613e-08	0.40549877591075	0.370084670875041	0.233444118060784	0.344117153564773	0.102559195368847	0.605927804526675	0.19129544061427	0.407124558562962	0.183556060213138
Unigene0002000	turquoise	7.31	8.11	5.62	10.68	11.47	9.86	15.47	33.13	31.16	33.18		Unigene0002000	turquoise	5692.89864158844	0.990249336706934	-0.317699	0.483885280026013	-0.261326	-0.174654	-0.406573	-0.289601	-0.501085	-0.293041	-0.513097	3.90862497070486e-08	0.371032004791048	0.156465662678907	0.465814778309577	0.629385876475846	0.243630522909614	0.417008781324353	0.140114555279657	0.411240958686135	0.129342661456732
Unigene0002004	turquoise	0	0.88	1.32	0.45	2.24	0.59	2.11	7.08	5.29	4.91		Unigene0002004	turquoise	4500.05419760081	0.949799985181074	-0.405813	0.445993954986555	-0.235852	-0.189039	-0.409428	-0.145166	-0.482403	-0.390567	-0.534934	2.61449685408547e-05	0.244598293079181	0.196384319480863	0.511826826229129	0.600940200733631	0.240012828417611	0.689057038616458	0.157926763039819	0.264466125492864	0.111106570144862
Unigene0002005	turquoise	2.83	2.74	1.71	3.3	3.24	2.28	3.82	8.81	8.39	7.33		Unigene0002005	turquoise	5454.99295728369	0.983050881972005	-0.242938	0.398878588801186	-0.337351	-0.225892	-0.458505	-0.307668	-0.453846	-0.276193	-0.476635	3.53757645852749e-07	0.498843177362959	0.253528283212732	0.340449380838853	0.530312572754179	0.182608327347678	0.387147030265043	0.187670059812548	0.439845232212461	0.163687524537366
Unigene0002009	turquoise	1.24	1.17	1.47	1.77	1.49	1.32	2.37	5.19	5.08	5.55		Unigene0002009	turquoise	5708.52460519346	0.991764337021694	-0.303257	0.411090607878833	-0.346936	-0.20463	-0.459582	-0.166984	-0.49845	-0.282285	-0.482726	1.99284621376357e-08	0.394339887580315	0.237920878956206	0.326016903883171	0.570650244778109	0.181449878218572	0.644738657732936	0.14254836315881	0.429398457922523	0.15760758795966
Unigene0002024	turquoise	0.05	0.25	0.42	0.06	0.25	0.1	0.29	0	0	0		Unigene0002024	turquoise	526.969935161218	-0.64769	-0.203642	-0.0798361	0.362533912564918	0.429482695780075	0.498417558856344	0.59027760338344	0.361019821406917	-0.00727267	0.287532815647918	0.0428791812155251	0.572552154836316	0.826467348522337	0.303225129821922	0.215464450502155	0.142578263007336	0.0724166761572485	0.305399509862835	0.984091875411361	0.420494071536473
Unigene0002025	turquoise	16.97	32.83	29.9	42.43	14.77	37.3	26.61	12.32	13	13.69		Unigene0002025	turquoise	705.782486899333	-0.671534	-0.158924	-0.233899	0.123477747271067	0.213940849455388	0.524824571103739	0.242622180831857	0.545459354837963	0.672938420161623	0.766863199796107	0.033471472423625	0.661002131072213	0.515431306980363	0.733973154241135	0.552843024988487	0.119334320504194	0.499418050270404	0.102928655252029	0.032965504286461	0.0096484006690988
Unigene0002026	turquoise	34.76	44.06	44.51	76.96	25.3	61.82	34.87	13.32	12.29	14.68		Unigene0002026	turquoise	1105.46957241143	-0.738882	0.0342735621581106	-0.330013	0.121187406478098	0.120574791227292	0.466123449195233	0.172064502886775	0.441309826192759	0.728521381130787	0.738597828158561	0.0146332415515345	0.925114590278067	0.351713352534962	0.738761684873109	0.740043889433059	0.174507888128899	0.634555852810607	0.201693214438626	0.0168640874349348	0.0146915894855192
Unigene0002035	turquoise	0	0	0	0	0	0	0	1.52	1.4	1.88		Unigene0002035	turquoise	5331.04808138957	0.980449346786722	-0.261924	0.28406314235548	-0.434601	-0.360942	-0.5901	-0.144667	-0.443004	-0.345599	-0.481654	6.24306107085246e-07	0.464757794752533	0.426371903533732	0.209439844584334	0.305511701809042	0.0725241481190428	0.690080725080334	0.199764066250822	0.3280099747344	0.158667870814141
Unigene0002041	turquoise	15.86	13.71	32.94	36.95	8.32	41.99	16.67	1.17	2.77	1.44		Unigene0002041	turquoise	876.601878913858	-0.71252	0.00447903640695742	-0.305217	0.195740463201677	0.115839144340596	0.389214355895978	0.34685161154863	0.207682100515009	0.517403871284731	0.508284093434565	0.0207574480435761	0.990202304420445	0.391136291901192	0.587849553463394	0.749974858169707	0.266270998541295	0.32614261326527	0.564788511434839	0.125608807994454	0.133594714101784
Unigene0002050	turquoise	1.96	1.26	1.04	1.92	6.97	10.02	10.81	271.72	247.47	212.26		Unigene0002050	turquoise	5680.09001805336	0.991164943152543	-0.273815	0.300285075887623	-0.409997	-0.345292	-0.576776	-0.178016	-0.464647	-0.363187	-0.508983	2.63756735108811e-08	0.44395378018438	0.399221671752533	0.239295511488662	0.328469849605846	0.0808891635312135	0.622697271424677	0.176061015489762	0.302289636572798	0.132971552898124
Unigene0002069	turquoise	1.55	2.39	1.21	2.35	4.05	5.94	7.83	13.18	12.02	12.22		Unigene0002069	turquoise	4234.82422842798	0.937625115442715	-0.375561	0.637786862398837	-0.0500958	-0.0142945	-0.262571	-0.358072	-0.558631	-0.370303	-0.613878	6.13950570116125e-05	0.284858006432786	0.0472587786176795	0.89069004637536	0.968737142187231	0.463613776922535	0.309656029349579	0.0932453816733403	0.292197946672987	0.0590375712760031
Unigene0002070	turquoise	5.5	4.81	4.68	6.23	16.39	10.42	13.7	1860.3	1852.73	1926.37		Unigene0002070	turquoise	5747.8129440753	0.993658567179072	-0.267	0.28633592430187	-0.435866	-0.363708	-0.595026	-0.157818	-0.452226	-0.354529	-0.492839	7.02132271994436e-09	0.455823184729379	0.422517372043817	0.207967113365097	0.301544097524668	0.0695802056544541	0.663244355624055	0.189448501933497	0.314813960276174	0.147816500390707
Unigene0002077	turquoise	0.07	0.14	0.12	0.02	0.08	0.04	0.1	1.34	0.96	0.92		Unigene0002077	turquoise	5057.34566571929	0.970216483464602	-0.272804	0.258210648711753	-0.43569	-0.347236	-0.587579	-0.129819	-0.410841	-0.388254	-0.489192	3.32104583993439e-06	0.445705381061395	0.471340767215107	0.208170871032496	0.325570520155956	0.0740616998022946	0.720759246440792	0.238234884058599	0.267555678905811	0.151303963175891
Unigene0002111	turquoise	17.43	28.67	16.22	26.92	24.89	18.53	26.12	15	16.99	17.54		Unigene0002111	turquoise	279.799108626353	-0.528557	-0.146841	0.159147782699006	0.366668742690884	0.478031503316198	0.747654451677628	-0.260358	0.652678205897289	0.563032755730994	0.657055916862738	0.116253810924972	0.685622308553271	0.660548622932181	0.297329079477369	0.162281607705112	0.0129127417379744	0.467529301443968	0.0407803213628709	0.0901440824676185	0.0389960906630103
Unigene0002114	turquoise	1.54	1.29	1.21	1.28	2.41	2.63	4.21	33.95	34.87	29.81		Unigene0002114	turquoise	5807.82512036848	0.99544805120064	-0.275317	0.331282233746467	-0.388342	-0.315397	-0.557236	-0.18927	-0.4765	-0.367755	-0.521474	1.86807060202065e-09	0.441355649760771	0.349751980214948	0.267438183201087	0.374700475309188	0.0942419364008052	0.600486796488285	0.163823955323092	0.295790351213332	0.122142858795025
Unigene0002115	turquoise	50.32	59.64	51.29	83.15	62.3	60.54	84.27	107.22	107.22	108.58		Unigene0002115	turquoise	3862.12914905439	0.916413578107428	-0.394864	0.55733225250821	-0.221896	-0.0162369	-0.187011	-0.304692	-0.414671	0.0025796612585449	-0.285975	0.000192876752194331	0.258780082022408	0.094173193500892	0.537805106402374	0.964491222070453	0.604922693129542	0.391992339333647	0.23345055452591	0.994357028549045	0.423127647199768
Unigene0002117	turquoise	0.63	0.47	0.64	1.19	0.55	0.81	0.85	1.71	1.06	1.07		Unigene0002117	turquoise	1151.81514644796	0.734916801946382	-0.252669	0.299532066888552	-0.296264	-0.136208	-0.236633	-0.175194	-0.442924	0.151832077789449	-0.180567	0.0154611014578707	0.481242051899818	0.400463183665013	0.405872892973988	0.707510821659489	0.510389529569129	0.628310431451678	0.199854490597577	0.675418653751819	0.617637957593004
Unigene0002123	turquoise	2.75	2.45	1.68	1.81	2.97	2.79	4.57	10.87	9.44	10.18		Unigene0002123	turquoise	5513.89937024579	0.986710979987272	-0.247534	0.438755782502877	-0.278989	-0.188026	-0.471508	-0.268972	-0.502782	-0.409833	-0.587481	1.3427876553992e-07	0.490495372373245	0.20462263187817	0.435036759751851	0.602928505472616	0.168913438540622	0.45237492436301	0.138560286651953	0.239503168376667	0.0741219636077582
Unigene0002127	turquoise	0.52	0.34	0.42	0.16	0.07	0.55	0.94	2.51	3.27	3.14		Unigene0002127	turquoise	5019.92321784704	0.971055470615063	-0.224149	0.354839782314796	-0.368089	-0.227938	-0.530628	-0.161913	-0.478335	-0.398672	-0.545124	2.96537034737914e-06	0.533574975725342	0.314359691628254	0.295317874316705	0.526494031138918	0.114565813567721	0.654956357820348	0.161976936393587	0.253797249005573	0.10318333226894
Unigene0002141	turquoise	3	3.34	3.48	4.91	4.68	3.8	5.47	12.12	10.52	12.45		Unigene0002141	turquoise	5528.48692591906	0.985123812185523	-0.344669	0.434177398764184	-0.313501	-0.22057	-0.430735	-0.206175	-0.493045	-0.248552	-0.463208	2.10460540169205e-07	0.329401000229077	0.209935214307507	0.377735041491673	0.540299974081332	0.2139817771939	0.567680470242536	0.147621176760549	0.488654988186903	0.177582472423787
Unigene0002153	turquoise	118.9	130.81	103.31	144.41	118.6	134.17	196.91	49.16	41.36	43.69		Unigene0002153	turquoise	2010.01445064174	-0.816682	0.161527427545758	0.122037932382278	0.621845242280288	0.739046181550835	0.856871092660946	-0.0792086	0.348489343408115	0.427115211233705	0.414099368780179	0.00393473791951803	0.655734392714671	0.736982494416756	0.0549186868235396	0.0145997258055446	0.00153913236982758	0.827814136166725	0.323708487822569	0.21828412810403	0.234160761147799
Unigene0002156	turquoise	0.54	0.14	0.34	0.64	0.11	0	0.73	2.6	2.97	2.79		Unigene0002156	turquoise	5315.59882250928	0.980227854243432	-0.189289	0.300265630703029	-0.453951	-0.261174	-0.537207	-0.148922	-0.467885	-0.258568	-0.445705	6.52907170553071e-07	0.600451050345782	0.399253708442491	0.187555124125223	0.46608296488449	0.109307352438923	0.681362222801178	0.172665962285808	0.470705294995446	0.196709663072227
Unigene0002170	turquoise	3.13	2.87	2.62	3.48	2.48	2.43	5.08	5.82	6.97	5.93		Unigene0002170	turquoise	3518.49058683877	0.909147300720979	-0.195476	0.492917848301149	-0.265946	0.0518349841555519	-0.278637	-0.243816	-0.438059	-0.198868	-0.424976	0.000266794480441935	0.588364608977088	0.147741771581985	0.457671739298131	0.886915142400244	0.435640606212863	0.497242414781697	0.205426624173451	0.581775609821884	0.220849921926934
Unigene0002171	turquoise	5.74	7.74	6.13	7.44	9.51	6.7	12.08	35.58	35.92	35.9		Unigene0002171	turquoise	5918.45996973545	0.998330720176556	-0.310891	0.394549379611212	-0.347571	-0.254597	-0.495489	-0.206795	-0.463123	-0.344172	-0.505579	3.39019295163023e-11	0.381932536489679	0.259193913646599	0.325071811583419	0.477786355657682	0.145313801622439	0.566490096682132	0.177672805077244	0.330145596961756	0.136022516906048
Unigene0002181	turquoise	6.04	7.03	7.69	11.74	7.33	6.96	10.82	20.28	21.89	19.13		Unigene0002181	turquoise	5079.87292888635	0.968575081024531	-0.350053	0.3928071707831	-0.382758	-0.197082	-0.399345	-0.164569	-0.440828	-0.122325	-0.345068	4.10773600843442e-06	0.321392906042976	0.261493475772612	0.274975322170139	0.585241091993506	0.252921586702616	0.649596944736231	0.202243653273243	0.736383172212621	0.328803874334488
Unigene0002182	turquoise	0.04	0.06	0.19	0.16	0.37	0.38	0.53	7.52	10.1	9.89		Unigene0002182	turquoise	5360.30512262866	0.981317979756039	-0.275724	0.315226547834951	-0.405265	-0.337385	-0.567221	-0.161774	-0.461149	-0.349157	-0.49417	5.21079192138967e-07	0.440654297957723	0.374973231578087	0.245296610286183	0.340397792467193	0.0872555091779143	0.655236479753941	0.17977288344353	0.322719244321847	0.146556083423405
Unigene0002184	turquoise	1.9	2.14	1.93	2.16	1.66	1.31	3.15	6	7.69	6.75		Unigene0002184	turquoise	5103.52429669678	0.972622902743812	-0.258268	0.359754083586447	-0.39999	-0.20142	-0.479792	-0.16001	-0.4131	-0.298122	-0.44378	2.37786913402856e-06	0.471238943688983	0.307223535991477	0.252084406650662	0.576837915040798	0.160519515006402	0.658803869610424	0.23540656956374	0.402793519889925	0.198883477264412
Unigene0002192	turquoise	1.88	2.08	1.51	2.57	2.69	2.56	2.49	9.2	10.31	9.32		Unigene0002192	turquoise	5733.26441517516	0.992708770986914	-0.295038	0.349512573608162	-0.373946	-0.332358	-0.53701	-0.235649	-0.467947	-0.319031	-0.490966	1.22567711939173e-08	0.407910581255894	0.322192487911513	0.287102109332138	0.348093660841235	0.109461976267967	0.512201346534918	0.172601582096411	0.368917199191964	0.149601093269972
Unigene0002194	turquoise	0.41	0.76	0.25	0.42	0.73	0.63	0.45	3.05	2.52	2.6		Unigene0002194	turquoise	5338.35369530715	0.980088578896835	-0.302176	0.309702875397285	-0.385052	-0.373892	-0.568488	-0.244863	-0.39865	-0.381433	-0.494862	6.71385780170111e-07	0.396111480669874	0.383851367355482	0.271865576947792	0.287176923583351	0.086393295145262	0.495338607341364	0.253825464356536	0.276780526489341	0.145903882927609
Unigene0002196	red	0	3.29	0.96	2.91	1.91	2.59	4.3	0.78	1.23	1.15		Unigene0002196	red	57.0938192690584	-0.371086	-0.41753	0.491660027002907	0.571546237523796	0.724727178336699	0.890351610313999	-0.224292	0.423154022248135	0.442775786446776	0.444924350620268	0.291098842872884	0.229915187076272	0.148938445172334	0.0843350249692569	0.0177369652535157	0.000552926005515221	0.533308139384373	0.223048871538708	0.200022864944114	0.197589325794493
Unigene0002197	turquoise	6.76	5.47	4.31	5.64	6.54	5.88	8.6	3.47	3.07	3.59		Unigene0002197	turquoise	1011.72504608794	-0.716673	0.363833651298077	0.22673568925729	0.71911426180902	0.750808194128406	0.770943821100276	-0.293468	0.13849026878668	0.213040947765063	0.120476311314281	0.0196928176048394	0.30136514406897	0.528736900707065	0.0190850150913584	0.0123304427591421	0.00903859986495088	0.410527560297669	0.702796375261111	0.554554473676051	0.740250061910179
Unigene0002220	turquoise	0.55	0.47	0.3	1.99	0.48	0.39	1.26	5.79	4.43	5.36		Unigene0002220	turquoise	5112.98773814461	0.971042100808806	-0.270752	0.329029560785638	-0.428875	-0.271483	-0.473971	-0.198584	-0.430901	-0.147966	-0.363781	2.97080492342794e-06	0.449271644354253	0.353237557682885	0.21618680030733	0.447999390193682	0.166390857569852	0.582327178969375	0.213785574009007	0.683317529358983	0.301440487553118
Unigene0002221	turquoise	0.36	1.3	0.39	0.35	0.45	0.69	0.74	3.14	2.08	3.12		Unigene0002221	turquoise	4004.24886279107	0.93147554672232	-0.328355	0.296793859542162	-0.400166	-0.300758	-0.521256	-0.184875	-0.255883	-0.388208	-0.420392	8.87550899041478e-05	0.354284136025312	0.404993310273247	0.251857330268719	0.39844357416557	0.122326403200338	0.609126753496187	0.475488672298752	0.267617241900921	0.226406097332594
Unigene0002225	turquoise	0.12	0.89	0.57	1.84	0.99	1.39	1.96	6.21	4.29	4.03		Unigene0002225	turquoise	4415.04545218812	0.942339133198771	-0.402404	0.445397590294056	-0.275496	-0.171853	-0.347526	-0.237951	-0.43749	-0.17995	-0.396478	4.509526164084e-05	0.24896588132746	0.197055648298286	0.441047101455097	0.634979163400843	0.325139113843762	0.507966091359864	0.206083083041518	0.618859919647722	0.256661439913043
Unigene0002260	turquoise	0	0	0	0.1	0	0.09	0	1.01	1.15	0.58		Unigene0002260	turquoise	4396.6982298834	0.946100517569027	-0.272824	0.259370029393524	-0.417037	-0.363563	-0.556857	-0.187354	-0.439455	-0.295753	-0.448147	3.45896134247291e-05	0.445670378613311	0.469280813667183	0.230522012162245	0.301751324327415	0.094514466359356	0.604248848850502	0.203818044190995	0.406721551527784	0.193971340624218
Unigene0002265	turquoise	8.08	7.72	7.46	9.8	20.81	28.89	30.89	192.3	195.79	214.08		Unigene0002265	turquoise	5758.7301068492	0.994076872474184	-0.293027	0.365837206083749	-0.355377	-0.303948	-0.53883	-0.198082	-0.493473	-0.367319	-0.533536	5.3467782875362e-09	0.411264892159807	0.298509863764578	0.313576034356985	0.39320889387421	0.10803331065132	0.583300847045494	0.147215494655726	0.296407653194219	0.112222748266796
Unigene0002327	turquoise	2.16	2.99	2.46	3.18	3.4	2.66	4.68	14.53	10.96	10.05		Unigene0002327	turquoise	5127.14847674296	0.971149640673733	-0.319261	0.387753121689972	-0.328624	-0.223286	-0.455669	-0.208831	-0.448048	-0.317422	-0.483453	2.92730165349009e-06	0.368553541428593	0.268227653450319	0.353866958915899	0.535193376411833	0.185679229902904	0.562588649205127	0.194082538669067	0.371473434785725	0.156890844824983
Unigene0002345	turquoise	0.62	0.92	1.17	1.02	0.24	0.35	0.4	0.19	0.1	0.1		Unigene0002345	turquoise	875.322721749447	-0.697566	0.128713864802059	-0.686535	-0.295976	-0.014092	0.167013446004225	0.654492565563594	0.669397528070016	0.521642863773855	0.81770574762848	0.0249196063461657	0.723056938445367	0.0283339666359254	0.406351352110844	0.969179794245648	0.644679329098089	0.0400343173319677	0.0342509360758179	0.122000106574648	0.00385267537154972
Unigene0002351	turquoise	1.16	1.76	1.39	3.48	4.82	3.07	6.25	14.84	14.33	12.69		Unigene0002351	turquoise	5401.51740555839	0.979984038045519	-0.363473	0.524473015810456	-0.205215	-0.142091	-0.358941	-0.286701	-0.531536	-0.289876	-0.52517	6.85510472480497e-07	0.301880904358296	0.119627069192394	0.569523507652146	0.695375301557632	0.308398848414172	0.421900544051822	0.113831379459974	0.416546623847589	0.11904727321172
Unigene0002362	turquoise	0	0	0.03	0	0.03	0	0.02	0	0	0		Unigene0002362	turquoise	55.0831904150195	-0.394168	-0.213526	0.157818367440993	0.486767174560605	0.379013486781937	0.427796385938207	0.460639333054785	-0.132941	-0.0786855	-0.0421415	0.259696525770469	0.553631931741816	0.663243048490505	0.153649303238956	0.280093856078834	0.217470695386608	0.180317202333439	0.71427605154952	0.828937113691488	0.907979067387761
Unigene0002369	red	0.23	1.2	0	0.28	0	0.99	1.58	0	0	0		Unigene0002369	red	18.8274930227037	-0.438871	-0.0497274	0.326686749505696	0.530573756113722	0.730201810186543	0.693808386062091	-0.252731	0.429169172103483	0.0818215915898403	0.197148646661295	0.204489665260614	0.891489880723099	0.356881092119352	0.11461013745241	0.0164872133538928	0.0260491775052855	0.481130198101469	0.21583665073038	0.822208724935642	0.585112190479969
Unigene0002370	blue	0.87	1.91	0.93	2.3	5.4	2.23	5.2	0.26	0.19	0.17		Unigene0002370	blue	209.773712622891	-0.541178	-0.132344	0.500503044156807	0.870927309130526	0.70596532934218	0.884724940361562	-0.288868	0.0547859695496088	0.230339770324292	0.106757254106096	0.106207673097414	0.715515886633264	0.140649513173045	0.00103612389601129	0.022517533822559	0.000670720535894423	0.418242188748598	0.880514757251922	0.522024915020941	0.769111939830588
Unigene0002381	turquoise	1.74	0.78	0.24	0.45	1.48	1.85	1.55	7.59	5.01	5.47		Unigene0002381	turquoise	4409.67979534925	0.947989953195977	-0.174348	0.349712133733708	-0.287739	-0.29275	-0.543957	-0.307702	-0.524743	-0.443107	-0.622935	3.00580251988546e-05	0.629997568892155	0.321897254290361	0.42014577008269	0.411728112328479	0.104072192795527	0.387092672429045	0.119402087170187	0.199646560651926	0.0543708137788832
Unigene0002390	turquoise	0.5	0.32	0.13	0.9	0.78	0.13	0.75	6.35	7.1	8.81		Unigene0002390	turquoise	5243.86	0.977222161658264	-0.252875	0.315507917397416	-0.415201	-0.331074	-0.552649	-0.180334	-0.449351	-0.299162	-0.461662	1.14579657419634e-06	0.480871783956312	0.374523721667064	0.232792047991385	0.350072759106881	0.0975678119321114	0.61809896939806	0.192630415617898	0.40107469772519	0.179225395566025
Unigene0002391	turquoise	7.78	8.99	5.79	11.1	13.42	11.43	22.44	40.82	39.69	54.18		Unigene0002391	turquoise	4731.7176848428	0.958281628209761	-0.306625	0.509675810880407	-0.226217	-0.120571	-0.370647	-0.264466	-0.492938	-0.303731	-0.515974	1.26002160485579e-05	0.388842443178219	0.132356352923468	0.529706464356073	0.740052419261443	0.291714183693113	0.460273664073558	0.147722656135921	0.39356471889304	0.126841220824382
Unigene0002392	turquoise	2.89	8.11	6.84	8.42	15.15	11.31	19.01	73.83	76.31	96.6		Unigene0002392	turquoise	5371.97344473665	0.981265155520653	-0.325502	0.399062615049899	-0.330008	-0.266879	-0.49278	-0.186398	-0.47252	-0.341929	-0.505473	5.26964097597713e-07	0.358730498882116	0.253288984289645	0.351721850714963	0.456036187312881	0.147872633790468	0.606128927029931	0.167874521023008	0.333515403301042	0.136117595367454
Unigene0002396	turquoise	2.92	3.65	3.1	3.74	5.09	3.49	6.59	21.84	19.23	19.66		Unigene0002396	turquoise	5867.51932057774	0.996680779177329	-0.307275	0.395210678196158	-0.338436	-0.250245	-0.492814	-0.20758	-0.477017	-0.348906	-0.517502	5.28922163962915e-10	0.387786606500645	0.258323990936406	0.338798996976911	0.485600705264755	0.147840809752669	0.564984403369217	0.163302518914235	0.323090442012894	0.125524302348343
Unigene0002397	turquoise	1.56	2.59	1.91	2.63	3.28	2.17	4.48	8.97	9.14	9.77		Unigene0002397	turquoise	5564.68029469178	0.986202775162613	-0.356979	0.483963758356062	-0.271216	-0.158977	-0.39695	-0.234534	-0.459816	-0.309448	-0.490988	1.55932381127581e-07	0.311242727905461	0.15638855938621	0.44846334951111	0.660895420908228	0.25604308702141	0.514257378581788	0.181198617611578	0.384263705959009	0.149579894744895
Unigene0002398	turquoise	3.01	4.2	2.66	4.74	10.91	16.74	18.65	16.09	20.64	22.57		Unigene0002398	turquoise	1196.46429838241	0.732624196155516	-0.411474	0.821688951798238	0.293139245851271	0.210661882725913	0.0145824724500787	-0.446933	-0.608837	-0.348334	-0.648718	0.0159543040381315	0.237440102993177	0.00354490826257255	0.411077368639805	0.559088941008651	0.968107623958311	0.195330344848609	0.0617457522335076	0.323939383925278	0.0424409502416443
Unigene0002404	turquoise	6.92	5.2	4.66	6.88	7.76	5.67	10.17	21.21	19.11	20.08		Unigene0002404	turquoise	5570.49666747409	0.98793768004537	-0.233494	0.443120713057113	-0.291108	-0.180313	-0.44689	-0.275921	-0.526873	-0.321085	-0.544355	9.12853692513141e-08	0.516180150989055	0.199631020531569	0.41447771610427	0.618141743462093	0.195378010154209	0.44031356707486	0.117637153219426	0.365668672027975	0.103768308421806
Unigene0002408	turquoise	2.34	1.32	0.67	2.33	1.71	1.34	1.12	15.77	11.03	11.9		Unigene0002408	turquoise	5066.09473330829	0.970633089907412	-0.210176	0.247221415018466	-0.446514	-0.381924	-0.596866	-0.205188	-0.444853	-0.31309	-0.472143	3.14067851474168e-06	0.560016455795981	0.491061370140727	0.1958	0.276111037874537	0.0685012086646111	0.569575477257116	0.197669601286939	0.378394920550895	0.168261522013627
Unigene0002409	turquoise	0.56	0.71	1.34	2	0.86	0.74	1.89	13.21	9.93	10.85		Unigene0002409	turquoise	5526.15512873111	0.9855818245623	-0.297351	0.309136363049283	-0.423649	-0.308108	-0.535205	-0.13527	-0.454227	-0.285615	-0.450368	1.85816927601816e-07	0.404069485496491	0.384767665187569	0.222450458160435	0.38643318995235	0.110891400732198	0.709452053292772	0.187253084501443	0.423738127331085	0.191500768317393
Unigene0002426	turquoise	5.31	7.2	5.92	8.74	11.25	8.44	12.8	20.12	16.3	15.66		Unigene0002426	turquoise	3648.82178944328	0.908402475604351	-0.434871	0.647664755611353	-0.0350277	0.00231375696513357	-0.178902	-0.355039	-0.516518	-0.246655	-0.507612	0.000275396807360283	0.209125543607118	0.0428901479478241	0.923470763455942	0.99493868373444	0.620938443042725	0.314069071023935	0.126371372380825	0.49208771169385	0.134195247249522
Unigene0002433	turquoise	2.46	3.28	2.63	4.04	2.63	2.04	5.35	14.85	9.34	8.4		Unigene0002433	turquoise	3688.07674123152	0.912860442387596	-0.28416	0.357355578539861	-0.343696	-0.152233	-0.391901	-0.183978	-0.385048	-0.231283	-0.396128	0.000226822966549995	0.42620725639433	0.310695686430477	0.330859883537815	0.67460028716747	0.262694501050203	0.610895773024855	0.2718706010989	0.520273435932966	0.257119872089281
Unigene0002434	turquoise	1.15	0.89	0.74	0.69	0.12	0.61	0.88	5.6	2.46	2.08		Unigene0002434	turquoise	1909.43367533285	0.807801727074861	-0.12609	0.142682014706975	-0.427277	-0.27811	-0.523685	-0.123819	-0.329778	-0.313865	-0.40554	0.00470034827729624	0.728521155626543	0.694159979173887	0.218091203494139	0.436545724396044	0.120284849907127	0.733260741444195	0.352077020205088	0.377152300431324	0.244945934308341
Unigene0002441	red	0.07	0.09	0.08	0.35	0.22	0.38	0.49	0	0.15	0		Unigene0002441	red	47.7672467151028	-0.459498	-0.145528	0.50734598441152	0.753063684086892	0.73519200099741	0.885816306801591	-0.281369	-0.0494035	0.473076595835914	0.199585400089906	0.181539953911842	0.688314553107707	0.13443346047554	0.0119254562885213	0.0154026218467176	0.000646561938055347	0.430961755801637	0.892193184565903	0.167304475752892	0.58038660788411
Unigene0002442	turquoise	0	0	0.08	0.09	0.07	0	0	1.87	2.28	3.28		Unigene0002442	turquoise	4439.86099462944	0.948087005909541	-0.261317	0.278347405878072	-0.42846	-0.357973	-0.572268	-0.120176	-0.430462	-0.314468	-0.449202	2.9837836898959e-05	0.465829819797944	0.436137269631361	0.216679436471505	0.309799262493234	0.0838540622838579	0.740879653955695	0.21430392045476	0.376186105293631	0.192796339059316
Unigene0002479	brown	0	0.45	0.13	1.97	0	0.12	0.2	0	0.12	0.35		Unigene0002479	brown	110.245823491306	-0.196008	-0.119173	-0.161778	-0.243036	-0.00252782	0.301591580395247	0.0241141901499307	0.369275626381725	0.966491252603305	0.828574029628281	0.587328783936012	0.742979911762048	0.655228992801506	0.498662924365253	0.994470418276689	0.39707198365187	0.947280872042291	0.293643466111522	5.29711710047632e-06	0.00305513432165962
Unigene0002487	turquoise	1.18	1.21	1.84	1.16	1.63	1.14	1.92	6.84	4.9	3.87		Unigene0002487	turquoise	4048.68536447391	0.931048763800067	-0.296186	0.307426140956759	-0.352183	-0.258806	-0.502065	-0.100623	-0.465347	-0.371712	-0.505532	9.09391785509915e-05	0.406001686216543	0.387540298037312	0.31825275600243	0.470283008476667	0.139215673559914	0.78210141766328	0.175323422365406	0.290221015740747	0.136064151376638
Unigene0002489	turquoise	2.66	2.81	3.07	3.59	5.43	3.33	6.27	13.73	13.11	14.8		Unigene0002489	turquoise	5511.10531870277	0.985598842682769	-0.331761	0.477512972489641	-0.25473	-0.183628	-0.421808	-0.224721	-0.525835	-0.334882	-0.540225	1.84944979712542e-07	0.349013011558405	0.162802952480836	0.47754881723028	0.611586409330918	0.224681483112756	0.532503533648413	0.118495697258542	0.344217695406075	0.106946135090977
Unigene0002513	turquoise	0.17	0.19	0.18	0.29	0.3	0.43	0.28	2.59	3.14	3.96		Unigene0002513	turquoise	4910.07065610474	0.965610664265159	-0.277384	0.314452623599675	-0.397011	-0.347195	-0.560957	-0.164229	-0.454453	-0.330161	-0.479951	5.86998849513861e-06	0.437793400112982	0.376211006189535	0.255963477561702	0.325631567455755	0.0915980063466576	0.650283236313371	0.187006173391436	0.351484223998946	0.160360809411027
Unigene0002535	turquoise	0.11	0.04	0.03	0.1	0.37	0.03	0.14	2.62	2.5	1.94		Unigene0002535	turquoise	5469.70964351939	0.984569413116866	-0.265865	0.307009075244337	-0.390697	-0.350414	-0.567791	-0.201719	-0.476117	-0.359604	-0.514508	2.43468795043462e-07	0.457814224774641	0.388217918834996	0.264293156281596	0.320860335273648	0.0868666858697849	0.576260337676729	0.164211434590558	0.307439986086949	0.128111887921451
Unigene0002536	turquoise	0.36	1.4	0.58	0.87	0.56	0.77	0.31	5.5	4.83	9.81		Unigene0002536	turquoise	3270.0242193152	0.896414898749206	-0.276688	0.242854335009336	-0.43642	-0.368413	-0.552893	-0.113992	-0.329016	-0.28958	-0.379119	0.000443746534838926	0.438991635674068	0.498994795741582	0.207323385437981	0.294861015107652	0.0973893820365667	0.753858352565343	0.353258329958904	0.417043380001599	0.279949149676926
Unigene0002546	red	0.41	2.11	1.83	3.11	3.17	1.74	2.91	0.97	1.31	0.89		Unigene0002546	red	52.6079661973212	-0.493183	-0.443196	0.342889198409462	0.574074977659629	0.522485299365129	0.866222226542168	-0.0274901	0.273342812022571	0.60726810931392	0.530700622914905	0.147490484391812	0.199546015062461	0.332070909447174	0.082657210568997	0.121290704189258	0.00118859708296083	0.939910878798927	0.444771093614669	0.0626049378337432	0.114507231887016
Unigene0002548	turquoise	95.34	125.87	95.57	202.49	115.28	122.52	121.45	37.26	40.35	45.88		Unigene0002548	turquoise	1609.64085668981	-0.786247	0.0484094795293321	-0.165321	0.283638034164901	0.306032247549711	0.675129707360157	-0.00358668	0.490558275894678	0.812496029425712	0.782858583367387	0.00699287640633927	0.894352079081607	0.648083541796063	0.427094676486574	0.389807253602833	0.0321866447943223	0.99215423155925	0.149991458419292	0.00428352906306825	0.00741412561588247
Unigene0002555	turquoise	0	0	0	0.09	0.16	0	0	1.51	0.92	0.55		Unigene0002555	turquoise	3377.56664115776	0.8987547312249	-0.268293	0.252034432072397	-0.368818	-0.344918	-0.516815	-0.187171	-0.427099	-0.299235	-0.446846	0.000406173425632688	0.453560938055889	0.482381051867597	0.294289208118616	0.329028461953303	0.126115570425986	0.604608548433894	0.218303955223812	0.400952925097454	0.195427657349145
Unigene0002556	turquoise	1.14	1.77	1.07	2.39	2.35	2.02	3.6	9.04	11	9.47		Unigene0002556	turquoise	5603.69683207917	0.987691276020349	-0.325854	0.438660310070454	-0.308258	-0.212126	-0.43947	-0.250116	-0.470797	-0.293444	-0.484778	9.8946615051676e-08	0.358180957674655	0.204732611068041	0.386190452155012	0.556296422014108	0.203800676219028	0.485833819912248	0.169646365944517	0.410568735911522	0.155590022467384
Unigene0002561	turquoise	1.21	3.19	1.79	3.37	1.66	2.21	2.73	6.02	8.49	9.25		Unigene0002561	turquoise	4097.71393414859	0.931461994734454	-0.360107	0.325467771007378	-0.429311	-0.280596	-0.455788	-0.164054	-0.291271	-0.17707	-0.294574	8.88238410130414e-05	0.306714502988259	0.358784276337708	0.215668669813526	0.432283925345857	0.185550725609073	0.650634424232327	0.414204303986492	0.624576595673848	0.408684412476141
Unigene0002564	turquoise	6.8	3.02	2.76	3.96	5.02	3.13	6.34	111.45	105.97	105.93		Unigene0002564	turquoise	5788.44078052192	0.994981780232851	-0.248581	0.288655651354947	-0.431664	-0.354044	-0.593587	-0.171281	-0.461554	-0.358694	-0.503959	2.75777667332054e-09	0.488602925078896	0.41860009488043	0.212884643965642	0.315523289474569	0.0704318958782137	0.636123615113138	0.179340893781513	0.30875627574043	0.137488650044376
Unigene0002580	blue	0	0.25	0.2	0.69	1.58	0.82	1.63	0.19	0	0.38		Unigene0002580	blue	257.756139975712	-0.352806	-0.273909	0.681371354561178	0.912402567887893	0.715292108544235	0.874470920963431	-0.319053	-0.151964	0.219033588285645	-0.0211295	0.317337717212328	0.443790175295809	0.0300368845092963	0.00023149660998839	0.0200425515717879	0.000931082654641904	0.368883415088107	0.675148645762145	0.543196786381957	0.953799862823025
Unigene0002591	turquoise	0.52	0.67	0.28	0.94	0.27	0	0.22	5.03	5.86	1.31		Unigene0002591	turquoise	2217.26798323812	0.83382941791556	-0.202771	0.160567457962374	-0.44255	-0.33941	-0.514399	-0.16987	-0.318422	-0.233519	-0.337794	0.00271555402416885	0.574230377564753	0.657675133567273	0.200280095996803	0.337322338305184	0.128206550253693	0.638946660862538	0.369883399714894	0.516132741745233	0.339774883570227
Unigene0002598	green	26.86	46.14	37.24	59.16	23.22	22.26	24.06	15.33	21.94	28.34		Unigene0002598	green	78.7339335663774	-0.468643	-0.0354439	-0.489364	-0.356199	-0.0772567	0.221220420540857	0.328072395886539	0.716786798382182	0.803604402895682	0.972523911003266	0.171876977162145	0.922563896523731	0.151137707553954	0.312377404954977	0.832005952970911	0.539075338017471	0.354723864859608	0.019664233962619	0.0050968931392892	2.41215881866924e-06
Unigene0002613	turquoise	0.05	0.06	0.27	0.12	0.26	0.05	0.13	6.16	6.01	5.2		Unigene0002613	turquoise	5683.91456814755	0.991455186371082	-0.277486	0.279645873290047	-0.434091	-0.364884	-0.592782	-0.146889	-0.457728	-0.35713	-0.49402	2.30849154855217e-08	0.437617348793649	0.433909865291288	0.210035864053209	0.299866771728596	0.0709114552663915	0.685523063179535	0.18344651251135	0.311022802035125	0.146697864834041
Unigene0002614	turquoise	0.54	1.01	0.47	0.47	0.81	0.73	1.33	24.42	23.51	19.73		Unigene0002614	turquoise	5693.54254353487	0.99162117181254	-0.272183	0.293012416586232	-0.422728	-0.346067	-0.580407	-0.173571	-0.446749	-0.36285	-0.497992	2.13470478294796e-08	0.446782902306632	0.411289281839561	0.223564946663753	0.327312056051573	0.0785504817187088	0.631546238544726	0.195536392444666	0.302772233507577	0.142973851417638
Unigene0002621	turquoise	0.24	0.77	0.32	0.86	0.99	0.64	0.76	6.05	7.52	8.86		Unigene0002621	turquoise	5109.83839100373	0.972236570370656	-0.297289	0.324662091421527	-0.400214	-0.340144	-0.545187	-0.177387	-0.427485	-0.313434	-0.455998	2.51378087140146e-06	0.404172566411857	0.360044964987697	0.251795229212182	0.336209795250635	0.103135533510279	0.623946564649018	0.217842914784779	0.377843148209223	0.185321841598866
Unigene0002640	turquoise	0.84	1.31	0.51	1.86	1.23	0.89	2.64	6.11	6.06	5.27		Unigene0002640	turquoise	5464.09795985225	0.981977538249068	-0.305992	0.449482450618826	-0.318105	-0.148596	-0.390227	-0.273059	-0.430743	-0.233303	-0.434926	4.51659225729735e-07	0.389873335025327	0.192484079231753	0.370387868902815	0.68202864684706	0.264919584666689	0.445262987333866	0.213972076596414	0.516533263562141	0.209061107745197
Unigene0002654	turquoise	31.7	24.04	20.27	27.47	20.4	22.2	26.51	7.6	5.84	6.22		Unigene0002654	turquoise	3758.69232122012	-0.921646	0.530084199416372	-0.328292	0.31116078915166	0.386956669055903	0.517178034860339	0.00539462134372338	0.424616373528454	0.411454601232266	0.475172474473835	0.000149897227595341	0.115007774446468	0.354381850259426	0.381498189968479	0.269297441165632	0.125802898805402	0.98819960922886	0.221283029859351	0.237464193709674	0.165168651361991
Unigene0002664	red	11.7	35.34	29.5	47.85	37.11	36.28	55.33	21.14	24.21	21.77		Unigene0002664	red	81.4538222578998	-0.427465	-0.451804	0.489239222968034	0.617649621808452	0.735559266667482	0.957572568838453	-0.0690897	0.245741232449923	0.597777364015581	0.480513350168474	0.21786587538617	0.189914288916533	0.151258088450042	0.057063094049708	0.0153248184615686	1.3467290655736e-05	0.849585595495395	0.493744258181259	0.0679705280486551	0.1598001926152
Unigene0002671	turquoise	7.47	7.51	8.55	11.39	13.3	8.37	16.74	40.91	41.11	38.62		Unigene0002671	turquoise	5802.03211833481	0.994336343233728	-0.319166	0.437711163812691	-0.305409	-0.20748	-0.445582	-0.214117	-0.5118	-0.305114	-0.509633	4.47106577519085e-09	0.368704600094523	0.205827838743583	0.390822470267879	0.565176610585897	0.196848474784424	0.552508818819509	0.130479948251119	0.391304828315661	0.132394596732691
Unigene0002677	turquoise	0.88	1.35	1.41	2.84	0.36	0.65	1.12	12.78	18.16	25.15		Unigene0002677	turquoise	4002.94341225265	0.929496967381351	-0.254618	0.26228644712295	-0.451869	-0.346332	-0.554455	-0.110844	-0.393511	-0.259558	-0.392831	9.92165489929004e-05	0.477749155471197	0.464116638406062	0.189841770269451	0.326916768544885	0.0962496531568041	0.760485394293711	0.260563490399474	0.468948068184105	0.261462432139319
Unigene0002680	turquoise	0.48	0.65	0.72	0.83	0.82	0.95	1.82	12.2	11.5	10.4		Unigene0002680	turquoise	5861.37198200975	0.996731963789152	-0.289518	0.336529513890286	-0.391415	-0.301571	-0.543832	-0.176195	-0.469469	-0.350696	-0.506001	4.97074321200785e-10	0.417149023000291	0.341700735933523	0.263339633781063	0.397105553402462	0.104167068341978	0.626317954758919	0.171018831706786	0.320443659564993	0.13564151798801
Unigene0002681	turquoise	3.41	3.02	3.11	5.96	3.58	2.62	2	3.85	6.26	5.66		Unigene0002681	turquoise	338.464654887267	0.583238432279386	-0.128519	-0.0650268	-0.573698	-0.51212	-0.432061	-0.0851688	-0.174718	0.332288471664445	0.133626368734721	0.0767580183847331	0.723463140451648	0.858353824147339	0.0829062450366728	0.130199007107062	0.212417515152531	0.815038867163585	0.629258920909674	0.348200667493645	0.712856084872195
Unigene0002685	red	2.76	2.53	2.95	3.78	4.47	2.93	7.04	1.99	2.52	0.59		Unigene0002685	red	48.7519844657936	-0.50336	0.00058702568054636	0.462615383780346	0.744244003372459	0.872671747240378	0.885142260765802	-0.141911	-0.0103556	0.294044669629059	0.121723010723497	0.13803286994676	0.998715881766311	0.178210975542911	0.0135638112542522	0.00098339282834229	0.000661406185046365	0.695745821350817	0.977349632371472	0.40956604066228	0.73764113919549
Unigene0002712	turquoise	0.5	0.59	0.22	0.65	0.6	0.8	1.1	2.49	3.52	2.89		Unigene0002712	turquoise	5028.50620015492	0.969404511242591	-0.280282	0.429008641820788	-0.298799	-0.211753	-0.449891	-0.285969	-0.464691	-0.318312	-0.503999	3.69464457124285e-06	0.432820011563877	0.216027367209729	0.401673132097018	0.557007032183078	0.192030060696651	0.423138042155241	0.176014290093914	0.370058350453077	0.137452132334547
Unigene0002714	turquoise	0.3	0.29	0.16	0.27	0.39	0.32	0.26	2.07	2.34	2.2		Unigene0002714	turquoise	5634.14231511451	0.990241250921012	-0.258671	0.30155661963213	-0.410898	-0.370086	-0.588627	-0.208992	-0.455916	-0.36017	-0.505162	3.92156790568994e-08	0.470523146816954	0.397129434529532	0.238163209202218	0.292502870991084	0.0734201979514462	0.562280092329985	0.185411558761708	0.306623109529073	0.136398488812967
Unigene0002717	turquoise	0.72	0.77	0.73	1.57	1.6	0.92	2.23	5.43	5.69	4.99		Unigene0002717	turquoise	5642.60265963286	0.988513467227229	-0.324	0.462121560246803	-0.286713	-0.180226	-0.408215	-0.248201	-0.507182	-0.26354	-0.487144	7.51164402430976e-08	0.361083133414061	0.178735957623636	0.421879936572151	0.618313460654998	0.241545806902468	0.489288671712726	0.134580077761441	0.461904196591922	0.153283508868566
Unigene0002724	turquoise	6.93	3.56	11.5	9.4	0.48	14.23	2.09	0.16	0.49	0		Unigene0002724	turquoise	536.202927233329	-0.648005	0.142456971163596	-0.481349	0.035394348770082	-0.0859529	0.120049600503884	0.414721552280354	0.158310637436019	0.316546314678578	0.370863477741192	0.0427446382194872	0.694622849436809	0.158969850174581	0.922671784290221	0.813361009662121	0.741143573629651	0.233387416913113	0.662244920778855	0.372867102436321	0.291410596117934
Unigene0002727	turquoise	1.9	1.93	1.33	2.54	3.58	3.19	4.6	9.98	10.84	11.09		Unigene0002727	turquoise	5529.34486060888	0.985726800750613	-0.317036	0.497008532611974	-0.230697	-0.182588	-0.415307	-0.29529	-0.530791	-0.33567	-0.555334	1.78486478176098e-07	0.372087333088171	0.143890489400333	0.52136156901768	0.613639770219177	0.23266090269017	0.407491983226082	0.114434021477257	0.343013241687697	0.0956119157072926
Unigene0002732	turquoise	0.5	0.1	0.5	0.74	0.72	0.25	0.63	2.04	2.19	1.94		Unigene0002732	turquoise	5063.14858308651	0.972070463597674	-0.241095	0.343858125717632	-0.373008	-0.289156	-0.504587	-0.164661	-0.564832	-0.234505	-0.478551	2.57396366101253e-06	0.502205961098189	0.330616172100615	0.288409866315719	0.417757999983516	0.136918637938564	0.64941201745694	0.0888955885345216	0.51431266647007	0.161759996955413
Unigene0002733	turquoise	1.46	1.48	1.14	1.75	2.58	1.41	2.62	6.75	6.48	5.64		Unigene0002733	turquoise	5524.34004152491	0.985661950260423	-0.297584	0.438317983988154	-0.280764	-0.220241	-0.447475	-0.275104	-0.501346	-0.33338	-0.531143	1.81738258421479e-07	0.403684097162715	0.205127233968286	0.431996458712588	0.540919859379355	0.1947229179528	0.441723901666054	0.139874299217349	0.346521154811595	0.114148513125691
Unigene0002745	turquoise	0.16	0.07	0.13	0.02	0.16	0.16	0.15	3.57	3.22	3.28		Unigene0002745	turquoise	5729.26011050585	0.993210628889624	-0.259244	0.287732034327717	-0.423716	-0.360098	-0.598509	-0.160832	-0.46761	-0.377751	-0.517311	9.22048010959996e-09	0.469504679608241	0.420157741030973	0.2223693660343	0.306727495265377	0.0675467906357319	0.657140562973725	0.172952877742397	0.281831752372163	0.125688643954539
Unigene0002756	green	2.16	3.35	8.11	10.41	0.96	1.09	1.29	1.46	1.27	3.71		Unigene0002756	green	34.1576672408672	-0.290121	-0.091775	-0.500369	-0.46299	-0.168774	0.0511086000342394	0.630129412109919	0.344832125685894	0.757307073867683	0.796205411203274	0.416134307129044	0.800924513753191	0.140773281642406	0.177813796383327	0.641144072181606	0.888491511735421	0.0508427560014394	0.329157138936327	0.0111889751582905	0.00585316747746358
Unigene0002761	turquoise	1.39	2.9	1.2	1.99	1.91	1.76	2.88	7.64	6.57	7.04		Unigene0002761	turquoise	5412.86409399958	0.981528321405353	-0.331703	0.386179481411347	-0.364527	-0.232866	-0.463791	-0.247192	-0.340967	-0.3207	-0.434917	4.98131725509687e-07	0.349102954005328	0.270343597620352	0.300375340714357	0.517342086746835	0.176964580295506	0.491114236500959	0.334966657874097	0.366276430298296	0.209071188749331
Unigene0002781	turquoise	0	0.48	0	0	0.19	0.39	0.63	6.74	3.95	5.75		Unigene0002781	turquoise	4918.20396201255	0.965928732562731	-0.289028	0.322826659704648	-0.378729	-0.301034	-0.534258	-0.177557	-0.420974	-0.364642	-0.493192	5.65800237859494e-06	0.417972172571811	0.362925221257714	0.280484728773023	0.397988007405716	0.111645206589715	0.623609593700526	0.225696454296132	0.300212048777257	0.147481342953304
Unigene0002782	turquoise	0	0.18	0	0.17	1.03	0.46	1.21	5.78	5.48	7.58		Unigene0002782	turquoise	5238.07	0.977232903890344	-0.304703	0.408536936016026	-0.311372	-0.258499	-0.488741	-0.20756	-0.485536	-0.354736	-0.52576	1.14365149751875e-06	0.391974487494192	0.241138726383708	0.381158253065556	0.47082815209641	0.15173792661741	0.565022848363571	0.154848269083943	0.314511893582598	0.118557537611983
Unigene0002796	turquoise	0	0	0.43	0.8	0.27	0	0.11	4.71	3.54	4.79		Unigene0002796	turquoise	5165.34567478258	0.974186933576666	-0.296333	0.262403529623321	-0.463291	-0.373169	-0.569135	-0.101266	-0.443865	-0.250623	-0.412372	1.8828679695205e-06	0.405757845840739	0.463909846221228	0.177494145051202	0.288185054279108	0.0859549776543258	0.780739223762041	0.198787153373287	0.484919583335045	0.236315319817256
Unigene0002803	turquoise	7.86	9.4	7.47	11.2	15.47	15.79	26.53	32.22	28.24	29.08		Unigene0002803	turquoise	2968.57336808818	0.874431393316141	-0.38594	0.757014972359635	0.0864656601352104	0.175686590731769	-0.0838911	-0.387433	-0.572421	-0.303322	-0.593265	0.000932209617399374	0.27066681389107	0.0112386197362564	0.812264132907573	0.62732967981015	0.81777428696778	0.268657364240261	0.0837522877081377	0.39423304050783	0.0706238391146143
Unigene0002808	turquoise	0.79	1.66	2.18	0.6	0.82	0.49	0.96	0.34	0.18	0.29		Unigene0002808	turquoise	512.580263747495	-0.638528	-0.0250363	-0.480889	-0.0578786	0.129239762007476	0.177227020182566	0.745882715683564	0.59284240710501	0.00805812013056335	0.458560168303153	0.0469212883385565	0.945267404900259	0.159426479902654	0.873813882524294	0.721962999428772	0.624265058972763	0.0132481772617951	0.0708754821871941	0.982374006758027	0.182549154956023
Unigene0002810	red	0.16	0.75	0.49	0.66	0.67	0.55	1.52	0.03	0.07	0.03		Unigene0002810	red	72.6024649383032	-0.599491	-0.167905	0.403655000878872	0.696957401057433	0.879794059636591	0.952941131133081	-0.0422153	0.308790559995411	0.339219657378789	0.339374649342073	0.0669801137256741	0.642888667693482	0.247357906358822	0.0251003336065886	0.00078816811888968	2.02677412598144e-05	0.907818371671684	0.385327503328379	0.337610107222895	0.337375194460986
Unigene0002827	black	0.07	6.63	0.72	2.77	0.92	1.19	1.02	0.08	0	0		Unigene0002827	black	49.9988273152331	-0.45303	-0.184706	-0.281578	-0.0924252	0.0373007154988174	0.298325170010967	0.00742344012204439	0.967490309875615	0.343727152617272	0.7523853879169	0.188564833459872	0.609461236323065	0.430605411471404	0.799538104250023	0.918518117205935	0.402456887726499	0.983762119581151	4.6987804230295e-06	0.330812621287405	0.0120462521315965
Unigene0002828	turquoise	0.28	3.72	2.06	1.65	0.28	1.32	0.23	0	0	0		Unigene0002828	turquoise	324.499551975057	-0.573939	-0.182748	-0.533893	-0.210367	-0.10939	0.153047935221728	0.408961597894957	0.914537997424694	0.287746529792378	0.767710887733458	0.0827471112610547	0.613324492689147	0.111937048952187	0.559651114889897	0.763553070682661	0.672940108271265	0.240601932548183	0.000210290958826654	0.420133274014506	0.00951940713789814
Unigene0002851	turquoise	0.24	1.67	1.39	1.41	0.63	0.48	0.8	0.08	0.09	0.12		Unigene0002851	turquoise	797.515941006225	-0.685721	-0.214442	-0.371808	-0.0369829	0.180108289453873	0.460306982201348	0.483789944468417	0.810346662455335	0.555646071444384	0.884940928580557	0.0285979229900359	0.551890655305457	0.290086944866613	0.919210392622176	0.618546824269078	0.180672886693165	0.1565593587032	0.00447094413909375	0.0953865925184334	0.000665887923905251
Unigene0002857	turquoise	0.1	0.26	0.22	0.61	0.05	0.11	0.17	0.46	0.54	0.46		Unigene0002857	turquoise	597.729827242243	0.641730902371996	-0.324749	0.0248915722587549	-0.628198	-0.293799	-0.282623	0.0278595336081108	-0.0128715	0.436983613815201	0.288381690152272	0.0454804408382899	0.359908852710052	0.94558341003436	0.0517746555800148	0.409975860241268	0.428821919163479	0.939104549128547	0.971848312355782	0.206669654694424	0.419061837317843
Unigene0002860	turquoise	0.19	0.16	0.31	0.45	0.38	0.24	0.46	2.62	1.95	1.56		Unigene0002860	turquoise	4830.60829420131	0.960811765504095	-0.298618	0.322958173806622	-0.373662	-0.287781	-0.500249	-0.164723	-0.47607	-0.285731	-0.465737	9.84078605953337e-06	0.401972581392286	0.362718461031681	0.287497176522138	0.420075176797726	0.14088353004075	0.649287367993645	0.164258889299379	0.423541125852272	0.174913055997081
Unigene0002872	turquoise	1.29	0.69	1.49	1.42	1.72	1.49	2.88	5.92	6.42	5.87		Unigene0002872	turquoise	5457.07	0.984708998515736	-0.287224	0.462817808557424	-0.267345	-0.156154	-0.433519	-0.191702	-0.575562	-0.342495	-0.56802	2.34817472155447e-07	0.421015299931931	0.177996042802346	0.455219373259506	0.666621313033228	0.210706185772126	0.595726809443548	0.0816808643440921	0.332664033748474	0.0867111362670743
Unigene0002880	turquoise	0.24	0.3	0	0	0	0.13	0.2	2.62	2.51	2		Unigene0002880	turquoise	5389.47928243824	0.982192984958058	-0.226376	0.268047154163688	-0.439468	-0.343364	-0.597759	-0.19937	-0.409164	-0.39168	-0.50242	4.30558294936069e-07	0.529408687923506	0.453990804082225	0.203802996331614	0.331358093585849	0.067981017047466	0.580803005006257	0.240346722812781	0.262987004006929	0.13889076829171
Unigene0002882	turquoise	0.24	0.23	0.13	0.42	0.49	0.38	1.11	4.96	3.91	4.14		Unigene0002882	turquoise	5726.93203206754	0.99224975913939	-0.286869	0.393768152370351	-0.337349	-0.236978	-0.487097	-0.216182	-0.486862	-0.336327	-0.518732	1.56384621424344e-08	0.421615654738346	0.260223679782793	0.340452028611946	0.509754161062796	0.153329398135658	0.548588973757742	0.153557255264688	0.342009788214344	0.124471259201433
Unigene0002889	purple	0.91	2.74	0.98	2.01	20.11	9.72	15.03	12.63	12.35	7.78		Unigene0002889	purple	15.0693606863927	0.331208428170437	-0.401576	0.83690661619358	0.681356761726598	0.346096432993825	0.340401453123258	-0.518435	-0.515115	-0.303038	-0.569656	0.349865903371486	0.250032637827271	0.00252984043769962	0.030041793105265	0.32726820315001	0.335821041415001	0.124725190000934	0.12758469663397	0.394698993849968	0.0856032804623592
Unigene0002896	turquoise	134.36	184.65	170.73	231.05	210.72	215.38	250.92	504.41	536.53	500.81		Unigene0002896	turquoise	5701.29972990853	0.989719040823535	-0.392251	0.442396918663106	-0.307991	-0.23051	-0.425366	-0.221668	-0.468643	-0.255002	-0.452429	4.82774717135804e-08	0.262229747703357	0.200453782302746	0.386623839046002	0.521708740185406	0.220380758522015	0.538233617315785	0.171876351509464	0.477062212335479	0.189225449543061
Unigene0002905	turquoise	0	2.19	0.16	0.49	0.04	0.12	0.06	3.63	3.79	2.89		Unigene0002905	turquoise	3137.81914388624	0.890455379266625	-0.337376	0.138434274769857	-0.553145	-0.408902	-0.571611	-0.152456	-0.056665	-0.298986	-0.236066	0.000550907317394949	0.340410890950834	0.702911951488817	0.0972046578236797	0.240676969831232	0.0842921089535906	0.674146860497391	0.876442623808973	0.401365176551004	0.511432460711475
Unigene0002906	turquoise	0.86	1.4	0.17	1.59	1.04	0.41	1.92	48.87	59.92	51.68		Unigene0002906	turquoise	5593.75926338701	0.988803918839614	-0.264203	0.291121633248763	-0.433311	-0.352114	-0.58287	-0.170478	-0.442897	-0.343368	-0.481438	6.78258629705836e-08	0.460736693127693	0.414454627311738	0.210949648453714	0.318354845353454	0.0769900849372912	0.637729294260268	0.199885608501807	0.331351539505022	0.158882038513096
Unigene0002916	turquoise	42.7	31.86	27.68	43.23	45.98	44.85	57.8	22.23	13.82	8.65		Unigene0002916	turquoise	1542.41751323734	-0.776196	0.267924815543751	0.161725629708354	0.722104770239439	0.655581768357673	0.789839063894107	-0.239443	0.119628217283327	0.339187986821126	0.211873905049312	0.00829445122958812	0.454204803792716	0.655333923999869	0.0183582708625376	0.0395909155521829	0.00656509370007211	0.505229352915044	0.742026203128879	0.337658118845051	0.556777048055824
Unigene0002930	turquoise	2.55	0.41	0.34	1.15	0.99	1.7	3.53	11.94	18.72	11.19		Unigene0002930	turquoise	4301.31109165736	0.944535106851776	-0.18365	0.343391979877143	-0.344892	-0.24369	-0.51173	-0.239904	-0.494923	-0.352166	-0.53177	3.87121758340025e-05	0.611542487677293	0.331315627666677	0.329067781344917	0.497472515504636	0.130541346376705	0.504384946306428	0.14584600978064	0.318278137164898	0.113642040185956
Unigene0002952	turquoise	11.66	11.97	9.99	14.46	16.12	12.26	17.91	34.14	36.1	34.27		Unigene0002952	turquoise	5704.68321003748	0.991080625110148	-0.30367	0.455823714174755	-0.286419	-0.205706	-0.431728	-0.280916	-0.496927	-0.294107	-0.505898	2.73942712532535e-08	0.393663874011616	0.185511430378709	0.422376035643759	0.568580325911988	0.212809374282318	0.431735805963763	0.143967	0.409461568326698	0.135734847284322
Unigene0002966	turquoise	0	0	0.74	1.39	0.72	0.98	0.98	0	0	0		Unigene0002966	turquoise	356.157838058087	-0.568162	-0.242574	0.20331060085527	0.534243671313674	0.462650459121211	0.767132840586638	0.125045579974047	-0.0254754	0.69725414831801	0.447131242439999	0.0866144461628899	0.499505309636336	0.573190113649419	0.111656696136544	0.178173721864289	0.0096072363661024	0.730699952167328	0.944308670032547	0.0250121608240729	0.19510777626589
Unigene0002971	blue	0.31	3.3	1.81	2.27	5.65	7.74	8.19	4.51	5.9	4.52		Unigene0002971	blue	84.5207423605575	0.227470997589721	-0.549401	0.896707970153676	0.741757793986954	0.530842437476623	0.514873529942979	-0.448537	-0.351206	-0.211738	-0.424272	0.527364676094384	0.0999673145856113	0.000438906255209611	0.0140526653944698	0.114392270211886	0.127794087861781	0.193536291866977	0.319692034323051	0.557035469738096	0.221698591653569
Unigene0002981	red	0.16	0	0.33	1.31	1.13	1.33	2.52	0	0.5	0		Unigene0002981	red	55.6873724050001	-0.376233	-0.153782	0.633262997906626	0.819143356343858	0.840441314196733	0.912873142583067	-0.257368	-0.18962	0.388664062261856	0.0663498296536928	0.283928144602836	0.671444144310524	0.0493550090074313	0.00373947422478355	0.0023280192598446	0.000226694330185751	0.472839792227559	0.599802340450158	0.267007	0.855497012607184
Unigene0002984	red	1.56	3.44	4.04	8.27	6.2	10.18	15.14	5.4	3.32	3.34		Unigene0002984	red	48.2212660177279	-0.253996	-0.309627	0.697843364794453	0.780529996002273	0.842808591984677	0.887682855208279	-0.237132	-0.157346	0.329736107315149	0.0431051494543144	0.478862864900714	0.383973232920387	0.0248377168215781	0.00771386474974575	0.00219952630830407	0.00060672611029555	0.509472177885489	0.664200736005361	0.352142434442338	0.905882490910901
Unigene0002986	turquoise	10.69	21.68	15.75	24.76	23.02	19.29	26.17	31.33	32.99	33.81		Unigene0002986	turquoise	2610.50297158271	0.846733922721706	-0.614013	0.646115137735869	-0.0866456	0.0202414392205017	-0.0493368	-0.305218	-0.284228	-0.00235992	-0.211375	0.00199786587510436	0.0589658263859636	0.0435567973653523	0.811879285414551	0.955739988705565	0.892338140724891	0.391134780186794	0.426092514997153	0.994837714628223	0.557727472057011
Unigene0002995	turquoise	25.83	32.49	21.58	31.34	49.08	54.08	74.85	79.93	76.62	82.54		Unigene0002995	turquoise	2172.00470991725	0.823027561919238	-0.398542	0.814937565982269	0.197104195024008	0.2123959262387	-0.0247451	-0.460975	-0.566769	-0.342826	-0.6287	0.00344556396538947	0.253966591177116	0.00407753537910771	0.585198527562783	0.555782456848828	0.945903271875674	0.179958495236064	0.0875638319229017	0.332166390957237	0.0515313276665828
Unigene0003000	turquoise	91.14	102.88	82.6	114.92	376.67	423.14	500.16	765.46	918.99	1008.57		Unigene0003000	turquoise	3771.86	0.918804424019189	-0.373371	0.638202245840491	-0.0186571	-0.0603412	-0.283052	-0.344976	-0.602719	-0.397583	-0.646714	0.000172246766114852	0.287902794090597	0.0470693350039018	0.959201762808066	0.86848318068865	0.428091887391458	0.328942389242246	0.0651405460453619	0.255216713819871	0.0432982387319929
Unigene0003026	turquoise	0	0.16	0	0.07	0.25	0.06	0	2.89	1.62	2.37		Unigene0003026	turquoise	4695.69183368527	0.957652315161121	-0.284924	0.275302723694138	-0.407866	-0.370014	-0.568557	-0.169315	-0.415673	-0.344907	-0.470704	1.33676229576953e-05	0.424909883305744	0.441380676928605	0.241988140062714	0.292604575574506	0.0863463891761798	0.640060092783317	0.232207517335148	0.329044872325291	0.169742214314251
Unigene0003034	turquoise	2.4	3.08	3.66	4.36	5.03	3.37	5.75	13.55	12.14	11.75		Unigene0003034	turquoise	5587.37429003336	0.986693085218381	-0.373765	0.450592889335506	-0.286921	-0.20039	-0.416983	-0.190446	-0.505054	-0.286543	-0.48952	1.35000584604072e-07	0.287353578648956	0.191252168201078	0.421527172803151	0.57882966943016	0.230588532757497	0.598182565746881	0.136495874484075	0.422166421719627	0.150987708811303
Unigene0003041	turquoise	0.55	0.12	0.1	0.33	0.38	0.1	0.47	7.75	6.59	7.39		Unigene0003041	turquoise	5698.81309169183	0.992261823068691	-0.2367	0.290331526654052	-0.42907	-0.34803	-0.588934	-0.175998	-0.465468	-0.350501	-0.503306	1.5541544335746e-08	0.51026671807837	0.415780731105394	0.215954942523908	0.324390383135185	0.0732328043712701	0.626710276253855	0.175196342296634	0.320730879879488	0.138082456337751
Unigene0003042	turquoise	0.6	0	0.18	0.2	0.44	0.18	0.72	5.94	5.63	5.8		Unigene0003042	turquoise	5791.35343785933	0.995531484698955	-0.226701	0.317986922277538	-0.401918	-0.318021	-0.575306	-0.185048	-0.496168	-0.368828	-0.534327	1.7350035326258e-09	0.528801395115642	0.370574820159125	0.249591614686276	0.370520452607986	0.0818484178421833	0.6087865859355	0.144677026156905	0.294274084134999	0.111589830866417
Unigene0003044	turquoise	1.44	0.72	0.94	1.67	2.21	1.19	3.32	7.85	7.14	6.24		Unigene0003044	turquoise	5291.46794715694	0.978101922065994	-0.26343	0.47551678404837	-0.247382	-0.140167	-0.404143	-0.267599	-0.555082	-0.316337	-0.554853	9.79814258046609e-07	0.462099411264225	0.164819350245975	0.490769937805365	0.699337113044439	0.246732059568623	0.454775771732898	0.0957948986642879	0.373200493490861	0.0959608992207764
Unigene0003047	greenyellow	1.8	0.15	0.06	0.29	0.31	0.38	0.31	0.12	0	0.06		Unigene0003047	greenyellow	29.3866201814432	-0.401806	0.976299627984145	-0.416861	-0.0082528	-0.0274762	-0.165957	-0.251395	-0.0602649	-0.0904967	-0.149574	0.249736289790945	1.34150790700934e-06	0.230738795344907	0.981948233015907	0.939941198189416	0.64680365201535	0.483530847528953	0.86864817806992	0.803651762988655	0.680030018074789
Unigene0003057	turquoise	0.3	0.65	0.43	0.48	0.21	0.97	1.03	6.75	9.27	7.29		Unigene0003057	turquoise	5274.2199883499	0.978484273860847	-0.28429	0.31947436737955	-0.400891	-0.31559	-0.551952	-0.175651	-0.44264	-0.3507	-0.487971	9.13575951380342e-07	0.425986067577982	0.368215354186047	0.25091828592356	0.374392607402906	0.098079257937195	0.627399786245997	0.200177734675494	0.320438358522926	0.152481542403891
Unigene0003081	turquoise	0.98	1.97	2.57	2.88	0.68	2.21	1.21	0.11	0.12	0.33		Unigene0003081	turquoise	1328.58315601981	-0.764192	-0.066256	-0.434507	0.0245884988536458	0.0999897539422956	0.40697934459457	0.471976548552525	0.537444771741481	0.624119917879393	0.779232662927131	0.0100629043867414	0.855699587192375	0.209550137154947	0.946245166481309	0.783446153872775	0.243113343906477	0.168432064207453	0.109119926074451	0.0537787132907636	0.00788453026162978
Unigene0003084	turquoise	0.1	0	0	0	0	0	0	0.61	1.29	0.7		Unigene0003084	turquoise	3466.37036838992	0.908331527657309	-0.175332	0.229563464739406	-0.425376	-0.353138	-0.583545	-0.174087	-0.426687	-0.345634	-0.469935	0.000276226714189919	0.628035191877696	0.523467690794949	0.220369069650248	0.316851550490517	0.0765657174652914	0.630517698561014	0.21879579783865	0.32795862172206	0.170537016644813
Unigene0003089	turquoise	3.34	4.05	5.13	6.19	6.38	4.99	8.36	18.86	14.85	13.89		Unigene0003089	turquoise	4922.33022695733	0.963199672879932	-0.377367	0.466201940528205	-0.255345	-0.151298	-0.371053	-0.189285	-0.511279	-0.263912	-0.481901	7.67495313903396e-06	0.28236012552513	0.174425560990504	0.476449976085318	0.676508429470379	0.291144194073396	0.600458914224982	0.130938822011817	0.461248994718426	0.158422501204004
Unigene0003090	turquoise	2.42	2.64	2.91	3.79	4.31	2.45	4.76	12.07	9.62	9.32		Unigene0003090	turquoise	5194.81115745382	0.973636342670867	-0.332063	0.422972696805061	-0.301461	-0.204395	-0.423232	-0.204384	-0.492284	-0.276207	-0.47953	2.04736084676576e-06	0.348548575892716	0.22326838637728	0.397285841113414	0.571101264589002	0.222954493556197	0.571122920190589	0.14834447521022	0.439821014611053	0.160780265105296
Unigene0003108	turquoise	0.1	0.35	0.07	0.08	0.52	0.29	0.34	7.94	6.86	5.91		Unigene0003108	turquoise	5572.86087029999	0.987544633208246	-0.281869	0.298339539373551	-0.406117	-0.350777	-0.574946	-0.18548	-0.447614	-0.370865	-0.50536	1.03728506295357e-07	0.430108022723448	0.402433122740731	0.244210358013112	0.320323691573635	0.0820844351357488	0.607935536797508	0.194567878333605	0.291408508274248	0.136220111282839
Unigene0003109	turquoise	2.71	2.15	2.01	3.58	2.84	1.72	3.64	10.17	7.62	7.25		Unigene0003109	turquoise	4769.01408564752	0.958728788460613	-0.229729	0.345528897124767	-0.376449	-0.230749	-0.461759	-0.226494	-0.461293	-0.22427	-0.435315	1.20751934185178e-05	0.523159914297735	0.328115433660346	0.28362939688891	0.521264428009139	0.179121651935081	0.52918774736841	0.1796187289781	0.533348323122148	0.20860793713578
Unigene0003125	turquoise	0.1	0.13	0.22	0.12	0	0	0.26	1.03	1.85	1.12		Unigene0003125	turquoise	3935.23636249674	0.929050928465473	-0.249367	0.272595377652313	-0.432648	-0.27309	-0.52982	-0.0964931	-0.403463	-0.317527	-0.431388	0.000101695366822525	0.48718270437019	0.446067178003321	0.211727337255464	0.445209150183975	0.115223034138493	0.790875794130787	0.247604915854656	0.371306570122375	0.213210854783041
Unigene0003129	turquoise	8.73	16.17	12.61	21.04	17.51	17.65	25.62	59.48	60.37	59.11		Unigene0003129	turquoise	5779.56088031006	0.992006369314164	-0.381068	0.447659832602129	-0.313508	-0.206951	-0.416841	-0.224171	-0.451411	-0.255013	-0.44655	1.76922208569102e-08	0.277278873517405	0.194516116566269	0.377724982166441	0.566190611642969	0.230764092397768	0.533534671172047	0.190347086277478	0.477041993101016	0.195759702924705
Unigene0003149	turquoise	0.75	1.44	1.36	2.42	1.85	1.35	2.48	5.67	5.9	8.54		Unigene0003149	turquoise	4362.33862715432	0.943225180292935	-0.352339	0.406979893142858	-0.338298	-0.222998	-0.415407	-0.160697	-0.425447	-0.199416	-0.386585	4.2432726219767e-05	0.31802392416504	0.243112646902583	0.339008042915237	0.535734768691277	0.23253661390485	0.657414096634021	0.220282991497782	0.580715552485197	0.269797689861796
Unigene0003151	turquoise	1.51	1.86	1.68	2.2	2.37	1.96	2.85	12.46	13.1	10.53		Unigene0003151	turquoise	5729.31391258396	0.992459028155053	-0.298104	0.342598238658695	-0.382593	-0.30381	-0.531624	-0.194617	-0.464123	-0.335533	-0.494147	1.40201251224641e-08	0.402823014585744	0.332508395887883	0.275199950943864	0.393433936571858	0.11375991380365	0.590037735323707	0.176613741504945	0.343221806940191	0.146577764868775
Unigene0003154	turquoise	21.68	26.13	21.24	36.96	34.21	27.84	38.93	74.35	73.01	76.75		Unigene0003154	turquoise	5527.75559466882	0.983764163579562	-0.357028	0.47319431248258	-0.284629	-0.195588	-0.385718	-0.276705	-0.474768	-0.205739	-0.437294	2.98119298289125e-07	0.311171417708438	0.167184080070187	0.425410253392098	0.588145867031213	0.270965966070306	0.438962554839616	0.165579940256248	0.568517843269142	0.206310486096174
Unigene0003157	turquoise	0.5	2.72	0.53	0.6	1.8	1.32	1.7	4.79	10.49	20.47		Unigene0003157	turquoise	1676.7042279787	0.78892537513139	-0.249495	0.293386660926849	-0.320362	-0.266165	-0.445372	-0.13303	-0.29933	-0.289313	-0.367644	0.00667208344290825	0.486952061666431	0.410664122982123	0.366811250864973	0.457288129148723	0.197084356837559	0.71409225524398	0.400796685766402	0.417493581033016	0.295947411326445
Unigene0003158	turquoise	3.2	5.31	5.14	6.35	6.77	4.33	7.79	16.42	15.34	14.32		Unigene0003158	turquoise	5432.03735260309	0.980678871862678	-0.407953	0.45232909029738	-0.299726	-0.185386	-0.38988	-0.184865	-0.445616	-0.254033	-0.435053	5.95666110918912e-07	0.24187857852584	0.189335324404825	0.400144057130011	0.608119698223526	0.265381965598002	0.609146624934789	0.196809744046746	0.478796426442648	0.208912636958072
Unigene0003167	green	0	0.33	0.59	0.71	0	0	0.04	0	0	0.17		Unigene0003167	green	50.7892677047863	-0.355286	-0.201084	-0.490766	-0.422181	-0.119561	0.127964315792638	0.660313846371051	0.513371199909136	0.725668756596727	0.873178554787353	0.31370880364531	0.577487375233503	0.1497923101463	0.224228326463951	0.742167157422215	0.72461688475592	0.0377029308948767	0.129102598346864	0.0175174918910273	0.000968446566357781
Unigene0003188	blue	0	0	0	0	0.57	0.59	1.41	0	0	0		Unigene0003188	blue	296.259232815681	-0.28464	-0.131237	0.744308922590571	0.924171507275174	0.905490595162958	0.833214669148454	-0.31212	-0.226762	-0.0262363	-0.239046	0.42539124381782	0.717811580896663	0.0135512080952317	0.000131895805502268	0.000310994823190853	0.00275379909179108	0.379954426868934	0.528688132333558	0.942647657786602	0.505956506188572
Unigene0003189	blue	0	0	0	0	3.48	3.09	4.78	0	0	0		Unigene0003189	blue	389.400787658618	-0.335888	-0.170293	0.709902685537407	0.994194124277252	0.759327913933921	0.795477346408158	-0.36125	-0.260034	-0.064764	-0.275607	0.342679974888123	0.638100925056116	0.021448431713296	4.93651001326513e-09	0.0108497311798029	0.00593165960763645	0.305067723309151	0.468102949416054	0.858921441435795	0.440854923065788
Unigene0003190	turquoise	1288.9	1884.03	1536.91	2343.53	3776.49	3198.57	4323.24	3635.9	4157.11	4409.76		Unigene0003190	turquoise	754.088472762565	0.654284846432038	-0.511226	0.922046634631631	0.422974778513116	0.316978957691342	0.211249846966414	-0.481848	-0.564862	-0.199869	-0.53376	0.040119255135158	0.130985702055772	0.00014692691843836	0.2232658655373	0.372177950386014	0.557966954134411	0.158475480635264	0.0888747306116666	0.579838379084819	0.112042882953888
Unigene0003222	turquoise	0.99	0.78	0.98	1.25	0.82	1.08	1.52	0.42	0.28	0.32		Unigene0003222	turquoise	1829.30704129689	-0.805586	0.210730047820932	0.0475803796405493	0.545624035473129	0.693046593126027	0.792245346465607	0.0664762013964562	0.200630709520107	0.498924041277501	0.40571928582782	0.00490686414043979	0.558958819718863	0.896153230287477	0.102803826419703	0.0262823540046309	0.00628916464689727	0.855224216159363	0.578363831616698	0.142108368693411	0.244717369731851
Unigene0003225	turquoise	0	0.06	0	0.06	0.13	0.11	0.26	2.66	2.97	2.19		Unigene0003225	turquoise	5597.01751753543	0.988660332537844	-0.284858	0.330359546907316	-0.386929	-0.312616	-0.545879	-0.194648	-0.462004	-0.35471	-0.504678	7.13604058325183e-08	0.425021865277833	0.351177549362806	0.269334752501005	0.379155889987197	0.102611043465833	0.589976065982177	0.178860820200317	0.314549424198579	0.136836458905637
Unigene0003227	turquoise	2.83	2.12	1.43	2.07	5.51	3.6	5.82	30.7	28.43	33.09		Unigene0003227	turquoise	5726.56020180059	0.993291937353243	-0.273848	0.371081132916226	-0.347252	-0.296234	-0.534957	-0.214392	-0.494739	-0.374052	-0.542465	8.78751868849053e-09	0.443896225649077	0.291105235937827	0.325546339168037	0.405922109517384	0.111088163266311	0.551986154923601	0.146019580194445	0.286954218333668	0.105215045191662
Unigene0003237	turquoise	7.63	20.4	20.16	32.16	26.02	27.83	46.9	84.34	89.22	84.48		Unigene0003237	turquoise	5199.82868370384	0.971742319739343	-0.434912	0.537204612170066	-0.225607	-0.0978972	-0.311873	-0.217787	-0.482459	-0.222516	-0.445968	2.69600528517451e-06	0.209077074366272	0.109308974795474	0.530845854341146	0.787890472580198	0.380351039623741	0.545552481754858	0.157870639432897	0.53663996710756	0.196413638136202
Unigene0003247	green	0.07	2.89	1.8	3.45	0.72	0.75	0.48	0.14	0.07	0.07		Unigene0003247	green	85.9179579456112	-0.541479	-0.225324	-0.428052	-0.211411	-0.0398125	0.334184589599086	0.334591273719686	0.791552844092791	0.750037155241825	0.984383659078131	0.105975221467753	0.531375497419268	0.217165740823062	0.557660349636521	0.913048139308724	0.345286931522452	0.344663605660389	0.00636771220400625	0.012471069893629	2.55348490902593e-07
Unigene0003248	green	0	1.4	3.05	4.94	0.31	0.13	1.65	0.43	1.1	0.36		Unigene0003248	green	37.4708955985643	-0.302437	-0.230405	-0.231399	-0.241422	0.134523850048066	0.351806920619753	0.487559684791202	0.356366509401131	0.859182104980396	0.832160863716278	0.39568437503461	0.521903310691622	0.520059161484729	0.501608411814159	0.710996827465528	0.31880668457956	0.152880232984922	0.312133475682375	0.00144633206476574	0.0028202590695271
Unigene0003249	turquoise	3.61	2.32	1.08	1.76	1.98	2.76	3.36	1.03	0.84	1.24		Unigene0003249	turquoise	528.44267020539	-0.637826	0.623107414285239	0.0291289672467488	0.518087202104637	0.537316844796701	0.461596671215284	-0.395164	0.156877523615724	0.00884453767722596	-0.0179602	0.0472408719914751	0.0542841823193202	0.936334422514331	0.125022663401193	0.10922060194498	0.179294968280387	0.25838554751444	0.665152032098395	0.980654087228828	0.960724793511565
Unigene0003267	turquoise	6.8	13.01	8.55	14.75	12.44	14.33	18.05	35.81	35.15	34.76		Unigene0003267	turquoise	5478.81258999958	0.981453628619597	-0.413133	0.489157874921878	-0.269365	-0.17135	-0.36828	-0.269166	-0.427731	-0.243323	-0.436016	5.06192102577201e-07	0.235365216498158	0.151336415066864	0.451688729564481	0.635983767700143	0.29504859883431	0.452035753187019	0.217548137467176	0.49813991886284	0.207791840413464
Unigene0003294	turquoise	17.8	23.45	14.39	24.91	21.14	27.01	27.83	84.11	87.2	90.2		Unigene0003294	turquoise	5777.87981630596	0.993744345787396	-0.305002	0.369659203217724	-0.369649	-0.296438	-0.514441	-0.239028	-0.442046	-0.31303	-0.478392	6.64974660890548e-09	0.391487000486653	0.293103236802048	0.29311741706543	0.40558308685473	0.128169583216565	0.50598933104049	0.200853120124148	0.378491883677199	0.161919403670442
Unigene0003335	turquoise	11.07	18.01	13.44	22.9	19.51	17.86	27.88	34.87	35	32.88		Unigene0003335	turquoise	3563.46660533555	0.900208052894304	-0.483443	0.656321361486863	-0.10051	0.0694709492843301	-0.100586	-0.333192	-0.402066	-0.0745748	-0.334937	0.0003840438292112	0.156900732901806	0.0392917285030556	0.782342739948438	0.848763605537499	0.782180799241305	0.346811169032664	0.24940082749378	0.837771855334318	0.344134860312006
Unigene0003339	turquoise	12.66	17.51	14.8	21.08	56.16	35.75	63.33	193.14	185.93	185.76		Unigene0003339	turquoise	5672.93417842223	0.990662072492902	-0.338048	0.475149401848624	-0.24197	-0.208488	-0.439469	-0.255246	-0.531829	-0.370697	-0.569322	3.28931305806594e-08	0.339387928157257	0.165192074319812	0.500608239496033	0.56324498092627	0.203801913829678	0.476626472718525	0.113594455910426	0.291644381070183	0.0858291037137349
Unigene0003340	turquoise	3.98	5.29	3.86	5.82	7.57	5.26	8.01	36.29	32.87	28.12		Unigene0003340	turquoise	5697.5153043934	0.991022748853767	-0.303785	0.357865815052669	-0.360631	-0.295191	-0.517153	-0.216652	-0.464727	-0.340247	-0.502622	2.81102894837806e-08	0.393475431918481	0.309955	0.305959897021964	0.407657192694932	0.125824608307597	0.547699681217156	0.17597592624632	0.336054605362566	0.138706325251678
Unigene0003344	turquoise	1.07	0	0.16	0.55	0	0.33	0.26	4.64	6.52	4.9		Unigene0003344	turquoise	4817.98491650436	0.963531681968586	-0.151982	0.230943616491398	-0.466115	-0.374409	-0.623308	-0.185388	-0.47231	-0.330886	-0.49168	7.40469764278506e-06	0.675113660804536	0.520903787125711	0.174516951946608	0.286458254654189	0.0541838283561613	0.60811727152779	0.168089522654628	0.350363220554567	0.148919756396825
Unigene0003348	turquoise	0.78	0.31	1.03	0.86	0.93	0.96	1.07	0.42	0.51	0.18		Unigene0003348	turquoise	723.295673139619	-0.680621	0.122998008370406	0.0754226041889992	0.615246865709124	0.499680196412349	0.609386306660781	0.207837365747778	-0.205367	0.270203492238439	0.0859916020447394	0.0302899093060189	0.734975490710011	0.835948393973485	0.0583157060150804	0.141408601272011	0.0614466700855558	0.564490978769041	0.569231243251668	0.450226308320325	0.813278174986446
Unigene0003352	turquoise	0.19	0.12	0	0.22	0.29	0.2	0.16	4.26	4.49	4.78		Unigene0003352	turquoise	5686.46736304508	0.991781154349361	-0.260083	0.2978422992689	-0.423286	-0.364126	-0.587751	-0.183688	-0.458046	-0.344797	-0.493892	1.97665834710888e-08	0.468016279073923	0.403255880736164	0.222889133872122	0.300947337112757	0.0739559449225503	0.611467111673601	0.18310330068524	0.329210433455823	0.146818694134788
Unigene0003353	turquoise	0.51	3.2	2.5	5.09	3.25	2.49	4.36	1.93	1.56	0.59		Unigene0003353	turquoise	272.859192437008	-0.484199	-0.393256	0.252370260415935	0.42280958770239	0.551867454841639	0.855008874321989	0.0082058298974601	0.374992219536475	0.739210915128131	0.667002042548872	0.156157307258212	0.260899595925144	0.481777879783124	0.223465953423823	0.0981417513921728	0.00161699245110356	0.982050955742318	0.285647435682566	0.0145660742663441	0.0351395605887737
Unigene0003363	turquoise	3.03	4.75	3.24	5.93	4.88	3.38	6.66	11.96	13.48	10.74		Unigene0003363	turquoise	4928.34447650595	0.962648331688719	-0.360653	0.455023012439925	-0.311894	-0.146939	-0.350584	-0.260249	-0.391937	-0.179493	-0.372683	8.13987520123099e-06	0.305927869714358	0.18638352554233	0.380316804525292	0.685421012173302	0.320609318519526	0.46772182883225	0.262646673784545	0.619767063184764	0.288863199117703
Unigene0003366	turquoise	6.12	9.16	6.15	10.91	11.38	9.35	12.94	28.07	28.52	26.3		Unigene0003366	turquoise	5669.55438780883	0.988478965538355	-0.369962	0.467638091835503	-0.279027	-0.208182	-0.404097	-0.285488	-0.456738	-0.265253	-0.465109	7.60198521189479e-08	0.292676938731467	0.172923302304023	0.434970122407639	0.563831471851211	0.24679089695101	0.423953908855107	0.184518330351641	0.45888994975263	0.175574370130203
Unigene0003379	turquoise	2.74	5.46	4.39	7.71	4.24	4.66	7.34	2.35	2.34	2.74		Unigene0003379	turquoise	604.497818700108	-0.616623	-0.193984	0.171281760364932	0.40882678264088	0.646960085501467	0.87813962287713	0.0385568172701692	0.444286554440698	0.754524244998316	0.705980322618318	0.0575959055415335	0.591271467842818	0.636121131194515	0.240772273046804	0.0431924440185326	0.000830736303989116	0.915782237153915	0.198309906383527	0.0116682380139436	0.0225133945565391
Unigene0003383	turquoise	0.62	1.9	1.97	1.25	2.41	2.35	2.88	11.75	9.25	8.93		Unigene0003383	turquoise	5344.34332100223	0.979667114887638	-0.373161	0.38690669567107	-0.316323	-0.266901	-0.490071	-0.165053	-0.464961	-0.385372	-0.524513	7.29689098606278e-07	0.288196041628678	0.269364642617266	0.373223628816293	0.455997882582924	0.1504584998221	0.648621822573623	0.175730305892854	0.271433136432641	0.11959373343021
Unigene0003401	turquoise	3.04	2.31	4.42	3.8	3.56	3.52	3.87	1.12	0.44	0.83		Unigene0003401	turquoise	3259.74086173506	-0.89933	0.133157830853698	-0.171246	0.478165024962165	0.426660048644666	0.632128542784082	0.344907794327781	0.187110425677371	0.406804656979193	0.411998673844341	0.000397303859005715	0.713827268210843	0.636191982347232	0.162147524036364	0.218828634874005	0.0498902253459685	0.329043928250601	0.604727299728862	0.243335364777689	0.236782492133449
Unigene0003411	turquoise	88.22	44.59	41.71	54.07	43.52	48.25	76.44	119.19	126.33	156.2		Unigene0003411	turquoise	3344.7112506744	0.904682403880078	0.0470901615544452	0.295112561230597	-0.383521	-0.192404	-0.540708	-0.263791	-0.506663	-0.342355	-0.552377	0.000321446765626047	0.897218390200487	0.407786916335164	0.273939531099692	0.594353323543608	0.106571284380932	0.461461961270983	0.135046570026232	0.332873951347424	0.0977675477790404
Unigene0003418	turquoise	0.18	2.03	2.63	2.84	2.72	5.6	2.91	0.36	0.84	1.58		Unigene0003418	turquoise	213.087537352387	-0.515933	-0.41464	0.24179870018325	0.632338494828813	0.303956264195059	0.615766389596377	0.0401835026715774	0.0694098340690418	0.260631454620234	0.213236428132014	0.126876447659725	0.233488762722825	0.500920613575442	0.0497908836675918	0.3931954034269	0.0580433440512416	0.912240386078322	0.848895370441273	0.467044072672318	0.554182530032854
Unigene0003420	turquoise	210.8	167.45	136.04	211.4	190.46	176.05	273.16	67.8	68.11	66.21		Unigene0003420	turquoise	1996.29529586598	-0.81758	0.352426665195475	0.0718945808342631	0.601767171902423	0.6868306145842	0.783231918874587	-0.163902	0.253717455141162	0.416606178423159	0.342759885157995	0.0038626996506459	0.317895317020834	0.843540985373972	0.0656796633555219	0.0282386498355578	0.0073668494612058	0.650941566247609	0.479361515504093	0.231053733889073	0.332265307948346
Unigene0003443	turquoise	0.81	1.27	1.17	2.36	3.52	2.47	4.94	7.52	7.18	6.35		Unigene0003443	turquoise	3943.41051381801	0.922188206091443	-0.418608	0.682740685804009	-0.0161926	0.0413703708701774	-0.171982	-0.343629	-0.573769	-0.261277	-0.547617	0.000145887991958325	0.22858907199583	0.0295787102269395	0.964587996498848	0.909657042208223	0.634720521363484	0.330960388273681	0.082859330656522	0.4659017566184	0.101300851065716
Unigene0003453	turquoise	1.19	1.12	1.09	1.67	2.1	1.76	2.37	3.41	4.61	5.03		Unigene0003453	turquoise	4143.39882193332	0.934678250198768	-0.326987	0.533332550346646	-0.171699	-0.141182	-0.347289	-0.28889	-0.544615	-0.278352	-0.524318	7.3578876059967e-05	0.356412860480472	0.112385432283612	0.635286665156047	0.697247880244582	0.325491658889782	0.418204906491963	0.103570255789796	0.436129914296191	0.11975605425644
Unigene0003462	turquoise	0	3.26	2.79	5.54	6.31	7.7	18.47	74.11	88.25	101.07		Unigene0003462	turquoise	5424.52246857267	0.982910342463532	-0.304911	0.392960009183126	-0.345936	-0.251766	-0.494051	-0.182716	-0.472616	-0.331455	-0.49913	3.65575562174851e-07	0.391636221244562	0.261291294500666	0.327507895354956	0.482863555019241	0.146668270504632	0.613386651165344	0.167776366730361	0.349484959403835	0.141917251145636
Unigene0003463	turquoise	0.77	0.92	0.59	0.97	1.18	0.86	0.98	3.34	3.06	3.76		Unigene0003463	turquoise	5445.91059929438	0.983813730283995	-0.292168	0.355297926681356	-0.367042	-0.326861	-0.527363	-0.235719	-0.444169	-0.318739	-0.481044	2.94513020495664e-07	0.412701271012778	0.313690771069713	0.296799539519016	0.356609164260819	0.117233625274247	0.512072849554484	0.19844303630872	0.369381526113165	0.159273017876788
Unigene0003465	turquoise	34.95	43.79	36.98	59.51	55.3	48.48	72.79	130.18	114.78	112.47		Unigene0003465	turquoise	5203.21748215549	0.971663801226277	-0.378358	0.524155723775183	-0.226139	-0.112779	-0.320829	-0.285732	-0.485208	-0.213269	-0.454505	2.72583601369038e-06	0.280995719715809	0.119891669879646	0.529851396744165	0.756408888725368	0.366073776834438	0.423540253739305	0.155169380331688	0.554119944006729	0.186949360510592
Unigene0003482	turquoise	0.57	1.61	2.19	2.41	1.45	2.34	3.1	6.15	6.93	7.77		Unigene0003482	turquoise	4879.04763197519	0.962605484419108	-0.426714	0.439085780697792	-0.31766	-0.183535	-0.399261	-0.104257	-0.455663	-0.237341	-0.418045	8.17686327226834e-06	0.218764091176561	0.204242755026413	0.371094922772171	0.611769558392647	0.253031107036787	0.774401549908661	0.185686061177167	0.50908766320141	0.229280404918184
Unigene0003497	turquoise	0.27	0.52	1.01	1.29	2.37	2.3	2.3	9.97	13.1	10.96		Unigene0003497	turquoise	5355.32552576417	0.980907756942268	-0.339036	0.40221386085055	-0.306781	-0.287348	-0.494976	-0.206791	-0.516315	-0.345219	-0.528742	5.68094935415082e-07	0.337888339012487	0.249210722759489	0.388588382867191	0.420805524781404	0.145796196433153	0.566498174276668	0.126546270615476	0.328578321328106	0.116102560153259
Unigene0003510	turquoise	4.44	4.04	1.38	1.77	1.91	1.18	2.44	0.09	0	0.09		Unigene0003510	turquoise	1219.55518433782	-0.750926	0.644893011794333	-0.443713	0.0881367637217216	0.222987283548222	0.234679651139541	-0.0816412	0.618185048888097	0.0932280964162389	0.363848654857528	0.0123089803297454	0.0440874314826119	0.198958790992406	0.808691542936769	0.535754559897031	0.513989396366065	0.82259544291478	0.0567864066036717	0.797826824038288	0.301343708725276
Unigene0003511	greenyellow	48.64	43.44	27.81	45.5	28.06	28.71	39.25	37.31	33.84	29.74		Unigene0003511	greenyellow	2.52046958378803	-0.225217	0.623612100469967	-0.33908	-0.3115	0.12403848878711	0.0443266303874057	-0.282907	0.451865384635682	0.400771599970436	0.427637371838466	0.531575474815974	0.0540318377063252	0.337821382609355	0.38095122491079	0.73280203453383	0.903225792247114	0.428339329996716	0.189846168089906	0.25107269268033	0.217660428349599
Unigene0003512	turquoise	35.11	39.81	19.48	34.69	26.36	28.5	38.13	32.84	23.43	23.46		Unigene0003512	turquoise	30.5615503490964	-0.315753	0.32098536519888	0.0363458426832875	0.139841882492856	0.432878996308147	0.416307127164442	-0.483016	0.517150438976892	0.294443180017249	0.347367777922012	0.374133076502114	0.365826186416156	0.920598415648343	0.700008202288095	0.211456150459834	0.231423156034904	0.157321203925432	0.125826628297629	0.408901686014154	0.325374425653094
Unigene0003513	turquoise	3.93	3.14	0.58	2.27	1.54	1.15	4.26	0	0.14	0		Unigene0003513	turquoise	645.061293264017	-0.667656	0.561627475622588	-0.0585054	0.334972240291584	0.607851791936561	0.548845880209614	-0.254195	0.427660322345098	0.246288554003379	0.304936273352891	0.0348954071321198	0.0911268926171771	0.872456499262649	0.344080216759356	0.0622843504678846	0.100380894104931	0.478505967192692	0.217633038337666	0.492751488308325	0.391594191684264
Unigene0003514	turquoise	2.19	2.91	2.34	4.77	3.8	2.56	3.98	10.9	9.7	9.3		Unigene0003514	turquoise	5397.90309280402	0.979377258446237	-0.345871	0.386691022983947	-0.364533	-0.262054	-0.434978	-0.233531	-0.436144	-0.174019	-0.384533	7.71925213083296e-07	0.327604994709969	0.269654772524239	0.300366271581751	0.464527443936699	0.209000683561654	0.516111221449049	0.207643842136207	0.630653042985265	0.272567751688586
Unigene0003520	blue	11.49	10.47	6.23	10.58	3.71	3.56	5.98	6.42	7.77	6.44		Unigene0003520	blue	43.7085365018668	-0.132706	0.570372832450162	-0.61107	-0.658363	-0.192946	-0.257584	0.0111799096428286	0.547725348925946	0.367183068161186	0.529691592534957	0.714765134930389	0.0851209588124529	0.0605360869719467	0.0384738056601459	0.593295064598415	0.472455094417285	0.975547004198346	0.101219421369686	0.296599983619193	0.115327287869202
Unigene0003522	turquoise	0.76	0.98	1.22	1.11	1.57	1.8	2.23	4.74	6.28	5.85		Unigene0003522	turquoise	5124.41273805948	0.97290105841949	-0.349814	0.455024046541092	-0.263074	-0.209301	-0.445141	-0.198889	-0.519519	-0.359193	-0.5437	2.28346359256628e-06	0.32174666822757	0.186382397684406	0.462726081397994	0.561688810134017	0.197344996015907	0.581734720518062	0.123799769548603	0.308033637541796	0.104268357799064
Unigene0003523	turquoise	0.22	0	0.08	0.27	0.08	0	0.44	1.42	1.26	1.78		Unigene0003523	turquoise	4969.7371782254	0.968583658275839	-0.202957	0.363267866971124	-0.383552	-0.212181	-0.486576	-0.175965	-0.489218	-0.264578	-0.471581	4.10329583766962e-06	0.573871332970092	0.302174061521817	0.273896714982102	0.556191600060106	0.153834712913049	0.626776140126369	0.1512780827779	0.460076731518902	0.168838569828332
Unigene0003524	turquoise	6.44	11.11	8.25	13.46	16.55	14.13	18.16	18.62	16.19	19.46		Unigene0003524	turquoise	840.891031056106	0.668575050564545	-0.602634	0.876592880805863	0.330460679182402	0.264571273774219	0.225593716554122	-0.465487	-0.438519	-0.0571203	-0.369946	0.0345543032901466	0.0651889016911982	0.000872027450991525	0.351021154995295	0.46008856510799	0.530870907041248	0.175175959036753	0.204896007795071	0.875456245121922	0.292699035716965
Unigene0003561	turquoise	0.16	0	0.17	0.19	0.57	0.08	0.2	4.52	4.02	3.7		Unigene0003561	turquoise	5648.70401929113	0.990415855555376	-0.272814	0.30148625179369	-0.402875	-0.359582	-0.578698	-0.174305	-0.484924	-0.35668	-0.513444	3.64911756430754e-08	0.44568844582477	0.39724508182882	0.248359639501345	0.307471524993612	0.079645578910717	0.63008231586489	0.155446899307122	0.31167770447294	0.129039014983296
Unigene0003562	turquoise	0.61	0.11	0.33	0.21	0.09	0.09	0.15	4.5	3.9	3.36		Unigene0003562	turquoise	5263.11051823829	0.977993778842842	-0.191629	0.219682864449635	-0.475692	-0.383404	-0.635795	-0.142318	-0.460893	-0.367047	-0.503242	9.99182555945098e-07	0.595868721461652	0.541971812629867	0.164641538056515	0.274097756199577	0.0481745033285362	0.694908476462234	0.180045784778613	0.296793288997632	0.138141050933964
Unigene0003583	blue	4.46	5.85	3.39	4.94	5.66	7.3	8.47	4.77	6.5	6.1		Unigene0003583	blue	61.1689977743451	0.0986773786455615	-0.256657	0.812841767544083	0.677791338357838	0.659383303466332	0.578788621719989	-0.606435	-0.138953	-0.0897579	-0.274319	0.786232828902323	0.4741082275848	0.00425391617977503	0.0312575476906942	0.0380692900974166	0.0795874533572292	0.0630643466234049	0.701841527363186	0.805228807237448	0.443080437704463
Unigene0003608	turquoise	20.82	22	16.48	24.04	27.59	23.48	35.25	93.39	93.44	90.85		Unigene0003608	turquoise	5934.04154511254	0.99875632889196	-0.288875	0.407312327300106	-0.331036	-0.245785	-0.488051	-0.245927	-0.482503	-0.338019	-0.519973	1.04508580087293e-11	0.418230648386541	0.242690450718307	0.350131981125064	0.493664361832465	0.152404905465615	0.493406553838372	0.157827274354136	0.339432054619043	0.123413481537874
Unigene0003617	turquoise	0.82	0.73	1.04	0.59	0.59	0.52	0.69	0	0.17	0.08		Unigene0003617	turquoise	3677.9139196213	-0.915566	0.337750453585418	-0.476418	0.180879449831845	0.27242441549828	0.364132487515675	0.486118253196718	0.448557623027874	0.198442531257136	0.449897931492126	0.000200611402742545	0.339841055668642	0.163907060334385	0.617019467338765	0.446363874771236	0.300938354047503	0.15428077126256	0.193513610237083	0.582601190489475	0.192022606057021
Unigene0003640	turquoise	7.84	10.36	10.94	15.11	9.1	8.19	12.61	27.22	29.15	31.91		Unigene0003640	turquoise	5083.28530716214	0.969666467051945	-0.338756	0.321523251584791	-0.45541	-0.274218	-0.475777	-0.104069	-0.389923	-0.156556	-0.326744	3.57086248065089e-06	0.338312717570875	0.364977555005953	0.185962220210012	0.443254989679122	0.164555480697763	0.774799143610381	0.265325084172478	0.66580458918084	0.356791737144957
Unigene0003641	turquoise	0.49	0.63	1.15	0.82	0.66	0.31	1.13	2.78	2.77	2.55		Unigene0003641	turquoise	4979.96134755633	0.968681029443508	-0.335473	0.321258183101732	-0.428982	-0.224229	-0.490077	-0.00229476	-0.4413	-0.2864	-0.421994	4.05314023075456e-06	0.343313859951384	0.365395634910018	0.216058991645799	0.53342559420664	0.150453336161148	0.99498023431226	0.201704206004073	0.422408525812382	0.224455164183675
Unigene0003650	brown	0	0.45	0.59	1.24	0.29	0.66	0.53	0	0.15	0.21		Unigene0003650	brown	60.7729384457182	-0.518336	-0.312053	-0.0523182	0.150947292055886	0.242612121757976	0.604227579011815	0.230468867428376	0.352125954257991	0.864359374920908	0.786889076661279	0.124810038772914	0.380061726436342	0.885866588588859	0.677224072785233	0.499436393022177	0.0642924766117745	0.521785144400755	0.318337358420428	0.00125324791331511	0.00691497288674562
Unigene0003657	turquoise	7.04	6.69	4.74	7.33	11.35	13.66	21.85	44.55	43.22	39.53		Unigene0003657	turquoise	5253.63147876683	0.97666584092385	-0.310462	0.534049490623956	-0.183146	-0.103944	-0.374236	-0.302485	-0.547392	-0.373549	-0.595847	1.26105408463927e-06	0.382624807395079	0.111811757120597	0.612537698429094	0.775063340594133	0.286698726303438	0.395605110803268	0.101469861685362	0.287655117461775	0.0690975913416321
Unigene0003659	blue	1.13	1.24	1.38	1.93	2.16	2.74	3.02	0.82	1.38	1.45		Unigene0003659	blue	212.912102717621	-0.413394	-0.224048	0.621436324483275	0.887312506783017	0.732324784893665	0.856931543886406	-0.266467	-0.170601	0.245884385488164	-0.00882643	0.235038796657074	0.533765599542824	0.0551253014422633	0.000614483279032181	0.0160195137700581	0.00153665137100412	0.456758486933145	0.637482625812875	0.493484514816806	0.980693683798987
Unigene0003667	turquoise	1.83	1.99	0.75	0.5	1.59	1.34	0.48	0	0	0		Unigene0003667	turquoise	1573.31047442166	-0.782581	0.433339332105261	-0.45956	0.230521880608711	-0.0545409	0.13579942480936	-0.101816	0.545148811648732	-0.0955472	0.227763932343889	0.00744936546995915	0.210916193757436	0.181474015210706	0.521686696699156	0.881046083121692	0.708356658220531	0.779572312441393	0.103164309406136	0.792888208915275	0.526818408467071
Unigene0003683	turquoise	0	0.48	0.34	0.32	0.44	0.74	0.82	3.51	5.24	4.12		Unigene0003683	turquoise	5031.06205802811	0.969867813053459	-0.334214	0.368887807821361	-0.347728	-0.283097	-0.504965	-0.183346	-0.44617	-0.350412	-0.49059	3.47784211819502e-06	0.345242338703902	0.294190210198966	0.324839204492528	0.428014620091834	0.136576582974594	0.61214400835308	0.196186737985124	0.320863011175707	0.149960862314632
Unigene0003684	red	0	0.05	0.12	0.22	0.04	0.08	0.28	0	0	0		Unigene0003684	red	55.0163375171887	-0.476928	-0.176295	0.306508820021361	0.444185362353028	0.786075342535678	0.863483735421875	0.152088122970025	0.149386462036234	0.657486805163217	0.491451456337724	0.16339255259254	0.626119367795722	0.389031458892536	0.198424373412654	0.00701376673708737	0.00128450351362623	0.674896467023617	0.680412576717819	0.0388233697592391	0.149137443669412
Unigene0003695	turquoise	0.99	3.08	1.05	3.46	3.7	2.7	3.59	31.4	27.33	21.93		Unigene0003695	turquoise	5475.71603622802	0.983524735627189	-0.307441	0.32303320725489	-0.389158	-0.326203	-0.533528	-0.209326	-0.435513	-0.324359	-0.473477	3.16006095806273e-07	0.387515646886717	0.362600523358548	0.266345857002825	0.357635997976997	0.112228751877433	0.561641131110741	0.208377067054957	0.360519550838348	0.166894872075579
Unigene0003699	blue	0	0	0	0	0.75	0.58	0.93	0	0	0		Unigene0003699	blue	391.235460275002	-0.336658	-0.17216	0.705051700485403	0.995128873777444	0.74145331874806	0.789791115426007	-0.363922	-0.260571	-0.0661913	-0.275071	0.341504973508554	0.634364242580553	0.0227707539990593	2.44880789817949e-09	0.0141133668416443	0.00657067778351167	0.301239341700614	0.467151837409561	0.855839334615855	0.441780765115664
Unigene0003700	blue	0	0	0	0	1.72	1.7	2.16	0	0	0		Unigene0003700	blue	388.443829954795	-0.347659	-0.179772	0.685502129409938	0.998158317466578	0.704221246860725	0.768743264020043	-0.369446	-0.266674	-0.076949	-0.284411	0.324942120785109	0.619213061668674	0.0286692809480279	5.02200350070576e-11	0.0230026161219478	0.00936395752842814	0.293404033678071	0.456395793175889	0.8326672422828	0.425780155343917
Unigene0003712	turquoise	0	0	0	0.4	0	0	0.14	3.05	3.75	2.52		Unigene0003712	turquoise	5235.42409058252	0.976497935628734	-0.270951	0.283534449304168	-0.439825	-0.341376	-0.554136	-0.17516	-0.439354	-0.276237	-0.436195	1.29748062228787e-06	0.448923793871599	0.427270878659732	0.20339367427299	0.334348913026639	0.0964813330342326	0.628378026225419	0.203934612062737	0.439768316312993	0.207584148007012
Unigene0003737	turquoise	22.61	34.14	26.69	40.55	40.93	54.8	64.47	145.94	169.32	156.42		Unigene0003737	turquoise	5535.75821043105	0.985609943053287	-0.354735	0.463545527952677	-0.271526	-0.205537	-0.431218	-0.249718	-0.494267	-0.321936	-0.516686	1.84377887435677e-07	0.314513231803153	0.177224626545875	0.447925136560515	0.56890514820967	0.213410826844675	0.486551121005925	0.146464571420843	0.364326509925144	0.126226298234047
Unigene0003743	turquoise	2.26	2.49	1.83	2.4	5.34	3.06	4.68	22.57	23.45	19.73		Unigene0003743	turquoise	5730.35612607822	0.992959520122167	-0.295016	0.371735713768401	-0.339625	-0.299997	-0.525625	-0.226963	-0.489756	-0.372317	-0.536954	1.0658919705003e-08	0.407947609363448	0.290187923148884	0.336996145452756	0.399695753968547	0.118669603110194	0.528313051132584	0.150760963472406	0.289374979149911	0.109506740995026
Unigene0003759	turquoise	0.32	0	0	0.19	0	0	0	0.49	0.43	0.81		Unigene0003759	turquoise	2244.05733071393	0.839055806919264	0.088320255005222	0.0740842310576143	-0.549799	-0.419163	-0.657214	-0.185121	-0.417366	-0.197813	-0.384631	0.00240568762480241	0.808299456499115	0.838827277224661	0.0996708921945785	0.227909100248596	0.0389324764545056	0.608642466935954	0.230116277540813	0.583821527322396	0.272434791968558
Unigene0003788	red	0	0	0	0.42	0.18	0.74	1.04	0	0	0		Unigene0003788	red	42.1131925432806	-0.352697	-0.141977	0.613148927053505	0.789215288973551	0.821593119782918	0.854862621829107	-0.291437	-0.143682	0.306250054483791	0.0250321216990653	0.317498818363871	0.695610134945758	0.0594241303292102	0.00663800243756656	0.00355209831294865	0.00162322576855667	0.413926636839689	0.692104693100161	0.389452600722306	0.94527653249129
Unigene0003789	turquoise	0.07	1.05	0.47	2.13	1.68	0.39	0.06	0	0.08	0		Unigene0003789	turquoise	192.018725250667	-0.502989	-0.196206	-0.192516	0.100627573814781	-0.0890815	0.412106102748276	-0.0169274	0.45128793912016	0.739237840068541	0.745737839517635	0.138371291151025	0.586943887231559	0.594134472673178	0.782092616417591	0.806673132371754	0.236648018380048	0.962981849754014	0.190483442956454	0.0145605792292679	0.0132758728201072
Unigene0003791	pink	0	0	0	0.24	0	0	1.18	0	0	0		Unigene0003791	pink	56.0601382621103	-0.168989	-0.0383674	0.622554127587522	0.56278689804418	0.977589645651404	0.790716140996417	-0.157915	-0.0729156	0.2519644843813	0.0349739730934021	0.64071388389875	0.916194838961444	0.054561723120625	0.0903155361252187	1.07410194269063e-06	0.00646354305898624	0.663046787623416	0.841342449009659	0.482506724179575	0.923587945185275
Unigene0003792	turquoise	0	0.96	0.26	1.93	0	0	1.27	0	0	0		Unigene0003792	turquoise	149.802245120899	-0.389825	-0.115627	0.0463683821242214	0.0518590566235555	0.492296973710586	0.663235541965178	0.0209016232621592	0.524276432207575	0.859639088498106	0.814752870519577	0.265455255251386	0.7504210059966	0.89878696194352	0.886862907392262	0.148331729594044	0.036568125907696	0.954297668939311	0.119790964058748	0.00142847405076016	0.00409286487721916
Unigene0003818	turquoise	0.25	0.13	0.11	0	0.57	0.27	0.21	43.64	31.43	23.6		Unigene0003818	turquoise	4737.48431674165	0.958057879191992	-0.259233	0.259930612855165	-0.415371	-0.351832	-0.57307	-0.166939	-0.439926	-0.355132	-0.488482	1.28692049662149e-05	0.469523875603563	0.468286212421274	0.232582257139022	0.318769208980094	0.0833211750783325	0.644828125842883	0.203277447731993	0.313933273188135	0.15198841995668
Unigene0003822	turquoise	84.22	117.97	96.48	146.31	98.54	91.72	145.64	45.22	43.35	44.2		Unigene0003822	turquoise	1767.78660511577	-0.794475	0.0298061016590534	0.00681457188381755	0.422418534330207	0.623183851695305	0.837870069370594	0.0565396830655994	0.505458043318634	0.664870355820457	0.686058533927024	0.00604098171220776	0.934857046424856	0.985093816236182	0.223940025085124	0.0542459133164552	0.00247362709621991	0.876714059585945	0.136131232991525	0.035943339729609	0.0284883795530222
Unigene0003823	turquoise	51.62	88.48	70.34	98.31	85.79	61.62	101.06	34.55	35.69	36.63		Unigene0003823	turquoise	1444.18896596694	-0.761514	-0.11237	0.0819639303786751	0.485680313186782	0.60418515579059	0.865759440127371	0.0525421676319386	0.521954810928918	0.607476367202071	0.664910977084849	0.0104909352413833	0.757270896578256	0.821903581377924	0.154707818031006	0.0643162307249128	0.00120442638344766	0.885380784492335	0.121737120516789	0.0624904282241729	0.0359279078712762
Unigene0003838	turquoise	8.1	14.11	10.05	16.86	18.83	14.01	16.79	44.22	41.39	41.21		Unigene0003838	turquoise	5567.47238500504	0.985488100632363	-0.399058	0.431475708947866	-0.302766	-0.270928	-0.433903	-0.256873	-0.442786	-0.259885	-0.444842	1.90674220699944e-07	0.253294734870981	0.21310705966793	0.395144253298275	0.448964968605667	0.210255897519976	0.473722100322594	0.200010731605717	0.468367504943774	0.197682488982423
Unigene0003841	turquoise	3.78	6.35	3.34	6.53	6.22	5.1	9.45	19.18	17.05	16.67		Unigene0003841	turquoise	5386.07639338407	0.978853416089145	-0.352093	0.487144377169591	-0.271041	-0.133618	-0.363071	-0.29275	-0.415744	-0.264998	-0.451463	8.52855398113925e-07	0.318386015204779	0.153282965788017	0.448768768850626	0.712874282877738	0.302455411662253	0.411727848898372	0.23212012407979	0.459337724374214	0.190290569851879
Unigene0003867	turquoise	3.2	3.05	3.08	4.26	4.62	3.18	5.81	15.95	14.95	13.06		Unigene0003867	turquoise	5718.78366681917	0.991618335197167	-0.29466	0.402054376608432	-0.33131	-0.231527	-0.470604	-0.221722	-0.496516	-0.31038	-0.505454	2.13758973221806e-08	0.408540956780913	0.249416238846215	0.349709678708756	0.519821057060591	0.169845248974035	0.538132332545595	0.144351064454138	0.382758115856485	0.136135083859923
Unigene0003872	turquoise	1.09	4.79	2.86	2.78	6.89	6.38	10.36	58.44	55.77	55.62		Unigene0003872	turquoise	5908.91708460929	0.998238469720335	-0.316354	0.372725579510617	-0.355031	-0.287609	-0.523781	-0.195245	-0.468818	-0.370254	-0.521844	4.20358839798771e-11	0.373174020985628	0.288803700387924	0.314080055553976	0.420366211985442	0.120204938093418	0.588812953103888	0.171695286509557	0.29226639827179	0.121830713653741
Unigene0003873	turquoise	0.87	3.22	3.24	3.98	4.93	5.89	6	26.35	23.99	23.53		Unigene0003873	turquoise	5787.07238265703	0.993780210481783	-0.368762	0.396481514598896	-0.326508	-0.283999	-0.49257	-0.193451	-0.483659	-0.338352	-0.507995	6.49883699965098e-09	0.294368044689302	0.256656770513064	0.357160124850752	0.426480983961116	0.148072274590191	0.592310504872121	0.156687975869557	0.338926278984178	0.133853288735645
Unigene0003874	blue	0	0	0	0	2.8	1.54	3.39	0	0	0		Unigene0003874	blue	364.877377301434	-0.318912	-0.161076	0.713913965983555	0.974909791830662	0.767591582094855	0.798753688790689	-0.35195	-0.249477	-0.0534099	-0.260048	0.369106589817482	0.656646138862001	0.0203958017188613	1.68212705073781e-06	0.00953748803180704	0.00558425873640373	0.318596885877767	0.486984416219458	0.883498493054794	0.468077906244276
Unigene0003878	turquoise	8.62	10.16	7.22	12.43	12.37	13.36	16.63	39.66	50.14	43.09		Unigene0003878	turquoise	5460.39748992366	0.983638044750635	-0.309484	0.419552571377924	-0.313455	-0.242288	-0.465909	-0.257415	-0.479094	-0.311157	-0.500113	3.07444056725418e-07	0.384204845058912	0.22743187582504	0.377809096041317	0.500027825219215	0.174732758995801	0.472756384318258	0.161216598228378	0.381503887980122	0.14100889022927
Unigene0003879	turquoise	1.14	1.93	1	1.85	3.31	4.15	4.42	6.82	8.06	8.71		Unigene0003879	turquoise	3961.95793574884	0.926342726488849	-0.397363	0.621027319149093	-0.0545593	-0.0841547	-0.287575	-0.364245	-0.542717	-0.362339	-0.593865	0.000117740848122111	0.255503493504164	0.0553324743170065	0.881006224140619	0.817209803007205	0.420422076521804	0.300777533141514	0.105021723540073	0.303504911771883	0.0702672255638644
Unigene0003897	blue	0	0	0	0	4.25	3.39	1.43	0	0	0		Unigene0003897	blue	191.554415513553	-0.350636	-0.205417	0.432909690904985	0.859960440830152	0.231987164605968	0.487046157306286	-0.362797	-0.257476	-0.129476	-0.276459	0.320532349429172	0.569136243200089	0.211420122104523	0.00141601242354364	0.518968624958597	0.153378305510016	0.302848657506664	0.472648325768786	0.721470908789088	0.439385528329964
Unigene0003908	red	0.19	2.94	1.73	3.2	1.96	2.03	3.97	1.16	1.42	1.05		Unigene0003908	red	63.650332800677	-0.387722	-0.46023	0.415019498250518	0.47569688782954	0.717628257484457	0.896958561212188	-0.0369099	0.43173470593388	0.564874724614708	0.563562390290161	0.268269041078734	0.180755584389538	0.233017595886448	0.164636811974596	0.0194534422798222	0.000434798347358254	0.919369433724706	0.212801804622653	0.0888661725967328	0.0897754392966745
Unigene0003911	turquoise	0.31	2.58	1.4	1.38	1.35	1.23	3.14	0	0.33	0.46		Unigene0003911	turquoise	429.268500006007	-0.59379	-0.239113	0.259913742685034	0.526489897054033	0.755023236776581	0.839433512722189	0.0665729632505745	0.551075125978436	0.275873767908795	0.455864686852391	0.0703112463572605	0.505834720508472	0.468316130304034	0.117953633320451	0.0115812606940455	0.00238433177275827	0.855015347389458	0.0987258088616935	0.440395065425528	0.185466869176697
Unigene0003924	turquoise	0	2.43	1.44	0.49	2.23	2.73	1.26	0	0	0		Unigene0003924	turquoise	580.481301458051	-0.652098	-0.338794	0.0449941239809456	0.588493252736467	0.20895634406522	0.517476111838216	0.0455260167825531	0.428632579268809	-0.0384318	0.226796104187248	0.0410209703522732	0.338256	0.901774369734178	0.0735016508695607	0.562348478384818	0.125546761437662	0.900617989968427	0.216474522991964	0.916054458514887	0.528624100363742
Unigene0003931	turquoise	1.77	4.74	3.15	6.36	15.96	11.76	25.45	28.02	34.58	30.42		Unigene0003931	turquoise	2900.57565091891	0.870715561123561	-0.417665	0.763513451271534	0.101059630930162	0.144950159090078	-0.0898168	-0.374466	-0.577891	-0.319691	-0.596554	0.00104266176183829	0.229748388625746	0.010170203139661	0.781176033437987	0.689499956518759	0.805103093919216	0.28637798569628	0.0801662463389755	0.3678728827384	0.0686834870531502
Unigene0003932	turquoise	0	1.5	0.89	1.8	1.03	1.77	0.99	0.67	0	0		Unigene0003932	turquoise	464.428622883126	-0.606057	-0.388522	-0.00472745	0.366089703435007	0.22118062375928	0.638715267946567	0.028471751750752	0.495507959302938	0.571114832017549	0.644799422996524	0.0632733954797589	0.267197069231416	0.989658939591144	0.29815105338399	0.539150229755936	0.0468360620934957	0.937768506779185	0.145296047814291	0.0846234308231633	0.0441282443556505
Unigene0003935	turquoise	36.66	61.82	53.67	71.61	72.84	77.58	79.39	145.97	143.12	123		Unigene0003935	turquoise	4712.29630353423	0.954040292904657	-0.496253	0.518740435064248	-0.193867	-0.181378	-0.324841	-0.267149	-0.461167	-0.240462	-0.445931	1.84642288196242e-05	0.144597276503197	0.124463924803071	0.591498332566528	0.61603288834243	0.359764235564119	0.455562617590189	0.179753689761064	0.503363414395202	0.196454732922591
Unigene0003937	turquoise	0.8	0.71	0.38	0.42	0.62	0.43	1.07	2.95	2.84	2.82		Unigene0003937	turquoise	5554.82719732039	0.98850354277143	-0.199418	0.361882103059006	-0.367874	-0.23313	-0.527652	-0.241062	-0.44698	-0.400269	-0.543861	7.53754802237535e-08	0.580711156535887	0.304160182770206	0.295621880731025	0.516852671957862	0.116995782394951	0.502266055542909	0.195276904652724	0.251723669336719	0.104145099552635
Unigene0003938	turquoise	0.91	1.75	1.01	1.98	1.02	1.01	1.26	4.63	4.93	2.64		Unigene0003938	turquoise	3342.34388821119	0.897435998080916	-0.311161	0.2249374178796	-0.466908	-0.324102	-0.478824	-0.187612	-0.266717	-0.162131	-0.269789	0.000427049853667331	0.381497776799512	0.532098908301454	0.173685535696809	0.360922048914017	0.161487057194704	0.603741111577207	0.456319808155418	0.654515230780263	0.450948229801656
Unigene0003946	turquoise	0	0	0	0	0	0.07	0.05	3.01	3.31	2.6		Unigene0003946	turquoise	5603.80311753107	0.989074072092638	-0.268547	0.287290753394264	-0.426045	-0.355908	-0.58715	-0.169708	-0.455266	-0.358776	-0.497721	6.15326845291769e-08	0.453116413033409	0.420902902215121	0.219565979009681	0.31280086429078	0.0743256123523568	0.639271758566958	0.186118109318031	0.308636342225852	0.143225796157501
Unigene0003954	greenyellow	20.31	5.61	4.66	5.69	3.91	6.46	3.87	1.34	3.04	2.28		Unigene0003954	greenyellow	27.0687899627688	-0.491459	0.959291700506338	-0.580418	-0.122486	-0.111884	-0.21257	-0.108053	0.09756908911002	-0.0480196	-0.00437097	0.149130494989851	1.1437599877648e-05	0.0785439095917034	0.736046427355557	0.758294305908454	0.555451596172071	0.766373767576019	0.78858785651027	0.895199081280346	0.990438691771842
Unigene0003956	turquoise	2.89	6.31	5.63	8.91	4.76	4.76	10.62	23.94	21.63	19.45		Unigene0003956	turquoise	5179.98530540381	0.971494618111461	-0.380629	0.419101805603523	-0.355758	-0.152873	-0.380039	-0.163007	-0.400665	-0.190077	-0.371115	2.79094784370281e-06	0.277879174627399	0.227983878310604	0.313020372132792	0.673296823253765	0.278687115556099	0.652747047071727	0.251210745110589	0.598905139038084	0.291057824819259
Unigene0003968	turquoise	1.97	2.84	1.4	3.29	2.83	2.47	4.16	10.31	9.6	10.16		Unigene0003968	turquoise	5768.93827271997	0.992414346786049	-0.313953	0.428619598270498	-0.330449	-0.213287	-0.438907	-0.272335	-0.432741	-0.269962	-0.456811	1.43546034697053e-08	0.377011564760114	0.216489967465377	0.351038875224416	0.554085442916044	0.204448311227917	0.446519144305671	0.211617822715038	0.450646773887857	0.184439565328795
Unigene0003974	turquoise	1.18	1.31	1.56	1.49	1.16	0.98	0.51	0.14	0.11	0.06		Unigene0003974	turquoise	3478.04017270829	-0.907545	0.216946284191822	-0.636057	0.0273811259797048	-0.0582171	0.268955032526456	0.41353288154488	0.563404368225169	0.451189493642245	0.685773917993874	0.00028555254802681	0.547142281542368	0.0480531642223008	0.940148672474631	0.87308086757319	0.452404124465243	0.234866133733593	0.0898853267118255	0.190592213372926	0.0285808178182931
Unigene0003986	turquoise	0.09	0.04	0.03	0.15	0.23	0.07	0.37	2.28	2.27	1.98		Unigene0003986	turquoise	5878.43961503427	0.997331014657768	-0.27507	0.360255424487232	-0.369321	-0.282779	-0.524949	-0.206815	-0.486494	-0.341031	-0.514625	2.21294785452832e-10	0.441782504240107	0.306500378800098	0.293579787251325	0.428556983430056	0.119230423088824	0.566450512387791	0.153915314289947	0.334869833236032	0.128010174447561
Unigene0003991	turquoise	6.56	8.33	6.4	10.95	9.43	9.67	11.57	22.87	25.84	25.63		Unigene0003991	turquoise	5538.33	0.984734852077498	-0.348353	0.442022211796312	-0.311496	-0.229659	-0.426664	-0.264062	-0.461205	-0.238174	-0.446217	2.33240682950005e-07	0.323911354548987	0.200880497406905	0.380958775117899	0.523290366011799	0.218824496258464	0.460984588184907	0.179712511161732	0.5075576095164	0.196133050672248
Unigene0004000	turquoise	0.98	1.02	0.98	1.02	2.08	1.14	2.34	9.73	10.78	9.67		Unigene0004000	turquoise	5804.96767015869	0.995476271107294	-0.290886	0.375603329826991	-0.349297	-0.281982	-0.522476	-0.203423	-0.489184	-0.36758	-0.531215	1.82223684044528e-09	0.414850333299768	0.284799667677565	0.322510915559928	0.429915098197144	0.121298114684649	0.572974217014369	0.15131133766467	0.296037954481728	0.114090406992648
Unigene0004001	blue	0	0	0	0	0	0.04	0	0	0	0		Unigene0004001	blue	38.8027876623384	-0.222963	-0.13193	0.108060662252593	0.413707011847084	-0.0371164	0.127840863611224	-0.190168	-0.152559	-0.116237	-0.183922	0.535800648311777	0.716373395305175	0.766358281938731	0.234649184572844	0.918919647461675	0.724873898649234	0.59872798069164	0.673936602787818	0.749140121055009	0.6110061770856
Unigene0004003	turquoise	29.97	53.81	40.24	66.72	55.02	52.41	72.38	95.9	105.24	106.21		Unigene0004003	turquoise	4062.93862446005	0.924603656818344	-0.499223	0.580695475661023	-0.19011	-0.0508065	-0.196896	-0.283624	-0.373539	-0.0838174	-0.309512	0.000128983464195672	0.141831887283729	0.0783668559264259	0.598841244549009	0.889147211251111	0.585603053061967	0.427117979169528	0.287668727657458	0.817932124627877	0.384159644950277
Unigene0004004	turquoise	26.03	27.16	15.2	21.39	19.73	20.22	23.22	27.26	30.23	28.75		Unigene0004004	turquoise	798.45171156759	0.7002944510471	0.147762728613294	0.16790218939051	-0.39492	-0.180152	-0.440207	-0.548447	-0.00725268	-0.28425	-0.291677	0.0241210052459876	0.683734426256308	0.642894212040646	0.258706386627765	0.618459808794988	0.202954955314358	0.100679217970524	0.984135598787097	0.426054430304595	0.413523976696578
Unigene0004007	turquoise	18.13	17.74	13.68	22.31	20.32	17.08	26.64	35.47	34.25	34.84		Unigene0004007	turquoise	4453.06918001397	0.945427268965993	-0.257701	0.55666633966521	-0.200532	-0.0244019	-0.266558	-0.384887	-0.474794	-0.165839	-0.443358	3.63205246998768e-05	0.472246916854268	0.0946512112317598	0.578555153430488	0.946652573957562	0.456599638261139	0.272088440502045	0.165552982607171	0.647041000007749	0.199361415817139
Unigene0004009	turquoise	118.81	145.03	112.86	183.45	164.99	166.62	203.73	313.56	323.95	286.09		Unigene0004009	turquoise	4925.63855621883	0.961352112694858	-0.388402	0.542816801409487	-0.202289	-0.115583	-0.297773	-0.348623	-0.471132	-0.184334	-0.43649	9.31527549496422e-06	0.267358104637719	0.10494484277668	0.575161199449231	0.750512161928446	0.40337093810227	0.323510298016393	0.169300928655835	0.610193477631955	0.20724158789391
Unigene0004017	turquoise	0.18	2.11	2.14	3.22	1.88	2.3	2.15	0.42	0.28	0.34		Unigene0004017	turquoise	965.17014169149	-0.7011	-0.360648	0.0018263258441096	0.387958482189968	0.369232811648827	0.757109788051704	0.218403466587422	0.458622943096794	0.694298273215733	0.732218476540364	0.0238886006061339	0.305935253166083	0.996004925541463	0.267952193019835	0.293703799348509	0.0112224882586931	0.544386672169853	0.182481529607597	0.0258999796168408	0.0160427115604341
Unigene0004024	turquoise	2.22	3.63	2.15	4.35	8.94	16.73	21.78	19.58	13.12	15.35		Unigene0004024	turquoise	348.006419779282	0.558040546184086	-0.39302	0.882062284351677	0.471996328281643	0.449347126868845	0.245067473744352	-0.454298	-0.56073	-0.284248	-0.599494	0.0936664450212987	0.261211809615539	0.000732422606789162	0.168411749290125	0.192634522852332	0.494967539763789	0.187175512892549	0.0917582354185617	0.426057544893594	0.066978606070792
Unigene0004026	turquoise	0.1	0.38	0.27	0.3	0.31	0.58	0.63	2.31	2.33	2.54		Unigene0004026	turquoise	5676.24986732771	0.990791314807126	-0.350614	0.397978634265641	-0.336428	-0.264165	-0.494711	-0.190219	-0.457177	-0.35257	-0.505023	3.1114391185623e-08	0.320565426529014	0.254700346401836	0.341856247795878	0.460803184258591	0.146046077011849	0.598627685286163	0.18404302316225	0.31768410067913	0.136524134387521
Unigene0004043	turquoise	18.75	22.05	16.37	24.99	35.69	27.58	41.38	116.41	116.74	115.55		Unigene0004043	turquoise	5874.03728838631	0.996811263236586	-0.316697	0.434728046165932	-0.296516	-0.239141	-0.469429	-0.251841	-0.499576	-0.345299	-0.534087	4.50598705402163e-10	0.372626514754248	0.209292101558992	0.405454254633034	0.505782545862541	0.171060547111714	0.482728511510457	0.141505054685491	0.328458973982008	0.111781542841543
Unigene0004057	turquoise	0	0.68	0.35	0.56	0.34	0.42	0.56	5.63	5.59	6.64		Unigene0004057	turquoise	5572.81469945581	0.98753514124598	-0.313709	0.309021056253775	-0.428557	-0.340542	-0.557969	-0.149793	-0.410978	-0.321543	-0.449307	1.04043874281612e-07	0.377402375174051	0.38495429712695	0.216563900529096	0.335608302546534	0.0937174337931076	0.679581332454193	0.238062888428818	0.364946353373827	0.19267892546344
Unigene0004061	turquoise	0.07	0.52	0.29	0.4	0.21	0.43	0.23	0	0	0		Unigene0004061	turquoise	1342.45991091741	-0.765386	-0.222033	-0.233714	0.245290542974114	0.181781817077949	0.547239328475834	0.167182676921645	0.727232019017475	0.462609349651294	0.726198859257759	0.00987617299010603	0.537548026991959	0.515772207853715	0.494562390545608	0.615233920185941	0.10158449993599	0.644339287984759	0.0171572845847685	0.178217384883986	0.0173947629255075
Unigene0004063	turquoise	0.84	1.08	2.12	1.37	0.81	0.96	0.82	0.55	0.32	0.18		Unigene0004063	turquoise	977.51202879149	-0.721652	-0.0279887	-0.5412	-0.0534784	0.0447723433628405	0.245067750336709	0.766936727983922	0.404953794414228	0.382400078104831	0.609073473035023	0.0184670101043664	0.938822735271527	0.106190772950043	0.883349986466422	0.902256588751699	0.494967037315678	0.00963716329500501	0.24569470404034	0.275462547378967	0.0616168388307786
Unigene0004066	turquoise	1.82	4.08	2.13	4.35	5.43	3.64	6.6	17.2	14.68	14.41		Unigene0004066	turquoise	5496.85921898718	0.982877436932938	-0.375915	0.475214079689607	-0.262632	-0.185147	-0.392581	-0.273811	-0.448762	-0.294087	-0.48002	3.68384677563497e-07	0.284368382098256	0.165126419446162	0.463507073045724	0.608590508199899	0.261792649242027	0.443959612160524	0.193285274776513	0.409496204774869	0.160291968156804
Unigene0004069	turquoise	2.47	3.47	2.04	6.33	2.2	4.3	5.64	11.14	14.27	12.84		Unigene0004069	turquoise	4627.72963771779	0.952538425443812	-0.318149	0.406547034913582	-0.360937	-0.195135	-0.392316	-0.254631	-0.407664	-0.123882	-0.345323	2.09601515698534e-05	0.370317565580389	0.243662999027221	0.305519023767643	0.589027215427309	0.262143446016709	0.477725529734549	0.242244107791404	0.733128421185998	0.328423161759764
Unigene0004073	turquoise	1.65	2.85	1.25	1.98	2.91	2.48	4.18	22.57	20.45	18.97		Unigene0004073	turquoise	5836.78577951227	0.995785178157729	-0.292876	0.35092372641721	-0.374594	-0.295291	-0.532794	-0.211462	-0.44888	-0.362566	-0.50903	1.37371511835392e-09	0.411517559902727	0.320107821585323	0.286200699974052	0.407490142142389	0.112817227317563	0.557562887720468	0.193154479144341	0.303178697055543	0.132929983327385
Unigene0004074	turquoise	17.54	19.68	13.15	23.03	21.55	28.17	36.02	72.07	66.25	82.23		Unigene0004074	turquoise	5206.07926823871	0.975096183563972	-0.309042	0.481369776719901	-0.255173	-0.166183	-0.408773	-0.281241	-0.491725	-0.309015	-0.519966	1.63306472858544e-06	0.384920528562367	0.15894924909663	0.476757644274092	0.646349207121884	0.240840188464611	0.431180395388005	0.14887603390331	0.384964731445518	0.123420074292594
Unigene0004075	turquoise	0.78	0.25	0.42	0	0	0.83	0.33	4.76	4.6	2.95		Unigene0004075	turquoise	4478.76893731472	0.950458522124442	-0.187909	0.228502926139512	-0.423151	-0.367764	-0.62699	-0.168568	-0.473881	-0.42691	-0.552648	2.48197927559002e-05	0.603158147521272	0.525441350696621	0.223052212391797	0.295777890287718	0.0523629242550208	0.641558083780777	0.166483176230203	0.218529348786596	0.0975686153431229
Unigene0004080	turquoise	0	9.26	6.94	10.97	7.93	7.36	9.87	1.91	2.01	1.47		Unigene0004080	turquoise	663.193836711184	-0.634982	-0.431516	0.161800956497067	0.472196695711281	0.506844606849693	0.850521780224053	0.114935988070464	0.506321107139334	0.624569436874032	0.688593619309084	0.0485515252423322	0.21305903851976	0.655181746483966	0.168206042970042	0.134883058093856	0.00181628093250725	0.751872644844181	0.135353478648654	0.0535553049544125	0.0276740201569722
Unigene0004087	turquoise	0.48	7.66	3.44	4.43	2.16	4.45	0.55	0	0	0		Unigene0004087	turquoise	531.069257632826	-0.640517	-0.232558	-0.422515	-0.0173578	-0.10116	0.279072945728076	0.218516618088003	0.849763502446189	0.370097038151285	0.757296238264849	0.0460228090259449	0.517910971822836	0.223822558186443	0.962041302408037	0.78096229114132	0.434892023872858	0.544172927243618	0.00185163410334824	0.292487240749283	0.0111908139838577
Unigene0004090	turquoise	230.12	110.18	162.84	70.32	57.73	143.46	39.3	4.09	3.6	6.08		Unigene0004090	turquoise	1506.11028674356	-0.757405	0.657813100068899	-0.720529	-0.0513893	-0.134565	-0.101508	0.310442619010001	0.283774423419945	-0.0444285	0.183667705447807	0.0111724083460849	0.0386929185676727	0.0187386519046269	0.887882331518977	0.710911516327316	0.780224660389994	0.382656484345735	0.426862724184662	0.903004344968767	0.611508118021097
Unigene0004092	turquoise	42.02	91.66	63.58	60.11	40.64	37.26	26.41	0	0.21	0.6		Unigene0004092	turquoise	2277.64846257014	-0.842777	0.0926884551600584	-0.582754	-0.0318116	0.0162119401852337	0.303276751918539	0.356306003500868	0.84554710647886	0.381117188868631	0.776730694455802	0.00220120814150782	0.798976950828465	0.0770629062767111	0.93048242600957	0.964545700171833	0.394307494341853	0.312221545083329	0.00205736403292918	0.27721202301225	0.0082211867742948
Unigene0004094	turquoise	5.71	1.69	2.81	1.05	0.45	0.7	0.75	0	0	0		Unigene0004094	turquoise	392.349531022949	-0.56527	0.86535794054885	-0.732493	-0.250071	-0.108888	-0.237687	0.269849354201318	0.221934008593736	-0.0655897	0.119061653015589	0.0885937804623186	0.00121828305338603	0.0159829319577738	0.485914750162341	0.764611640194796	0.508450620697746	0.450843585636156	0.537733175903135	0.857138263219063	0.743213355696581
Unigene0004101	turquoise	3.28	5.27	2.75	5.89	14.6	9.96	23.29	33.02	33.2	41.15		Unigene0004101	turquoise	4003.79360415101	0.927975444634193	-0.360774	0.655885922336891	-0.048503	0.0184744173176262	-0.23415	-0.32845	-0.549548	-0.341257	-0.586087	0.000107860173702101	0.305753352700702	0.0394676913074209	0.894148876023407	0.959601002343351	0.514968130436413	0.354136433436575	0.0998574908909187	0.334528221989424	0.0749813612150075
Unigene0004108	turquoise	3.21	4.26	4.56	5.38	5.09	3.41	6.26	16.31	13.12	12.51		Unigene0004108	turquoise	5258.13287809379	0.975451901834008	-0.347685	0.379526333133133	-0.357539	-0.226581	-0.44788	-0.15528	-0.444924	-0.265507	-0.437758	1.54240440213768e-06	0.324902563400757	0.279389825534642	0.310429389190039	0.529025177186672	0.194269604609601	0.668397344703612	0.197589811217651	0.458443821027116	0.205773869710049
Unigene0004110	green	0.37	1.2	0.33	1.42	0.64	0.26	0.53	0	0.07	0.19		Unigene0004110	green	63.9968355161913	-0.598316	-0.0225964	-0.253802	-0.00220946	0.149168199103773	0.502465949188435	-0.0234134	0.766320731014561	0.775234180223851	0.911945232975704	0.0676582971405749	0.950595573276529	0.479210911263178	0.995166838383617	0.68085881474915	0.138848793513384	0.94881136343726	0.00973159224164828	0.0084273419323124	0.000236235077508183
Unigene0004131	turquoise	0	1.64	2.63	3.93	0.56	1.74	3.1	0	0.1	0.27		Unigene0004131	turquoise	411.199748005204	-0.573927	-0.254201	0.0232192226041182	0.231958650820132	0.52190462526291	0.729679471881548	0.34867170687933	0.365682935180199	0.760971210116496	0.72805621892338	0.0827548507381836	0.478494840902575	0.949235325330943	0.519021461701445	0.121779405561007	0.0166037255705913	0.323438030480537	0.29872920286533	0.0105792498586901	0.0169694591936035
Unigene0004147	turquoise	2.83	3.02	1.64	2.33	3.26	2.93	5.23	19.24	21.76	20.76		Unigene0004147	turquoise	5777.09566511858	0.994656420952016	-0.264936	0.366913378192399	-0.366092	-0.275723	-0.529417	-0.219566	-0.464169	-0.367088	-0.522472	3.54421006910471e-09	0.45944674067209	0.296982170896434	0.29814760709403	0.440655443111053	0.115551365730778	0.542192736075757	0.17656571536497	0.296734045802289	0.121301753437551
Unigene0004149	turquoise	1.38	2.09	1.91	3.02	2.26	1.64	2.97	8.05	7.71	6.35		Unigene0004149	turquoise	5414.94985736591	0.980169497319775	-0.349596	0.372780078400707	-0.38018	-0.242373	-0.446388	-0.184787	-0.424258	-0.21679	-0.397601	6.60602910216476e-07	0.32206883979379	0.288727592635785	0.278494148275099	0.499872108859144	0.19594167743614	0.609301492260983	0.221715325880503	0.547438445329783	0.255192434271826
Unigene0004151	turquoise	7.79	6.02	4.35	8.09	9.78	7.37	10.91	19.19	18.29	17.67		Unigene0004151	turquoise	4997.41101440439	0.968134684834682	-0.228708	0.516520702273339	-0.192982	-0.139459	-0.376726	-0.395111	-0.557452	-0.298833	-0.567203	4.34056762806155e-06	0.525060268920189	0.126368888173905	0.593226078297145	0.700798140034717	0.283245185305982	0.258455342562396	0.0940876452825863	0.401617276244933	0.0872672447345528
Unigene0004152	turquoise	8.16	4.09	2.76	4.53	5.06	3.74	4.51	0.67	0.92	0.86		Unigene0004152	turquoise	1823.64081962795	-0.805376	0.741000411108724	-0.341451	0.294252962498021	0.238177813985404	0.313987093369849	-0.182673	0.255583197612927	0.20558753961279	0.225251667303997	0.00492669950741314	0.0142039988364924	0.33423615545077	0.409218732843148	0.507550031843397	0.376956518338682	0.613472971090083	0.476023811834489	0.568808155641545	0.531510772634151
Unigene0004153	red	4.81	8.58	5.91	10.9	12.31	8.58	13.67	8.21	5.51	9.11		Unigene0004153	red	39.1029643578981	-0.182433	-0.402223	0.69640866331998	0.705187030345052	0.678659277165171	0.853728659455579	-0.35874	0.0203991910992423	0.400405787000888	0.177876799159563	0.613945855232393	0.249198584616416	0.0252639419071218	0.0227331230802227	0.0309585664208605	0.00167214800943234	0.308689303095173	0.955395333765586	0.251546185935348	0.622973901094674
Unigene0004156	greenyellow	2	0.13	0.16	0.37	0.11	0.33	0.39	0.16	0.27	0.46		Unigene0004156	greenyellow	29.4787529129865	-0.204686	0.982765661470552	-0.408554	-0.180169	-0.0749007	-0.308795	-0.198823	-0.135788	-0.116896	-0.201591	0.570540863884242	3.78047453094247e-07	0.241117726515983	0.618425965493477	0.837070853514652	0.385319987942247	0.581863707638599	0.708380914186036	0.747754962257986	0.576507223667395
Unigene0004158	turquoise	2.07	3.09	2.89	3.07	3.6	3.61	5.94	15.35	13.88	13.97		Unigene0004158	turquoise	5800.64827233202	0.994259440310527	-0.341828	0.438184937922945	-0.302281	-0.198703	-0.450129	-0.201936	-0.483102	-0.347981	-0.522058	4.71845851358434e-09	0.333668581791904	0.20528072408733	0.395939663396886	0.582096634639084	0.19176635084969	0.575841613576624	0.15723617162223	0.324463103108251	0.121650562582728
Unigene0004166	turquoise	1.89	0.85	1.51	2.83	12.16	12.94	21.41	70.48	85.98	95.32		Unigene0004166	turquoise	5308.75057327772	0.979434718226076	-0.303028	0.44005402503985	-0.279983	-0.226674	-0.470695	-0.223681	-0.52094	-0.365987	-0.555084	7.63411081832605e-07	0.394714193973761	0.203130522349393	0.433333117986719	0.528851430796136	0.169751011439276	0.534453120486479	0.122594334087971	0.298296453263202	0.0957931021134267
Unigene0004168	turquoise	4.65	7.42	6.35	9.08	9.14	10.26	13.91	31.17	24.88	27.17		Unigene0004168	turquoise	5309.4476172667	0.976984644202714	-0.386603	0.496215088997861	-0.236996	-0.152996	-0.375317	-0.243808	-0.491	-0.295766	-0.502867	1.19399755199453e-06	0.269772721091427	0.144632654843036	0.509721565960426	0.673045082991079	0.285197259127163	0.497257725322805	0.149569131685768	0.40669967497304	0.138482832297295
Unigene0004173	turquoise	4.1	5.77	4.56	8.11	8.27	7.8	9.87	31.36	32.93	29.89		Unigene0004173	turquoise	5879.38625360623	0.996415670015443	-0.335741	0.406561410009374	-0.330417	-0.267833	-0.478988	-0.2336	-0.48238	-0.303525	-0.492136	7.19019691754506e-10	0.342903878997607	0.243644710809731	0.351089210202535	0.454365765419472	0.161322095124787	0.515983484268159	0.157948913551426	0.393901746578118	0.148485378735933
Unigene0004178	turquoise	2.58	2.65	2.2	1.85	3.98	6.3	5.04	81.49	75.5	67.05		Unigene0004178	turquoise	5718.05845502221	0.992504271813497	-0.275673	0.303108978195526	-0.406745	-0.348169	-0.579991	-0.180075	-0.466335	-0.371288	-0.515401	1.36874193955844e-08	0.440741927760254	0.394582306440826	0.243411504945056	0.324183462239745	0.0788166810770859	0.618612768323632	0.174286025447629	0.290815235078913	0.127336838025624
Unigene0004189	turquoise	1.11	1.09	1.25	1.38	2.21	1.7	2.49	5.78	5.8	5.79		Unigene0004189	turquoise	5669.43162095245	0.990683248520221	-0.334826	0.476000522405702	-0.244207	-0.202935	-0.437954	-0.239624	-0.547756	-0.360803	-0.569095	3.25966023740166e-08	0.34430447759836	0.164329347605855	0.496532472098475	0.57391326396052	0.205547286254929	0.504898445447301	0.10119617403891	0.305711116450131	0.0859824484127707
Unigene0004190	turquoise	1.96	2.32	2.67	3.09	2.61	2.11	3.64	7.17	6.6	6.9		Unigene0004190	turquoise	5587.86884395451	0.986857721759291	-0.351023	0.412864838243726	-0.354717	-0.188963	-0.427828	-0.138733	-0.464274	-0.241145	-0.432621	1.2846800965061e-07	0.319961577835371	0.235699498906452	0.314539767060729	0.601089371842453	0.217432625285651	0.702294501271887	0.176454907179915	0.50211384469842	0.211759634141489
Unigene0004193	turquoise	15.15	21.89	15.73	23.72	42.18	41.64	57.01	126.01	132.94	136.67		Unigene0004193	turquoise	5433.59336442781	0.98245332158039	-0.355516	0.519669296130155	-0.200527	-0.166249	-0.398237	-0.281916	-0.532782	-0.362621	-0.571736	4.06053899169645e-07	0.313372707407138	0.123672101821962	0.578564919915729	0.646216141640507	0.254363327078152	0.430028471928756	0.112827087513674	0.303100554729858	0.0842085902471425
Unigene0004196	turquoise	0.99	0.74	0.67	1.5	1.99	2.27	4.78	5.11	6.66	6.52		Unigene0004196	turquoise	3364.65383769258	0.897998926866164	-0.318827	0.688020974777536	-0.0126634	0.11066602399722	-0.172118	-0.341923	-0.583126	-0.294604	-0.581453	0.000418044444949153	0.369240601700972	0.0278565642371163	0.97230317181701	0.760861120194973	0.634449405553547	0.333524591087088	0.0768284867401491	0.40863296714699	0.07788533447737
Unigene0004222	turquoise	273.09	398.36	372.44	484.26	249.96	219.85	394.56	61.12	102.24	130.67		Unigene0004222	turquoise	1903.61501414205	-0.812365	0.0936610434711022	-0.267815	0.145903219930749	0.428935064550152	0.635770292095164	0.303386484456928	0.628209391541541	0.6795186149082	0.814572127009154	0.00429474807041779	0.796904345568079	0.454397439320549	0.687544633713314	0.216114812274935	0.0481857084823513	0.394127803235874	0.0517689040931362	0.0306644715519501	0.00410790628033593
Unigene0004224	turquoise	1.35	2.49	1.32	1.97	3.75	1.69	3.24	9.91	8.07	8.05		Unigene0004224	turquoise	5190.38003022333	0.974243383720957	-0.348654	0.434300820970298	-0.274058	-0.23622	-0.439297	-0.267952	-0.441188	-0.350599	-0.507565	1.86657911833135e-06	0.323464103307452	0.209790967962916	0.443532025910109	0.511149984955259	0.204000399494887	0.454156852655179	0.201832869961306	0.320586724412796	0.13423721538665
Unigene0004231	turquoise	1.29	2.32	1.72	2.87	3.05	2.17	2.54	10.39	10.84	10.15		Unigene0004231	turquoise	5791.0896325223	0.993778317110996	-0.344694	0.354095688421564	-0.380435	-0.328978	-0.516667	-0.20557	-0.440707	-0.29211	-0.453002	6.50673905965544e-09	0.329364105465456	0.315447708492116	0.27814545335104	0.353318222200325	0.126242703481436	0.568842774022723	0.202382169504852	0.412798409971769	0.188595275446607
Unigene0004273	green	0	0.21	0.11	0.22	0.11	0.03	0.09	0	0	0		Unigene0004273	green	64.6208567483647	-0.608255	-0.252171	-0.230672	0.0287420605188113	0.184433223584163	0.546874426224817	0.22322918964429	0.783561068922934	0.706305657255056	0.924294883485713	0.0620633174741338	0.482135232530002	0.521407335911417	0.937178656853267	0.609998023869984	0.101859146690051	0.535300543965302	0.0073253461908002	0.0224237068584978	0.000131059452219985
Unigene0004277	turquoise	1	2.01	1.2	1.65	3.81	2.4	5.43	31.99	23.38	17.26		Unigene0004277	turquoise	4673.95855327755	0.955216913667283	-0.297415	0.359180947289554	-0.321579	-0.253394	-0.482283	-0.212959	-0.461258	-0.357039	-0.513804	1.66687026772511e-05	0.403964315532193	0.308051356042796	0.364890420704999	0.479940685687544	0.158044427848618	0.554711314691723	0.179655888113759	0.311155955776572	0.128725215526747
Unigene0004283	turquoise	0.87	0.98	0.75	1.23	1.45	1.21	2.03	5.7	5.09	5.21		Unigene0004283	turquoise	5856.29194272252	0.995927194528784	-0.310167	0.4348241744695	-0.302455	-0.21708	-0.457064	-0.245648	-0.496064	-0.327969	-0.523002	1.19792212042948e-09	0.383101668937915	0.209179947943487	0.395654515619469	0.54688983600626	0.184164989423958	0.493913496536343	0.144773797573085	0.354884353994099	0.120856958871899
Unigene0004285	blue	0	0.06	0	0.11	0.25	0.51	0.69	0.1	0.1	0.33		Unigene0004285	blue	154.867303338114	-0.0324285	-0.275731	0.831942794502503	0.817661889137781	0.748815537508625	0.685896158244288	-0.399983	-0.320753	-0.0354461	-0.308595	0.929137218141309	0.440642192622699	0.00283415480877678	0.00385616703535429	0.0126961712538898	0.0285410912756406	0.25209404639353	0.366193598683837	0.922559022664009	0.385643572758493
Unigene0004288	turquoise	0.42	1.17	1.23	1.52	1.54	1.02	2.48	4.61	4.24	4.48		Unigene0004288	turquoise	5151.02188644894	0.970838092864797	-0.432202	0.522264856120651	-0.242432	-0.0900101	-0.319068	-0.173325	-0.46038	-0.247145	-0.443586	3.05465491418342e-06	0.212251947665589	0.12147608756947	0.499764985183375	0.804690314096982	0.368859454613177	0.63203777047703	0.180594658329736	0.49119923187792	0.199103283042051
Unigene0004293	blue	0.57	0.73	0.81	0	0.78	2.01	2.09	0.38	0	0.19		Unigene0004293	blue	137.760809903012	-0.472762	-0.0614395	0.412982355466232	0.805835200618994	0.690742705473218	0.639421887525085	-0.098159	-0.0559594	-0.20254	-0.213959	0.167626242723275	0.866107229739449	0.235552778848864	0.00488328295151367	0.0269962418486875	0.046516025719001	0.787334143946871	0.877971523214841	0.574676220897012	0.552809287535774
Unigene0004295	turquoise	2.87	2.85	3.34	1.87	0.54	2.22	3.1	0.53	0	0.65		Unigene0004295	turquoise	1421.05725925553	-0.777033	0.341576852572016	-0.377301	0.118491190007835	0.420310121691019	0.365869174117221	0.429161935400303	0.480837146093473	0.156145072895096	0.405748457126578	0.0081799345590127	0.334046496697628	0.282451909996967	0.744409170035368	0.226505899752306	0.298464423015381	0.215845246147531	0.159478148060797	0.666639384460085	0.244680168605687
Unigene0004302	turquoise	0	0	0.33	0.56	0.56	0.74	0.79	3.36	3.87	3.33		Unigene0004302	turquoise	5589.78477554718	0.987998892162399	-0.350831	0.413546144178372	-0.308831	-0.266699	-0.475761	-0.19524	-0.534963	-0.306101	-0.514329	8.94530587732871e-08	0.320244584882704	0.234849605822846	0.38526175210332	0.456351194707519	0.164571699278308	0.588823463496431	0.11108329585314	0.389694530153677	0.128267605634951
Unigene0004303	turquoise	0	0.51	0.17	0.38	0.81	0.33	2	5.4	4.44	5.9		Unigene0004303	turquoise	5280.50261783477	0.977847807244552	-0.330109	0.474711401586045	-0.270774	-0.143988	-0.404832	-0.21525	-0.466408	-0.335213	-0.512062	1.02577744061104e-06	0.351565830016484	0.165637102629976	0.449232238506062	0.691476595231434	0.245850882856161	0.550356063587732	0.174209666995974	0.343711519039171	0.13024918828788
Unigene0004304	turquoise	0	1.05	0.77	1.32	2.47	1.17	2.82	7.48	7.27	9.04		Unigene0004304	turquoise	5236.30017005907	0.975609090420521	-0.38836	0.488910407992916	-0.246687	-0.187752	-0.396718	-0.219969	-0.482094	-0.309847	-0.498192	1.50356253560714e-06	0.267413802595106	0.151574841744724	0.492028980154599	0.603466028249608	0.256347241418177	0.541432269997777	0.158232019010373	0.383618747341634	0.142787934024057
Unigene0004316	red	0	12.79	8.73	12.5	12.26	12.56	17.13	2.29	1.55	1.62		Unigene0004316	red	72.5806309697142	-0.644765	-0.392593	0.317085629616902	0.674979425256779	0.652049954644622	0.923842553570828	0.00376473407937721	0.397638702047888	0.439610694617925	0.481343235123026	0.0441434522104973	0.261777256971577	0.372008130723207	0.0322396567138129	0.0410408003771138	0.000134144988805193	0.991764760921901	0.255143839711952	0.203639343827545	0.158975579692122
Unigene0004331	blue	0.97	0	0	0	1.37	1.41	2.1	0	0	0		Unigene0004331	blue	259.041028167967	-0.435258	0.210216172592874	0.52488648153998	0.919587983334513	0.723031092760414	0.666904538952206	-0.417756	-0.286435	-0.135497	-0.35171	0.208674168208146	0.559940052246084	0.119282812459054	0.000165854095891255	0.0181371091242079	0.0351760573591091	0.229636568029154	0.42234975399243	0.70898208745487	0.318948654800547
Unigene0004332	blue	0.53	0	0	0	0.55	0.75	0.6	0	0	0		Unigene0004332	blue	150.452467659842	-0.485566	0.33404192231468	0.321443810918092	0.830451829255007	0.465968967820099	0.470254101025788	-0.439639	-0.298478	-0.197058	-0.387585	0.154819615087463	0.345505733710957	0.365102827979643	0.00293048563465175	0.1746699863281	0.170206732658948	0.203607322226708	0.402203511777365	0.585288575804054	0.268452623752825
Unigene0004368	turquoise	0.06	0.21	0.31	0.16	0.17	0.1	0.36	1.18	1.04	0.91		Unigene0004368	turquoise	5182.89744762486	0.97473847799686	-0.364517	0.349928588652712	-0.385311	-0.224925	-0.483989	-0.0622272	-0.424219	-0.345088	-0.461064	1.72818279641038e-06	0.300389275235507	0.321577185345398	0.271514914477735	0.532121595698537	0.156364003348686	0.864403957594203	0.221761513987747	0.328773927378793	0.179863135821641
Unigene0004369	turquoise	6.41	5.69	5.43	9.39	11.96	9.36	15.92	41.68	37.93	34.81		Unigene0004369	turquoise	5647.47	0.98911897960972	-0.312815	0.466759081643825	-0.258831	-0.188405	-0.425079	-0.266329	-0.534048	-0.321694	-0.543273	6.05305380886376e-08	0.37883719920264	0.173841856507998	0.470238009347454	0.602184644308596	0.220726406097163	0.457000336956171	0.111812910812659	0.364708659307098	0.104594703854347
Unigene0004400	greenyellow	6.36	14.59	14.45	16.97	13.57	18.53	18.29	15.97	17.32	17.55		Unigene0004400	greenyellow	14.0690525240918	0.358953578781887	-0.85272	0.6618654393236	0.264781797580368	0.296618672891539	0.394087469010423	-0.0466512	-0.126027	0.216500573236479	0.0548795756934098	0.308380085474136	0.00171656112736167	0.0370973661656397	0.459718206086629	0.405283969518423	0.259802503869619	0.898172359157407	0.728654014397901	0.547986242534685	0.880311835210791
Unigene0004402	turquoise	0.18	0	0.53	0.33	0.47	0.19	0.35	0	0.1	0.05		Unigene0004402	turquoise	335.932517171968	-0.592825	-0.0447387	-0.00354313	0.442206049371734	0.337742536845933	0.502697368771521	0.455983110102686	-0.154051	0.30731729542957	0.196444035373642	0.0708857054234548	0.902329809203803	0.992249499818529	0.200671077806646	0.339853097392874	0.138637431077399	0.185338109459793	0.670897867096088	0.387717087578361	0.586481291215397
Unigene0004421	turquoise	1.63	0.91	1.34	1.35	1.37	1.17	1.67	2.63	2.57	2.63		Unigene0004421	turquoise	4475.49668505811	0.953248139249289	-0.0847073	0.359358799879657	-0.332634	-0.191448	-0.511963	-0.181335	-0.63807	-0.333786	-0.597758	1.97513966438843e-05	0.816026597036125	0.307794345604503	0.347668106500967	0.596222003189328	0.130336512139011	0.616117382932038	0.0471297965816523	0.345898848100294	0.0679815531799011
Unigene0004422	turquoise	3.2	3.52	1.87	3.67	4.62	3.01	5.74	13.7	14.13	12.31		Unigene0004422	turquoise	5641.71835419421	0.98939404033766	-0.278446	0.438007102925431	-0.297698	-0.205128	-0.44685	-0.297247	-0.469931	-0.32712	-0.516106	5.46562508195619e-08	0.435968652969579	0.205485989261395	0.403495370768332	0.569692182360558	0.195423540119198	0.404241672850984	0.170541159094955	0.356205830772231	0.126727122054536
Unigene0004445	turquoise	1.16	1.05	1.23	0.98	0.42	0.87	0.17	0	0	0.14		Unigene0004445	turquoise	2166.45155985257	-0.822489	0.394538118787671	-0.803556	-0.18473	-0.197934	0.011234383826746	0.456134869430647	0.565928645420755	0.296832977156847	0.591630746683302	0.00348526669422444	0.259208740976368	0.00510157883626653	0.609413737927391	0.583586793463794	0.975427886815871	0.185173180933939	0.0881402376546427	0.404928422236047	0.071600881027686
Unigene0004450	turquoise	1.1	0.3	0.67	0.94	1.7	1.17	1.2	25.08	20.76	18.4		Unigene0004450	turquoise	5516.20536188512	0.985819067952157	-0.261874	0.290410454856351	-0.409855	-0.354134	-0.580924	-0.179394	-0.473574	-0.359046	-0.511328	1.73935186731567e-07	0.464846147663781	0.415648169386105	0.239474338294587	0.315391705024085	0.0782212303974201	0.619963202888969	0.166796144070102	0.30824602747523	0.13089582423325
Unigene0004452	turquoise	0.64	0.66	0.41	0.77	1.32	0.95	0.54	10.99	12	9.09		Unigene0004452	turquoise	5474.80468312199	0.98486708879003	-0.273321	0.289448774023998	-0.411637	-0.373644	-0.585369	-0.194823	-0.459137	-0.356154	-0.500087	2.25299108601693e-07	0.444809540792875	0.41726468979994	0.237235458230558	0.287522108840067	0.0754268166618442	0.589635653251995	0.18192782845881	0.312442215619564	0.141033121063395
Unigene0004455	turquoise	5.78	12.77	11.57	11.24	15.07	11.32	17.8	1.46	1.35	0.9		Unigene0004455	turquoise	2048.28741521139	-0.819202	-0.118437	0.152176002210998	0.689071011764736	0.651609580641975	0.86877898007514	0.0815365842147518	0.378395697261313	0.329845351468874	0.413620532335649	0.00373489786673163	0.744522240215094	0.67471727206643	0.0275224663702801	0.0412240489422266	0.00110385621543761	0.822819783555443	0.280943225615108	0.351973262840656	0.234756915366821
Unigene0004472	turquoise	2.34	3.67	2.61	5.37	3.99	0.87	4.51	0.31	0.76	0.41		Unigene0004472	turquoise	912.017370893346	-0.70149	0.0626245687010966	-0.0363398	0.309367744722388	0.505363351690012	0.739771323401096	0.0410836913437397	0.492090309391245	0.690928466481928	0.703582594108142	0.0237765553225937	0.86354475020111	0.920611686976842	0.384393291244659	0.136216731551088	0.0144520001445482	0.910280961447365	0.148528420157419	0.0269381954503572	0.023182029017775
Unigene0004479	turquoise	0.15	0.14	0.16	0.22	0.45	0.35	0.19	3.37	4.57	4.37		Unigene0004479	turquoise	5262.90476415236	0.978149211905148	-0.277219	0.306386428369246	-0.402853	-0.364719	-0.577765	-0.174384	-0.464723	-0.349644	-0.495997	9.71433402164947e-07	0.4380766685656	0.389230624185506	0.24838864663053	0.300102331825261	0.0802475614398909	0.629924271112217	0.175980473331123	0.321998294520598	0.144837022246389
Unigene0004490	black	0.1	3.79	1.65	0.93	0.5	0.51	0.45	0	0	0		Unigene0004490	black	45.3759652788549	-0.496538	-0.199643	-0.433251	-0.176135	-0.026168	0.16822676402537	0.347710501500262	0.952615196360154	0.152441763950969	0.685940253945732	0.144330115271343	0.580275684456207	0.211020090274314	0.626437037434384	0.942796644652122	0.642242685541642	0.32486488411152	2.08268173268564e-05	0.674175445694824	0.0285267699866575
Unigene0004507	turquoise	0.26	0.33	0.28	0.1	0.18	0.09	0.29	1.74	1.84	1.73		Unigene0004507	turquoise	5516.21903732913	0.98686376507844	-0.245716	0.265035931710826	-0.45851	-0.33937	-0.604919	-0.126585	-0.408706	-0.398787	-0.493732	1.28232809128235e-07	0.493789972420987	0.459271304067689	0.182602935163076	0.337382587563795	0.0639061143769268	0.727489399915791	0.240924962351869	0.253647165121976	0.146970784236072
Unigene0004509	turquoise	0.05	0	0.1	0.11	0.1	0.05	0	0	0	0		Unigene0004509	turquoise	407.727531682761	-0.618488	0.0756399951942739	-0.402274	0.104559612908323	-0.171072	0.198060240795656	0.381193100857235	0.0116863443670498	0.515740994333504	0.434450635156929	0.0566303265462408	0.835480943693984	0.249133429083811	0.773760062060217	0.636540141180906	0.583342671415163	0.277108334371678	0.974439612686344	0.127042289423197	0.209615953516829
Unigene0004512	turquoise	781.13	387.75	283.88	516.05	497.8	472.74	829.22	1501.68	1640.23	1680.97		Unigene0004512	turquoise	4725.55978154678	0.961452426702059	-0.0766468	0.394923712772931	-0.317932	-0.177601	-0.491715	-0.325743	-0.536246	-0.345345	-0.576936	9.22006262556448e-06	0.833316732438376	0.258701288862967	0.37066141598495	0.623521597009792	0.148885665908274	0.358354212747291	0.110065469740754	0.32839062231019	0.0807853294603711
Unigene0004524	turquoise	0.24	0.08	0.19	0.36	0.37	0.45	0.41	2.38	3.93	3.14		Unigene0004524	turquoise	4734.9654687639	0.95982917221582	-0.264919	0.329813988118479	-0.371852	-0.32237	-0.539225	-0.191338	-0.485243	-0.32361	-0.49392	1.08525174698998e-05	0.459476184005905	0.352021826807838	0.290024565799459	0.363642882316092	0.107724642843965	0.596437827997436	0.155134893933024	0.361694475623502	0.14679272407115
Unigene0004525	turquoise	3.66	4.31	5.25	5.14	3.78	3.12	6.76	16.3	12.72	15.2		Unigene0004525	turquoise	5159.58436745762	0.974012397345422	-0.306391	0.348508085609197	-0.405668	-0.211051	-0.476245	-0.0895078	-0.431727	-0.278557	-0.432841	1.93390221973184e-06	0.389223932682082	0.323680686459079	0.244782669476818	0.55834662861658	0.164082198945995	0.80576287517548	0.212811100306268	0.435777892973048	0.211500598666679
Unigene0004539	turquoise	0.77	0.33	1	0.92	1.5	1.36	1.74	5.35	6.19	4.53		Unigene0004539	turquoise	5196.32644448348	0.976115404968142	-0.305201	0.416134159951357	-0.277853	-0.244652	-0.478779	-0.20618	-0.569703	-0.362178	-0.571288	1.38339837352407e-06	0.391162836413274	0.231636977258812	0.436986588576565	0.495723135940289	0.161532064985515	0.567670183408384	0.0855719108484304	0.303735775672136	0.0845074899724459
Unigene0004543	turquoise	0.24	0.24	0.2	0.1	0.3	0.11	0.36	2.6	2.49	1.57		Unigene0004543	turquoise	4878.21617995554	0.964267081357773	-0.251216	0.294385805577353	-0.391456	-0.309139	-0.55401	-0.181967	-0.444612	-0.384799	-0.512699	6.83135329966244e-06	0.483852801819913	0.408997303116005	0.26328527127496	0.384763402147867	0.0965732647028645	0.61486733396834	0.197942568029956	0.272206962004172	0.129690946962575
Unigene0004552	green	0	0.26	0.04	0.28	0.1	0.07	0.09	0	0.04	0		Unigene0004552	green	60.6121704341179	-0.487235	-0.232016	-0.153971	0.0105105420415675	0.132541513503673	0.512721028202241	-0.0558428	0.784953988913609	0.744612959644145	0.901393154037546	0.153194784464482	0.518915013153884	0.671061118530272	0.977010729055401	0.715105331746818	0.129671446243058	0.878224157789478	0.00715154340087149	0.0134922924973751	0.000366663685439919
Unigene0004593	turquoise	1.44	2.17	2.27	3.82	8.24	6.51	12.21	285.92	287.04	265.76		Unigene0004593	turquoise	5823.49909300451	0.995874846335261	-0.27501	0.303139470651337	-0.418525	-0.34698	-0.579717	-0.170207	-0.461319	-0.356723	-0.501457	1.26062848469766e-09	0.441885607834208	0.39453235315926	0.228690936945231	0.3259517885778	0.078991838679835	0.63827205107857	0.179591533868782	0.311614904568249	0.139772453974433
Unigene0004594	turquoise	3.16	4.87	4.63	6.42	5.36	4.59	8.38	20.33	20.77	18.64		Unigene0004594	turquoise	5793.85201773377	0.993140311618017	-0.351262	0.41798571078898	-0.34173	-0.208666	-0.440406	-0.190104	-0.45693	-0.272039	-0.454509	9.60762744594778e-09	0.319608536961778	0.229353903176361	0.333816281571444	0.562904857980847	0.202727203985374	0.598853576486728	0.18431037210742	0.447033554657241	0.186944419045673
Unigene0004602	turquoise	1.06	0.47	0.56	0.63	0.34	0.65	0.17	0.16	0.09	0.08		Unigene0004602	turquoise	1209.6454015421	-0.733839	0.71849387610101	-0.730455	-0.103042	-0.201172	-0.0785882	0.127129061742715	0.273235269160308	0.207015027539209	0.310397802281496	0.0156916749389647	0.0192382354042381	0.0164309154982904	0.77697358980626	0.577318140524034	0.829146038499671	0.726356273949028	0.44495747210272	0.566067498432063	0.382728823517773
Unigene0004615	turquoise	3.66	6.9	5.01	7.76	7.3	6.51	10.28	20.54	22.25	22.18		Unigene0004615	turquoise	5616.42942966944	0.986829131282579	-0.386576	0.468686542440527	-0.295576	-0.182071	-0.396827	-0.231635	-0.435928	-0.264481	-0.44632	1.29585102518973e-07	0.269808904613134	0.171831470876722	0.407016772482492	0.614661755757297	0.256204088586684	0.519622215603716	0.207894652769933	0.460248174027889	0.196017472423624
Unigene0004620	turquoise	51.49	80.85	58.73	79.46	59.1	69.83	88.99	14.83	20.5	22.01		Unigene0004620	turquoise	2794.80434164062	-0.870785	0.0391386904280187	-0.026383	0.493849161343456	0.587379639222761	0.805508608238695	0.0430791459230348	0.55335225790454	0.499353282918302	0.606439476688395	0.00104050950158575	0.914515143781268	0.94232735254876	0.146859513164271	0.0741841070090648	0.00491414875782447	0.905939057341372	0.0970531636733904	0.141710877182329	0.0630619224752903
Unigene0004629	turquoise	3.59	2.53	2.94	4.88	4.2	3.13	5.01	12.51	14.09	14.71		Unigene0004629	turquoise	5529.09786929455	0.986400828904124	-0.256986	0.375343958093352	-0.3691	-0.267807	-0.496447	-0.210802	-0.505902	-0.258891	-0.474259	1.47205091970184e-07	0.473521220598477	0.285159317488276	0.293890508241447	0.454410090492148	0.144415442013131	0.558820671291819	0.135730381402596	0.47013100485926	0.166097106647542
Unigene0004636	turquoise	0.23	0.59	0.39	0.44	0.24	0.54	0.82	3.03	2.56	1.52		Unigene0004636	turquoise	4044.23714925037	0.930136086033746	-0.320239	0.339472836185191	-0.346994	-0.216145	-0.452541	-0.183505	-0.387024	-0.32413	-0.448927	9.57428656786318e-05	0.367004995062323	0.337226421427934	0.325931350178007	0.548659584350129	0.189102581953094	0.611829709001406	0.269207019145339	0.360879343830593	0.1931021023566
Unigene0004641	turquoise	0.61	0.34	0.08	0.23	0.08	0.45	0.29	1.55	1.31	1.5		Unigene0004641	turquoise	4356.86384218488	0.947109499280671	-0.0668414	0.215100587395654	-0.453488	-0.367959	-0.647474	-0.274835	-0.428722	-0.400558	-0.537926	3.21110385710001e-05	0.854435923653726	0.550640469849513	0.188062678464254	0.295501824040243	0.0429719266717996	0.442189118892006	0.216368354291608	0.251349484292463	0.108742024457123
Unigene0004642	turquoise	0.44	1.13	1.33	1.06	1.67	0.63	1.37	5.72	4	4.2		Unigene0004642	turquoise	4726.37988388736	0.95770828529802	-0.380547	0.34188024560542	-0.356952	-0.287302	-0.484668	-0.109837	-0.424447	-0.326411	-0.452941	1.32979991686801e-05	0.277991196019096	0.333589237233093	0.311282135951542	0.42088417560066	0.155697251916681	0.762609912873063	0.221487443343425	0.357311042775049	0.188662845379308
Unigene0004663	turquoise	0	0.06	0.09	0.05	0.09	0	0	0.98	1.74	0.93		Unigene0004663	turquoise	3875.67642501933	0.926234559220785	-0.272784	0.24727703446349	-0.424417	-0.36421	-0.565136	-0.135688	-0.40863	-0.32905	-0.440076	0.000118418195485078	0.445740530263926	0.490960679738684	0.221523424115682	0.300827678842458	0.0886855951583191	0.708586169186496	0.241020910519673	0.353206102031191	0.203104972475383
Unigene0004666	turquoise	3.95	5.96	5.3	7.77	6.35	5.82	9.69	22.46	20.79	21.99		Unigene0004666	turquoise	5792.06609728256	0.992866043559842	-0.356723	0.429693855612048	-0.334883	-0.202609	-0.429661	-0.197894	-0.452693	-0.258531	-0.447116	1.1235104458572e-08	0.311615226284638	0.215213979396633	0.344217321885525	0.57454246460062	0.215252373953578	0.583665982096925	0.188934846038918	0.470771390117634	0.195124935811605
Unigene0004674	turquoise	1.54	0.99	1.29	1.32	3.97	2.45	5.98	16.89	13.24	10.46		Unigene0004674	turquoise	4611.68751762296	0.953493023976523	-0.298667	0.483854185521159	-0.196517	-0.131214	-0.389689	-0.263054	-0.546141	-0.38146	-0.590648	1.93465910850468e-05	0.401891866257202	0.156496218715425	0.58633998910947	0.717859694074221	0.265636600560481	0.462762274937664	0.102412212320262	0.276744231490492	0.0721930007067644
Unigene0004676	turquoise	1.07	0.83	0.57	0.64	2.76	1.03	2.64	17.12	13.25	11.59		Unigene0004676	turquoise	5288.92349323328	0.978138312618952	-0.274997	0.357950204274102	-0.334245	-0.284151	-0.519352	-0.22001	-0.488551	-0.380971	-0.543957	9.73360243325779e-07	0.441909306054317	0.309832971505285	0.345194199788985	0.426221928627912	0.123942233175625	0.541354381391869	0.151921796302649	0.277411619955444	0.104071957698388
Unigene0004704	turquoise	0.14	0.44	0.55	0.95	0.93	0.99	1.79	15.16	17.09	14.57		Unigene0004704	turquoise	5790.44204917058	0.994713388831358	-0.293769	0.33374513008284	-0.394908	-0.316032	-0.547759	-0.177748	-0.468453	-0.340662	-0.496685	3.39570321051465e-09	0.410025152030857	0.345961135826673	0.258722565772426	0.37368767743998	0.101194079733049	0.623229410417822	0.172074670156925	0.335427107018073	0.14419272998955
Unigene0004705	turquoise	0.17	0	0	0	0.72	0.28	0.22	2.55	4.35	3.22		Unigene0004705	turquoise	4470.05575784703	0.95074422815399	-0.260691	0.337932819115536	-0.333464	-0.339067	-0.545655	-0.221694	-0.493207	-0.379618	-0.5362	2.42606522151954e-05	0.466938765531061	0.339563729696623	0.346392350910983	0.337841457677978	0.10278070654397	0.538183800649291	0.147467723491884	0.279263847349495	0.110102360940724
Unigene0004707	turquoise	0.31	0.57	0.13	0	0.65	0.07	0.43	4.9	3.69	4.35		Unigene0004707	turquoise	5382.72700065038	0.982154009738917	-0.2647	0.302925048773741	-0.401634	-0.339355	-0.574884	-0.188086	-0.421508	-0.397506	-0.511701	4.34319790656771e-07	0.459861509088716	0.394883687569441	0.249957834307586	0.337404725239834	0.0821250107365153	0.602810382347457	0.225046514497914	0.255316784877208	0.130566765181594
Unigene0004708	red	0.19	1.43	2.18	4	1.91	2.76	4.11	1.31	0.99	1.49		Unigene0004708	red	53.256856353934	-0.348188	-0.421932	0.450439525255623	0.520919432507976	0.672302225689455	0.866094695561856	0.0481513810332647	0.0487733238333406	0.683351402291979	0.446230736162712	0.324154930508966	0.224530062653326	0.191422033291257	0.122611351710147	0.0331940038599575	0.00119294400806097	0.894912730547542	0.893561794114891	0.0293759118763089	0.196118145014401
Unigene0004719	turquoise	0	0	0	0	0	0	0.23	11.35	11.11	12.05		Unigene0004719	turquoise	5744.05653705057	0.993565377496934	-0.266654	0.292627760074143	-0.432533	-0.353562	-0.588897	-0.156544	-0.45228	-0.353269	-0.492892	7.44239925367277e-09	0.45643031209345	0.411932302847187	0.211862591685931	0.316228605025165	0.0732554596118123	0.665829299726249	0.189389507995272	0.316658390893664	0.147766351570071
Unigene0004720	turquoise	10.89	13.02	11.63	20.12	12.41	11.34	21.54	27.27	27.94	32.77		Unigene0004720	turquoise	3634.96736997432	0.90912103268183	-0.336382	0.500477657963774	-0.289524	-0.0156397	-0.233552	-0.214051	-0.393355	-0.0216043	-0.277576	0.000267094456722231	0.341925852454973	0.14067289491732	0.417138435574826	0.965796601125088	0.516072652743065	0.552634275184952	0.260769341920745	0.952762575301157	0.437462824622246
Unigene0004729	turquoise	2.29	1.57	1.62	1.68	3.16	3.18	4.36	11.79	10.7	12.08		Unigene0004729	turquoise	5576.68853669612	0.988714918878648	-0.274727	0.445103855446544	-0.265692	-0.216346	-0.47762	-0.249459	-0.547175	-0.397632	-0.597257	7.00008547132223e-08	0.442374966397107	0.197386797227344	0.458118705065686	0.54827868122198	0.162695305786882	0.48701724034677	0.101632976500621	0.255152608125233	0.0682731851641203
Unigene0004731	turquoise	33.13	47.87	46.48	70.67	26.22	32.15	45.55	3.18	2.98	4.29		Unigene0004731	turquoise	2204.13434278099	-0.835585	0.108153785339537	-0.317972	0.137670088602297	0.352627093306925	0.608738652717527	0.278006732044659	0.590017206004519	0.73469211643058	0.82904558683829	0.00260846795742932	0.7661616343062	0.370598758057243	0.704489841132329	0.317600868322015	0.0617993103999609	0.436722533777653	0.0725743573533895	0.0155089615382545	0.00302348056109462
Unigene0004744	turquoise	6.08	9.59	6.01	12.79	11.95	12.57	11.13	13	15.18	15.52		Unigene0004744	turquoise	999.219249162453	0.705476813022838	-0.557484	0.653976490248649	0.0835020026173903	-0.059731	0.0148632673404563	-0.522645	-0.345498	0.0881978616669794	-0.215132	0.0226526878009606	0.094064652541942	0.0402455676449676	0.818607666552006	0.869803557419739	0.967493784493688	0.121156160544697	0.328161042670403	0.808560983831672	0.550580167570122
Unigene0004746	green	0.43	2.51	2.66	1.95	0.17	0.52	0.74	0.27	0.29	0.33		Unigene0004746	green	40.6730703516095	-0.518157	-0.174285	-0.560049	-0.342009	-0.0198339	0.157364748370885	0.702828673894678	0.772266076489934	0.436890125121564	0.830453821380713	0.124963303717709	0.63012273746666	0.0922391479039192	0.333395281764982	0.956630455579075	0.66416323005708	0.0233950596309481	0.00884698622430124	0.206777970414015	0.00293035537434558
Unigene0004753	turquoise	1.19	0.31	0.13	0.28	0.74	0.76	0.91	2.64	4.43	4.64		Unigene0004753	turquoise	3903.53907438639	0.927744016160696	-0.123839	0.332978596109424	-0.332363	-0.288559	-0.553745	-0.261896	-0.507074	-0.396587	-0.571567	0.000109222011627028	0.73321904626597	0.347138725494937	0.348085194065403	0.418762497851234	0.0967668187286075	0.464805920059297	0.134676951573374	0.256518487034315	0.0843208696516878
Unigene0004754	turquoise	0.35	0.45	0.37	0.28	0.48	0.74	1.47	3.97	5.42	4.39		Unigene0004754	turquoise	5236.74225565629	0.977405400910584	-0.289774	0.415374036883457	-0.310995	-0.205881	-0.474357	-0.208827	-0.483938	-0.374917	-0.538179	1.10961507673854e-06	0.416717066084394	0.232577961755022	0.381766034108106	0.568243364261991	0.165997839138787	0.562596449036424	0.156414046467612	0.285752256308806	0.108543244848779
Unigene0004759	red	0	0.64	0	0.15	0.51	0.4	0.85	0	0	0		Unigene0004759	red	37.1140909912382	-0.478902	-0.219002	0.483730743135408	0.75533017727619	0.744768535367673	0.841601610945459	-0.326276	0.379137411396639	0.0792672099541995	0.169276835305196	0.161408404391268	0.543257097510544	0.156617558961864	0.0115279857373464	0.0134622147747117	0.00226438170100751	0.357521509903741	0.279923645630715	0.827688380840767	0.64013635868462
Unigene0004760	turquoise	0.1	0.2	0.33	0.86	0.37	0.38	1.36	3.44	3.63	2.89		Unigene0004760	turquoise	5366.61246204871	0.979154753743891	-0.334529	0.452263094093453	-0.308129	-0.142761	-0.387627	-0.202215	-0.489874	-0.230047	-0.451412	8.0556558309683e-07	0.34475878153525	0.189407980163591	0.386399046610124	0.693997434753572	0.268396288744805	0.575303093229232	0.150648133469063	0.522568866607689	0.190346528472082
Unigene0004781	turquoise	1.27	0.73	0.41	0.84	1.11	1.08	1.51	5.01	4.47	4.2		Unigene0004781	turquoise	5561.63768173886	0.988148551261706	-0.199165	0.377262283465525	-0.328501	-0.260575	-0.523941	-0.290086	-0.516212	-0.377586	-0.573049	8.50891039103303e-08	0.581200935354125	0.282505120383147	0.35405869514451	0.467143209340775	0.120071241319092	0.416193246513618	0.126635639963956	0.282058654204184	0.0833351953740644
Unigene0004785	turquoise	3.9	4.53	4.73	6.29	5.26	4.39	5.61	0.91	0.56	0.68		Unigene0004785	turquoise	3801.01512938644	-0.922603	0.104957655378667	-0.127789	0.47641129561944	0.469096264587469	0.750786867404572	0.130879979697465	0.416034114191233	0.571391919331121	0.604241777607834	0.000142875703559257	0.772917697484972	0.724980941895792	0.163913941587661	0.171405915026946	0.0123343174495477	0.7185540408047	0.231760704333317	0.0844381179764013	0.0642845276505884
Unigene0004824	turquoise	24.58	45.77	38.25	56.64	41.24	46.98	62.22	103.4	107.04	97.35		Unigene0004824	turquoise	4941.93390156657	0.961459958517399	-0.464738	0.493957163807947	-0.279181	-0.127837	-0.310724	-0.214316	-0.397073	-0.158605	-0.355883	9.21294315980686e-06	0.175965228827591	0.146757407475764	0.434706997586628	0.724882332719383	0.382203216996331	0.552130714908933	0.255882309576869	0.661648563122657	0.312837919225122
Unigene0004825	turquoise	16.56	15.86	13.17	26.44	18.4	24.16	28.43	56.78	78.21	65.67		Unigene0004825	turquoise	4909.28600133659	0.964589010996283	-0.291487	0.416534474363331	-0.318506	-0.224725	-0.438982	-0.262635	-0.485445	-0.237504	-0.458058	6.59105595408687e-06	0.413841799733514	0.231142280464515	0.369751191022341	0.532495795893745	0.204361818465349	0.463501030820457	0.154937973351251	0.508786861224593	0.18309056172985
Unigene0004833	turquoise	5.47	8.91	10.62	12.35	5.08	6.5	9	2.95	2.43	3.29		Unigene0004833	turquoise	1256.90511033435	-0.750043	-0.0488381	-0.29398	0.075570125562596	0.356016037704037	0.584384219393478	0.460978123018652	0.56404267760164	0.715959143956997	0.8345973191754	0.0124700247217474	0.893421194782719	0.40967359528889	0.835631177511651	0.312643786083935	0.0760401690012795	0.179955053387781	0.0894419788255874	0.019873103661875	0.0026683201852595
Unigene0004845	turquoise	132.67	148.18	109.61	187.1	142.67	161.8	177.21	256.71	247.68	240.37		Unigene0004845	turquoise	4183.49819407482	0.933206546111913	-0.330526	0.486938905312475	-0.261539	-0.138781	-0.29464	-0.402102	-0.403099	-0.0671692	-0.336433	8.02918660511413e-05	0.350919944473626	0.153482453492611	0.465437376653996	0.702197311598992	0.408574320866313	0.249354945576391	0.248071884338622	0.853728402299705	0.341847345854924
Unigene0004861	turquoise	0.92	3.71	2.38	2.83	3.11	2.93	4.24	18.7	21.26	22.07		Unigene0004861	turquoise	5649.51848473657	0.989841471913958	-0.336153	0.352990215610859	-0.387935	-0.303211	-0.524351	-0.169537	-0.420505	-0.334385	-0.466183	4.60253571586962e-08	0.342274795038425	0.31706776891175	0.267984002424797	0.394415528809518	0.119728797905367	0.639614909012125	0.226268414664882	0.344980429495535	0.174445101454849
Unigene0004873	turquoise	32.2	29.99	20.97	34.61	27.99	30.15	28.59	92.1	92.71	103.81		Unigene0004873	turquoise	5448.87022166071	0.984039163726272	-0.224233	0.286278404575797	-0.441014	-0.365724	-0.582201	-0.229279	-0.430358	-0.297579	-0.458497	2.7852113752587e-07	0.533418325167067	0.42261472136949	0.202030840072353	0.29867023237986	0.0774118431026057	0.523996688069626	0.214427850232255	0.403691842447658	0.182616727513218
Unigene0004879	turquoise	3.08	5.9	3.01	8.09	1.76	2.79	3.07	19.3	15.8	21.35		Unigene0004879	turquoise	4430.86916686051	0.946229242352205	-0.280585	0.204517692430818	-0.544246	-0.383317	-0.556024	-0.136049	-0.289768	-0.147958	-0.27055	3.42657612997773e-05	0.432302408209016	0.570865480553156	0.103851285034737	0.27421645338923	0.0951135000089972	0.70784020258798	0.416728347565159	0.68333444576261	0.449622112733757
Unigene0004886	turquoise	0	0	0.05	0.05	0	0	0	0.47	0.5	0.38		Unigene0004886	turquoise	5320.21097748974	0.979420874584661	-0.285414	0.237912008940686	-0.479172	-0.3837	-0.59796	-0.0976763	-0.442222	-0.298422	-0.437056	7.65455924439914e-07	0.424078964324306	0.508038131603662	0.161138874778345	0.273696504303671	0.0678647213370534	0.788359906455882	0.200652936968762	0.402297281670355	0.206586340554412
Unigene0004889	turquoise	0.11	0	0	0	0	0	0	7.46	8.37	8.34		Unigene0004889	turquoise	5636.65519005213	0.990294114379725	-0.256097	0.279972213726287	-0.441455	-0.36708	-0.600448	-0.157384	-0.450354	-0.354495	-0.49096	3.83752713013377e-08	0.475106806187221	0.433350883761336	0.20152766688137	0.296745779591533	0.0664316502545875	0.664123320773539	0.191516762844789	0.314864042914867	0.149607256374283
Unigene0004896	red	2.81	2.23	3.24	4.67	3.35	9.2	11.41	2.84	1.85	4.77		Unigene0004896	red	24.7212803862887	-0.247768	-0.136903	0.632181389878967	0.749845506796039	0.793727010741118	0.736709651421085	-0.21942	-0.236881	0.135759731163237	-0.12757	0.490072593290889	0.706074076870349	0.0498652076077349	0.012506197585332	0.00612342346429176	0.015082888055307	0.542467629759371	0.509933789305131	0.708438773655151	0.725438275810133
Unigene0004905	turquoise	1.34	0.14	0.12	0.54	0.12	0.24	0.38	3.51	4.3	2.35		Unigene0004905	turquoise	3702.82112967373	0.919296174330148	-0.0335041	0.174472344318327	-0.473965	-0.362751	-0.63212	-0.23109	-0.467051	-0.332811	-0.499839	0.000168214018624981	0.926791910219846	0.629748996940159	0.166396693585981	0.302913529714074	0.04989443026986	0.520631259971888	0.173536736990647	0.347396	0.141261633115546
Unigene0004915	brown	0.81	1.87	1.72	3.86	1.88	1.31	2.01	0.33	0.57	0.48		Unigene0004915	brown	77.1338555898946	-0.642363	-0.138646	-0.0931181	0.196903605636662	0.318115405175812	0.685421121116451	0.129205446106796	0.459844766225672	0.898020876108317	0.847322304023285	0.0451997314122969	0.7024756224697	0.798061298927845	0.585588185039458	0.370370718953622	0.0286956840571435	0.722034367439788	0.181168242766313	0.000417696158120595	0.00196883477262302
Unigene0004919	turquoise	2.4	3.52	3.72	5.07	5.91	4.74	5.83	26.57	24.9	23.54		Unigene0004919	turquoise	5875.4563827849	0.996658557301405	-0.332109	0.363986880255822	-0.362229	-0.308292	-0.518186	-0.191132	-0.48091	-0.32328	-0.494948	5.43214879461804e-10	0.348476938475702	0.301146266396131	0.303662491026211	0.386134714465576	0.124937823794507	0.596839914677462	0.159405908147514	0.362213007064811	0.145822428423565
Unigene0004921	turquoise	1.32	1.88	1.67	2.9	1.72	2.16	2.78	7.77	7.17	7.77		Unigene0004921	turquoise	5710.51956757466	0.990498004067707	-0.341175	0.377955228485838	-0.383523	-0.260209	-0.469498	-0.189107	-0.442515	-0.226315	-0.416964	3.52595509079189e-08	0.334653172059752	0.281549655069106	0.273935606212767	0.467793001405086	0.170989433383785	0.600807356323696	0.200318853051234	0.52952302931371	0.230612691205439
Unigene0004923	turquoise	0.44	1.81	1.88	1.9	1.09	1.31	1.12	0.62	0.47	0.26		Unigene0004923	turquoise	901.489022666663	-0.703587	-0.323476	-0.307938	0.0896398382678961	0.155758138826483	0.507403846483991	0.479890240263017	0.657252519792708	0.57547072338789	0.819904766791864	0.0231808291106167	0.361905570008993	0.386710090475851	0.805480891142398	0.66742553554557	0.134381633547742	0.16042103281976	0.0389172185867308	0.0817404173584148	0.00368049492590409
Unigene0004940	turquoise	0.05	0	0.37	0.12	0.31	0	0.17	2.18	2.19	1.4		Unigene0004940	turquoise	4773.77795784354	0.960980801020164	-0.298511	0.273831901684585	-0.407848	-0.343458	-0.564338	-0.0897009	-0.482968	-0.35394	-0.49298	9.67408209870203e-06	0.402149204260122	0.443923919014358	0.242011464317547	0.331216311477577	0.089237531582263	0.805350534795446	0.157368702342871	0.31567592084237	0.147683106137578
Unigene0004957	turquoise	0	0.34	0	0	0.28	0.28	0	3.24	3.42	2.41		Unigene0004957	turquoise	5187.23230415784	0.975136584706516	-0.298308	0.279134336318075	-0.409181	-0.384971	-0.58756	-0.199772	-0.413463	-0.384086	-0.492872	1.62257267441281e-06	0.402484516651044	0.434786734249951	0.240325079954372	0.271974847019172	0.0740732980053617	0.580025884682964	0.234953353679063	0.273172386928887	0.147785757124335
Unigene0004964	turquoise	8.71	10.98	7.3	11.77	11.34	8.66	12.85	29.19	28.19	23.82		Unigene0004964	turquoise	5449.94574906237	0.981946721187594	-0.30618	0.390762283055085	-0.350619	-0.240767	-0.452538	-0.275258	-0.409852	-0.267478	-0.438915	4.54739443547516e-07	0.38956621163341	0.264206824080453	0.320556821614074	0.502806169347081	0.189105165287567	0.441458093555906	0.239478991455006	0.454986763564668	0.204439249806156
Unigene0004987	turquoise	4.07	2.83	3.62	3.65	1.75	3.24	4.61	28.61	36.12	31.05		Unigene0004987	turquoise	5441.85465741386	0.984225260172394	-0.241791	0.283759921973563	-0.441505	-0.336378	-0.585398	-0.15189	-0.454466	-0.342668	-0.485759	2.65816516536561e-07	0.500935091316712	0.426887383490557	0.20147083405241	0.341932243438414	0.0754086515727767	0.67530057700444	0.186991620369174	0.332403308511235	0.154631094159543
Unigene0005007	turquoise	0.02	0.03	0.03	0	0.08	0.08	0.04	2.34	1.49	1.11		Unigene0005007	turquoise	4190.14914686062	0.93633500536813	-0.264392	0.261209948430707	-0.389893	-0.342007	-0.555177	-0.169429	-0.437346	-0.360145	-0.491339	6.6528696090418e-05	0.460403955076046	0.466019876403689	0.265365504468729	0.333398967099135	0.0957256154174603	0.639832097359181	0.206249625037481	0.306658871396833	0.14924515851665
Unigene0005026	turquoise	0.87	3.65	2.19	5.67	4.14	2.51	4.22	0.24	0.67	0.55		Unigene0005026	turquoise	854.205392235073	-0.677395	-0.211886	0.115290262048361	0.45770810460036	0.480386318577364	0.843317289950187	-0.0393228	0.464794947751369	0.742050846843668	0.714953052688305	0.0313946402665937	0.55675368322634	0.75112807173804	0.183468519904212	0.159926643930179	0.00217259819354483	0.914114166779558	0.175904815715151	0.0139944136152399	0.0201290640925532
Unigene0005028	turquoise	26.4	10.61	10.86	18.28	15.87	6.87	18.23	0.97	2.64	2.2		Unigene0005028	turquoise	1287.08985840212	-0.758707	0.697863876959815	-0.278089	0.251587018636711	0.367633103164602	0.404174635130213	-0.0663718	0.206836574845241	0.364177532270857	0.313411977896259	0.0109532679212525	0.0248316590556429	0.436580596280879	0.48318514713471	0.295962807211865	0.246691724081141	0.855449595090064	0.566409835830084	0.300874050161232	0.377878525107108
Unigene0005029	turquoise	5.24	1.37	0.57	0.82	0.94	0.24	1.29	7.6	8.74	9.58		Unigene0005029	turquoise	3306.43726984485	0.90103001442769	0.1059934715859	0.120015043227765	-0.515871	-0.38456	-0.706497	-0.228678	-0.433852	-0.41592	-0.540772	0.000371926673015628	0.77072663522033	0.741215947099246	0.126929966337083	0.272530002626212	0.0223711255313634	0.525115091953553	0.2103163193103	0.231901576214869	0.106521954467289
Unigene0005032	turquoise	5.94	5.31	3.77	6.3	6.89	5.75	8.95	23.63	20.99	18.51		Unigene0005032	turquoise	5547.49180709845	0.986267726648222	-0.256614	0.407041762580782	-0.314654	-0.224065	-0.470449	-0.280648	-0.490835	-0.328755	-0.526547	1.5302878323699e-07	0.474184039418801	0.243034040695542	0.375888780127874	0.533733652604695	0.170004922977142	0.432193859186817	0.149726313905542	0.353662903133083	0.11790637851995
Unigene0005033	turquoise	3.62	4.52	3.71	5.78	5.78	3.55	7	14.1	14.49	13.04		Unigene0005033	turquoise	5554.58121941367	0.985324834920185	-0.332684	0.446546294939515	-0.311862	-0.183226	-0.404754	-0.243717	-0.454813	-0.246368	-0.446594	1.99361542317849e-07	0.347591686171983	0.195763741114371	0.38036857018643	0.612379145193291	0.245950435885157	0.497422597045428	0.186612957908008	0.49260708037537	0.195709795125137
Unigene0005037	turquoise	0.92	1.24	0.7	1.57	1.51	1.35	2.06	4.47	5	4.51		Unigene0005037	turquoise	5640.68549463789	0.988241033539322	-0.327846	0.462871411408404	-0.287446	-0.19579	-0.414437	-0.293125	-0.466464	-0.273584	-0.478742	8.24732661455255e-08	0.355076212945886	0.17793915353348	0.420640169698811	0.587753696020731	0.233741437704631	0.411100912644946	0.174151068748021	0.444353872082007	0.161569028786369
Unigene0005039	turquoise	1.8	1.74	1.64	2.96	2.47	2.83	3.44	11.22	12.79	9.95		Unigene0005039	turquoise	5573.91797402353	0.987377370930836	-0.299411	0.379591919058672	-0.347637	-0.272836	-0.493883	-0.229796	-0.492322	-0.298963	-0.493238	1.09391542794941e-07	0.400662250478872	0.279299859025107	0.324974828376952	0.44564986449892	0.146827467427789	0.52303471022741	0.148307579998851	0.401402593519727	0.14743809454213
Unigene0005055	turquoise	0.58	0.69	0.91	1.4	0.46	0.19	0.65	1.99	2.15	1.53		Unigene0005055	turquoise	2547.98995970656	0.8544496599421	-0.264159	0.0993089500016307	-0.621661	-0.338155	-0.487062	0.0293355270268619	-0.259237	0.0499982722074478	-0.0925926	0.00164092029631475	0.460813444734325	0.784891486431834	0.0550118539478449	0.339226478138961	0.153363080795336	0.935883730359718	0.469517278894535	0.890901778859284	0.799181298005629
Unigene0005062	turquoise	1.95	8.6	4.74	5.68	8.71	5.62	8.42	0.37	1.36	1.46		Unigene0005062	turquoise	1101.30758355218	-0.727537	-0.240611	0.183641653572685	0.641619806075301	0.549460276379408	0.825113223353593	-0.034829	0.51851861923831	0.301053469554892	0.459616904895934	0.0170875139364651	0.503091241389547	0.611559532309621	0.045529910566445	0.099922998016921	0.00329478372162483	0.923903879221436	0.124653479458316	0.397956701624321	0.181412736413861
Unigene0005066	turquoise	6.3	10.97	8.21	13.43	15.65	11.55	19.03	36.77	36.66	35.28		Unigene0005066	turquoise	5447.15579049402	0.980711141027717	-0.404211	0.527820180421713	-0.21985	-0.141265	-0.344822	-0.275498	-0.478539	-0.26786	-0.480054	5.91719740134012e-07	0.246644797026982	0.116857917200194	0.541656638376041	0.69707670611934	0.329171717820373	0.441043452091883	0.161771941470281	0.454317640873486	0.16025794559554
Unigene0005074	turquoise	0.13	0.97	0.47	2.13	1.65	0.71	1.74	4.62	5.11	4.62		Unigene0005074	turquoise	4981.32732182972	0.963973119311773	-0.409374	0.455632917872265	-0.305719	-0.209057	-0.353485	-0.257283	-0.420135	-0.123564	-0.34651	7.05641624297933e-06	0.24008142115302	0.185719020282095	0.390318196234864	0.562155141271102	0.316342472268547	0.472991727493578	0.226719621184723	0.733792892441319	0.326652251021376
Unigene0005076	turquoise	2.18	2.85	1.7	3.01	3.38	1.93	4.11	10.06	9.8	10.2		Unigene0005076	turquoise	5752.88298295061	0.992712789459948	-0.300037	0.417677892181211	-0.33561	-0.223002	-0.456333	-0.252665	-0.4392	-0.298861	-0.473771	1.22298319688974e-08	0.399630344186681	0.229732574574338	0.343104970191404	0.535726207705749	0.184957840294765	0.481248470796929	0.204111139816543	0.401571801326888	0.166595522861576
Unigene0005085	turquoise	0.75	0.73	0.64	0.77	1.33	0.82	1.52	4.23	4.69	4.58		Unigene0005085	turquoise	5731.23164743922	0.993147568597261	-0.291307	0.418671753467378	-0.309746	-0.242979	-0.487344	-0.230611	-0.503513	-0.363735	-0.543766	9.56711916046253e-09	0.414143292849557	0.228511223102738	0.383781301350742	0.498767478657015	0.153089789004903	0.521521165483503	0.13789378163081	0.301506640941911	0.104218048489924
Unigene0005086	turquoise	1.22	1.75	1.33	0.8	0.32	0.66	0.72	0	0	0		Unigene0005086	turquoise	1767.11147697858	-0.801169	0.331580054173921	-0.639136	-0.110922	0.0996034788956226	0.178296111323664	0.407170813075992	0.781803797422619	0.17319517108309	0.601071253989614	0.00533765233002011	0.349292467959062	0.0466454702145866	0.760322550692024	0.784266134817865	0.622141187975706	0.242870125588557	0.00754885672267887	0.632297116678352	0.0660755495585112
Unigene0005091	turquoise	0.06	0.15	0.36	0.41	0.35	0.18	0.68	6.22	7.04	5.02		Unigene0005091	turquoise	5485.95144946953	0.985042947533865	-0.289452	0.314323784520759	-0.405625	-0.315643	-0.547423	-0.161508	-0.461045	-0.334139	-0.484501	2.15053127797118e-07	0.417258768815694	0.376417259759149	0.244837591178749	0.374307879048458	0.101446568698031	0.655774356055005	0.179883154198649	0.345357365154649	0.155860931037994
Unigene0005098	turquoise	1.08	1.47	2.79	3.25	3.27	2.26	4.95	12.2	11.3	11.33		Unigene0005098	turquoise	5596.48349891237	0.987307099955765	-0.373257	0.458199721277141	-0.290162	-0.175871	-0.408491	-0.158344	-0.5229	-0.274694	-0.488236	1.11838443526155e-07	0.28806233858137	0.18293773972234	0.416066147368282	0.626961663672048	0.241196477006906	0.662176673697546	0.120942821232024	0.442432562276909	0.152226010680174
Unigene0005112	turquoise	1.49	2.81	1.96	2.2	2.61	2.2	4.5	9.18	11.15	11.97		Unigene0005112	turquoise	5239.40400562855	0.976314739148362	-0.331549	0.43573221312626	-0.315201	-0.188167	-0.440694	-0.197213	-0.43045	-0.33469	-0.483564	1.3381143164259e-06	0.349340743803838	0.208122243507263	0.375014488443797	0.602651746433741	0.202397150400368	0.584986872090982	0.214318005679934	0.344512917137522	0.15678194822131
Unigene0005115	turquoise	0.96	1.29	1.33	1.58	1.98	1.75	2.21	7.49	7.13	8.07		Unigene0005115	turquoise	5787.50742458827	0.99436786901211	-0.332689	0.392722281896063	-0.338576	-0.281454	-0.502251	-0.19067	-0.487847	-0.33556	-0.509373	4.37250994379199e-09	0.347584772274121	0.261605807684995	0.338585985181507	0.430816765072199	0.139045505624167	0.597744513372326	0.152601984880865	0.343181417533668	0.132625479129728
Unigene0005116	turquoise	0.7	0.77	0.25	1.22	1.24	1.33	1.18	5.34	4.84	4.18		Unigene0005116	turquoise	5489.4222566763	0.984151918671997	-0.30055	0.383384281236536	-0.323623	-0.304476	-0.494594	-0.297716	-0.483597	-0.300944	-0.501092	2.70770571543504e-07	0.398785415693735	0.274124471080722	0.361674865856487	0.392345960013858	0.146155799248223	0.403464656091762	0.156748679918893	0.398136422976781	0.140107667015042
Unigene0005125	red	0	1.92	4.51	8.04	2.3	8.72	9.29	0	0.53	0.75		Unigene0005125	red	44.5926773928869	-0.525936	-0.258047	0.323292681371426	0.591194674046791	0.642226726392944	0.823560022464779	0.054170612159184	0.0527164103277242	0.551566371157709	0.36587624298299	0.118411753648127	0.471632145388681	0.362192829216472	0.0718631276832552	0.0452600951615432	0.00340660911117304	0.881848901797839	0.885002787058439	0.0983634330888229	0.298454375520049
Unigene0005139	turquoise	63.08	107.03	74.71	114.98	103.61	113.98	109.98	145.66	154.85	146.45		Unigene0005139	turquoise	2646.07663402354	0.853124884070205	-0.601216	0.579768040381797	-0.111957	-0.116687	-0.146266	-0.384446	-0.280307	-0.0538038	-0.248346	0.00169862783606781	0.065992828192478	0.0789589938973411	0.758141594652193	0.748193514296125	0.686799805644143	0.272684384681013	0.432777696787148	0.882644305476071	0.489026508526079
Unigene0005156	green	0	0.14	0.19	0.27	0.09	0.02	0.08	0	0.02	0		Unigene0005156	green	57.8719020438065	-0.548983	-0.246115	-0.317127	-0.101524	0.110529712471007	0.44361909360905	0.489959670048231	0.554334688969798	0.801782804261831	0.912160956071937	0.100278342612715	0.493066930295969	0.37194270275924	0.780190140014767	0.761148492985283	0.199065638323487	0.15056547314604	0.0963371293844879	0.00527619976076322	0.00023399116043494
Unigene0005157	turquoise	0.33	0.08	0.14	0.08	1.41	0.48	1.6	34.91	40.63	42.92		Unigene0005157	turquoise	5575.83103837586	0.988387275339596	-0.266802	0.308334281418077	-0.414783	-0.344661	-0.578292	-0.164488	-0.459715	-0.355605	-0.498969	7.84602423913091e-08	0.456170494350365	0.386066802801732	0.233311152630248	0.329413684163632	0.0799072445894176	0.649761441299307	0.181307520318727	0.313243373727821	0.142066681165123
Unigene0005160	turquoise	1.04	2.05	1.56	2.49	2.72	2.58	2.42	11.09	9.62	9.59		Unigene0005160	turquoise	5715.57488158718	0.991231013202211	-0.356917	0.364546883015172	-0.356101	-0.322756	-0.510405	-0.210242	-0.456361	-0.311343	-0.476619	2.55975484869593e-08	0.311333036685881	0.300347056721665	0.312519512050622	0.363035597520562	0.131710534166188	0.55989100155094	0.184928037619512	0.381204292047166	0.163704540359803
Unigene0005191	turquoise	1.65	1.24	1.76	2.14	2.4	1.46	3.03	7.77	11.56	7.7		Unigene0005191	turquoise	4563.36078786806	0.953689828489656	-0.270232	0.369066986226439	-0.338554	-0.243699	-0.478402	-0.191303	-0.491331	-0.306972	-0.48927	1.90257567665663e-05	0.450176637646097	0.293937538089061	0.338619883306545	0.497455590791051	0.161909708382261	0.596507103984371	0.149252783866717	0.388278078140151	0.151228231674539
Unigene0005201	turquoise	3.12	3.89	2.85	1.6	7.62	9.27	3.1	0.18	0.19	0		Unigene0005201	turquoise	683.793459236193	-0.669484	-0.017426	0.0456879528753685	0.706995359715068	0.135778560132371	0.424499799985896	-0.177996	0.0839163567229832	-0.0962547	-0.0353269	0.0342192168172286	0.961892236593875	0.900265960597746	0.0222343853536626	0.708399821265478	0.22142350291092	0.62273813073146	0.817720187821886	0.791382930243504	0.92281873285132
Unigene0005207	turquoise	5.3	5.5	4.41	6.59	7.46	8.56	9.92	15.25	19.12	21.13		Unigene0005207	turquoise	4522.78532107259	0.950012389725665	-0.319082	0.515723840864711	-0.197188	-0.154758	-0.37938	-0.298927	-0.521376	-0.313907	-0.5383	2.57119494137397e-05	0.368837598906243	0.127057129079039	0.585036229945391	0.669459327512471	0.279590110074249	0.401462254995579	0.122225223245341	0.377085439574548	0.108448366163411
Unigene0005210	turquoise	1.24	2.24	1.98	4.26	2.95	2.09	4.4	8.79	9.47	9.63		Unigene0005210	turquoise	5238.94815620767	0.97332810014297	-0.38316	0.465594317224608	-0.313012	-0.163555	-0.356814	-0.214504	-0.446615	-0.14786	-0.375013	2.14400281717454e-06	0.274428474262584	0.175063480902879	0.3785196106159	0.651641511930199	0.311482838657746	0.551773797500979	0.195686413836251	0.683535792921989	0.285618504868437
Unigene0005218	turquoise	5.49	13.3	9.97	14.58	14.44	13.33	15.57	34.89	41.47	34.28		Unigene0005218	turquoise	5185.9550874377	0.972528203193616	-0.438711	0.436713403867928	-0.302833	-0.244321	-0.410448	-0.222631	-0.411714	-0.25375	-0.416466	2.41066444826137e-06	0.204673804675123	0.206982808759662	0.395034637887746	0.496323824216893	0.238728210593227	0.536424188543112	0.237139650395696	0.479302779588961	0.231227007012854
Unigene0005220	turquoise	0.71	1.83	1.82	3.41	2.93	2.27	4.72	10.21	11.98	13.25		Unigene0005220	turquoise	5253.31923196851	0.975330657875626	-0.371452	0.466594068614989	-0.292858	-0.179909	-0.394706	-0.198452	-0.473575	-0.241196	-0.446267	1.57287192776274e-06	0.290585810869871	0.174014615771298	0.411547729743199	0.618942141330624	0.258987309989934	0.582581922592501	0.166795182326467	0.502022105623089	0.196077532544803
Unigene0005221	turquoise	3.18	9.14	5.19	10.31	8.1	7.56	14.15	34.99	31.51	36.53		Unigene0005221	turquoise	5569.00883661721	0.985471594714621	-0.375745	0.445701030537058	-0.321255	-0.18979	-0.408503	-0.219298	-0.413798	-0.256358	-0.429518	1.91539383510688e-07	0.284603965553972	0.196713898115502	0.365400480849602	0.599468901394993	0.241181236404196	0.5426970423324	0.234535906861219	0.47464132734455	0.215422973598287
Unigene0005224	turquoise	3.98	5.81	5.09	7.41	6.75	4.25	7.39	16.31	13.03	14.46		Unigene0005224	turquoise	5038.79508036269	0.967110971784545	-0.378039	0.406936455917017	-0.347364	-0.214315	-0.399707	-0.189329	-0.404232	-0.188408	-0.372667	4.91969192477637e-06	0.281434642368166	0.243167843165621	0.325380344716082	0.552131574097352	0.252452191716201	0.600371041735675	0.246617873225624	0.602179013446644	0.288885622507187
Unigene0005225	turquoise	2.9	4.59	3.6	6.54	6.39	7.81	8.71	27.95	26.23	26.6		Unigene0005225	turquoise	5837.3	0.995036578637502	-0.350447	0.425583877926521	-0.308278	-0.253382	-0.465254	-0.236516	-0.491994	-0.309632	-0.504189	2.63945085125506e-09	0.320810796413994	0.22011913494326	0.386158506172343	0.479962551113936	0.175421116320762	0.510604904584381	0.148620001829099	0.383965462603224	0.137279910594703
Unigene0005227	turquoise	0.09	0	0.1	0.22	0.09	0	0.08	1.49	1.47	2.03		Unigene0005227	turquoise	5037.20747459462	0.970282732309184	-0.250714	0.276154019860476	-0.44948	-0.357226	-0.575457	-0.128138	-0.451501	-0.281891	-0.442389	3.29186023389827e-06	0.48475549662429	0.439911724458834	0.192487197282893	0.310884268595634	0.0817494238020954	0.72425450362886	0.190247935970285	0.430071402190882	0.200463345834213
Unigene0005232	turquoise	1.9	2.98	2.33	4.08	2.61	2.5	3.77	9.84	8.73	7.36		Unigene0005232	turquoise	5131.51034011492	0.969698323417619	-0.353699	0.36631809088951	-0.386341	-0.236335	-0.430294	-0.203734	-0.391945	-0.184153	-0.364118	3.55602303509649e-06	0.316029179660908	0.297826702148827	0.270125945414072	0.510937649844784	0.214503352701079	0.572375042647753	0.26263523565396	0.610551575739418	0.300958909392053
Unigene0005234	turquoise	11.02	12.85	9.3	11.11	20.07	16.97	24.35	149.66	109.32	98.83		Unigene0005234	turquoise	5170.90978092272	0.973698664205558	-0.285389	0.34222228247492	-0.350104	-0.291352	-0.522367	-0.208	-0.46915	-0.36796	-0.52362	2.02822336169084e-06	0.424121523727834	0.333074121914889	0.321317692980046	0.414068228862469	0.121390322596744	0.564180008716458	0.171350215252053	0.295499914040173	0.120339067398166
Unigene0005235	turquoise	6.79	6.55	4.18	6.88	7.94	8.68	12.38	49.32	46.65	42.31		Unigene0005235	turquoise	5856.53754547801	0.996602683973004	-0.273291	0.370415852471392	-0.35458	-0.274918	-0.521242	-0.232163	-0.481227	-0.358076	-0.528762	5.80430496605259e-10	0.444860493149176	0.29203913281699	0.314739880112233	0.442045185019161	0.122338479632172	0.518642814987661	0.159090956873471	0.309649976656065	0.116086429176075
Unigene0005238	turquoise	0.85	1.85	1.6	2.81	1.65	1.3	2.4	8.95	5.92	6.84		Unigene0005238	turquoise	4751.21874989765	0.956862463385566	-0.355604	0.33538077419058	-0.401871	-0.261513	-0.451192	-0.149587	-0.387441	-0.195011	-0.360793	1.43793311904281e-05	0.313243963988801	0.343455171781412	0.249653004801962	0.465484061397854	0.190589625099415	0.680002257502837	0.268646611784187	0.589269254298437	0.305725593280672
Unigene0005252	turquoise	3.49	2	2.21	3.57	3.34	3.44	4.29	13.21	11.18	10.76		Unigene0005252	turquoise	5532.35758546266	0.986590188406366	-0.22706	0.370151934519172	-0.341053	-0.267734	-0.511907	-0.251604	-0.536811	-0.318575	-0.538948	1.39207605162148e-07	0.528130952428154	0.292410055211733	0.334836519497032	0.454538325491228	0.13038567144708	0.483154133237872	0.109618908883818	0.36964125613034	0.107941328877431
Unigene0005254	turquoise	5.91	4.94	3.36	4.72	5.78	5.55	7.95	19.01	18.26	22.08		Unigene0005254	turquoise	5414.34926324578	0.983595446158473	-0.22742	0.399993879216646	-0.325359	-0.238402	-0.503084	-0.259929	-0.487424	-0.366796	-0.547491	3.10642346859482e-07	0.527458967652826	0.25207993590984	0.35895473577854	0.50713936850328	0.138285040887741	0.468289722546435	0.153012063508521	0.29714862857558	0.101395063367137
Unigene0005263	turquoise	6.13	8.63	9.24	18.35	11.56	10.2	17.5	20.91	21.61	24.27		Unigene0005263	turquoise	2506.79578363696	0.842954553194057	-0.459302	0.589728479906889	-0.162075	0.0484379440815998	-0.074294	-0.223027	-0.433261	0.131707983389946	-0.199515	0.0021917752815048	0.181751373049164	0.0727494536152724	0.654629165535754	0.894290249863102	0.838376002741719	0.535679502913127	0.211007707291412	0.716834845620604	0.580523057625473
Unigene0005268	turquoise	0.05	0.31	0.21	0.35	0.05	0.21	0.21	0	0	0		Unigene0005268	turquoise	920.135067234375	-0.702626	-0.161983	-0.230108	0.104794707710039	0.312379871438063	0.595934826818792	0.260164806930124	0.70693790909068	0.680376851600016	0.857278240530264	0.0234525394671148	0.654813846669373	0.522455605121581	0.773262512671131	0.379535938938255	0.0690458602597436	0.467870975383207	0.0222501131954896	0.030372657947579	0.0015224784430981
Unigene0005298	turquoise	8.08	6.92	12.26	7.02	3.26	5.72	6.53	14.17	12.41	19.18		Unigene0005298	turquoise	1548.50892403026	0.782408309621618	-0.152981	-0.0192078	-0.631431	-0.369756	-0.655191	0.297860329304411	-0.31016	-0.288563	-0.300917	0.00747143019135002	0.673076905295092	0.957998392665972	0.0502210617993241	0.292966926565351	0.0397495804592891	0.403226033320805	0.383113065192671	0.418756904432845	0.398180714304923
Unigene0005304	brown	0	0.27	0.45	3.54	0	0	0.27	0	0	0		Unigene0005304	brown	122.878765148544	-0.272578	-0.0678709	-0.202371	-0.204144	0.0243333537374266	0.327774677179553	0.112346654838629	0.285234211978007	0.986677062866558	0.811969360833259	0.446096625761032	0.852214469416779	0.575002024972912	0.571584538031197	0.946802295164068	0.355186809909933	0.757320177256318	0.424383786491075	1.35649335295327e-07	0.00432892195812363
Unigene0005319	green	31.6	59.29	45.51	75.85	27.01	32.88	34.13	43.55	48.44	50		Unigene0005319	green	29.1011208051556	0.0986648361391216	-0.271606	-0.301309	-0.614973	-0.240321	-0.0445916	0.217730371470639	0.532276738740713	0.710465425849607	0.795463475834548	0.786259472040919	0.447784897165015	0.397536934217886	0.0584598020997445	0.503621566628891	0.902649538348968	0.54565884661368	0.113233617239863	0.021298548952137	0.00593316221556828
Unigene0005320	brown	7.63	12.88	8.91	17.71	3.2	6.08	7.5	6.99	11.19	12.18		Unigene0005320	brown	23.9136057511073	0.095902515148447	-0.0990025	-0.289903	-0.613674	-0.168021	-0.0607656	0.1582612851493	0.479132185848677	0.676589698396175	0.725399262742799	0.792132093989888	0.785542175147644	0.41650136470523	0.0591455486385226	0.642656109933227	0.867564914250086	0.662344966019175	0.161178279494446	0.0316747139343795	0.0175801147899483
Unigene0005326	turquoise	0	1.16	0.32	0	0.31	0.32	0.51	4.54	2.87	5.1		Unigene0005326	turquoise	4194.26744862369	0.939239773893288	-0.321367	0.287790604324507	-0.411411	-0.320329	-0.542168	-0.130894	-0.31468	-0.37954	-0.435698	5.53901802213268e-05	0.365224049707366	0.420058884342715	0.237518923622251	0.366862993197126	0.105443946278884	0.718524300576545	0.375847914872103	0.279370398546264	0.208161702742078
Unigene0005338	turquoise	3.21	4.73	3.36	4.4	5.79	3.93	4.93	22.99	16.01	16.14		Unigene0005338	turquoise	4936.09277506159	0.964955363805506	-0.311959	0.327345652335822	-0.364326	-0.315653	-0.5162	-0.206023	-0.426648	-0.335057	-0.477199	6.32531876332639e-06	0.380212488118121	0.355854466942849	0.300661606817887	0.374292280920393	0.126645685852053	0.567971887561016	0.21884311822561	0.343951066440081	0.163119433277943
Unigene0005339	turquoise	3.16	5.2	2.16	3.18	4.3	4.97	7.96	25.7	29.12	29.88		Unigene0005339	turquoise	5662.58635738431	0.990777187209508	-0.291643	0.389183470869616	-0.348463	-0.255893	-0.506389	-0.224201	-0.444238	-0.366495	-0.513489	3.13052363373789e-08	0.413580017880675	0.266312273699429	0.323747935376846	0.475470390895146	0.135292242209846	0.533477843237369	0.198364876057675	0.297576149386806	0.128999307922955
Unigene0005340	turquoise	3.63	4.21	3.56	5.33	5.85	5.16	7.81	31.36	28.64	33.35		Unigene0005340	turquoise	5807.1360838404	0.995138137177737	-0.296754	0.370444983238368	-0.365144	-0.285249	-0.518487	-0.196866	-0.474428	-0.331658	-0.502146	2.43026047904059e-09	0.405060174902049	0.291998206547469	0.299496579094203	0.4243595217306	0.124680304727905	0.585661329597057	0.165925713718976	0.349172018170344	0.139141278931267
Unigene0005352	brown	0.45	1.06	0.32	2.07	0.31	0.48	0.96	0	0.08	0.15		Unigene0005352	brown	79.7893460242799	-0.534857	0.0217979306909868	-0.127202	0.0373511256179828	0.31700220571425	0.59165745801541	-0.0457617	0.563111727316648	0.910955538431215	0.868770918774522	0.111167547037165	0.952339676709472	0.726204287939632	0.918408305329962	0.372140936714088	0.0715848375690579	0.900105721638172	0.0900890543087143	0.000246733161807354	0.00110411627596379
Unigene0005355	turquoise	1.67	3.42	2.05	1.85	0.64	0.26	1.21	0.25	0.13	0		Unigene0005355	turquoise	662.682541276276	-0.665779	0.201693173917917	-0.5931	-0.23834	0.0877363699625111	0.19948499927955	0.372661397935035	0.900160032341002	0.326053471964505	0.759600551756023	0.035599031931971	0.576310574798093	0.0707219106241777	0.507252949034192	0.809547242281258	0.580581032381828	0.288893343833932	0.000384760570086292	0.357869190866746	0.0108045232550779
Unigene0005358	turquoise	1.15	1.33	2.33	2.61	1.42	1.46	2.83	0	0.37	0.23		Unigene0005358	turquoise	1530.96023364218	-0.777944	0.00535800368660472	-0.00639628	0.420114046524229	0.631761294694862	0.785834727684384	0.315252204346661	0.286758093212798	0.603719151333644	0.574697039959978	0.00805665382066774	0.988279703408076	0.986008700345375	0.226745362379614	0.0500643108421808	0.00704317011263036	0.374932232280651	0.421803192570238	0.0645775403311252	0.0822477959390519
Unigene0005373	turquoise	28.85	45.9	40.38	47.45	43.68	36.56	59.87	60.15	57.34	50.6		Unigene0005373	turquoise	819.030569503881	0.670050909233316	-0.593378	0.688992982941666	0.0328217166059335	0.353108656490106	0.200159233088432	-0.172223	-0.175957	0.0397149057187398	-0.121274	0.0340112298652824	0.0705565530206913	0.027547198633783	0.928279789889856	0.316893987242376	0.579275857326376	0.634238103439906	0.626791355575264	0.91326054190578	0.738579575476178
Unigene0005378	turquoise	0.79	2.03	2.15	1.68	2.35	1.68	2.91	10.28	7.67	7.2		Unigene0005378	turquoise	5028.1291995363	0.968106243454609	-0.377318	0.376314164861524	-0.332546	-0.243841	-0.466792	-0.139678	-0.436515	-0.347839	-0.481826	4.35593465350691e-06	0.282428786707947	0.283815264504926	0.347804604325818	0.497198223738281	0.173807764544035	0.70034613217863	0.207212401677828	0.32467324493453	0.158496824625931
Unigene0005398	turquoise	0.08	0.11	0.27	0.4	0.35	0.09	0.93	2.22	3.15	3.38		Unigene0005398	turquoise	4903.05959695017	0.964890635062115	-0.299773	0.417977538806124	-0.330041	-0.189618	-0.441901	-0.160483	-0.476481	-0.28575	-0.470017	6.37167941641138e-06	0.400066458882246	0.229363951587728	0.351671032195738	0.599805953720984	0.201019156992289	0.657845989462475	0.163843362359733	0.423509417699475	0.170452265383555
Unigene0005400	turquoise	13.12	17.01	11	20.48	22.8	20.09	31.71	85.45	88.87	91.16		Unigene0005400	turquoise	5860.46203103798	0.996106603484341	-0.315053	0.431357908945513	-0.313413	-0.230268	-0.463047	-0.247414	-0.480386	-0.318761	-0.507181	1.00060367721851e-09	0.375251363617396	0.213245982538522	0.377877573677626	0.522157623864172	0.177752952155223	0.490712158154487	0.159926663323116	0.369346033216986	0.134581509878408
Unigene0005409	turquoise	2.91	3.74	2.95	5.75	4.05	2.32	5.81	17.5	14.27	11.07		Unigene0005409	turquoise	4660.99	0.953193673720088	-0.299464	0.355237078973314	-0.373764	-0.218733	-0.43043	-0.209864	-0.411644	-0.206115	-0.391329	1.9842278967856e-05	0.400575242067032	0.313779569654229	0.287355653366465	0.543764067625431	0.214342174118505	0.560612885117434	0.237226726625919	0.567794236287504	0.263452809435937
Unigene0005410	turquoise	2.99	4.32	6.88	9.95	5.19	5.16	10.79	22.17	22.18	18.97		Unigene0005410	turquoise	4910.36561622936	0.962583633423106	-0.386281	0.431358371512659	-0.337879	-0.141	-0.36051	-0.122476	-0.472171	-0.14538	-0.372812	8.19577431371029e-06	0.270207160780263	0.213245436926085	0.339646291865944	0.697621485464524	0.306134069945142	0.736066944603315	0.16823281475643	0.688617560796441	0.28868291083294
Unigene0005439	turquoise	2.74	1.96	1.34	2.8	3.15	2.63	4.13	12.54	9.77	8.6		Unigene0005439	turquoise	5028.1255932293	0.968608934629238	-0.238395	0.403220142810675	-0.294896	-0.218593	-0.460573	-0.292573	-0.507937	-0.324696	-0.536424	4.0902318685399e-06	0.507151260562445	0.247916174158242	0.408147797605401	0.544028256012141	0.180388289918879	0.412023371980053	0.133904738927693	0.359991262404205	0.109924637708242
Unigene0005443	turquoise	0.42	0.11	0.54	0.3	0.44	1.26	0.14	3.85	3.78	3.89		Unigene0005443	turquoise	5001.90758864843	0.970142691689462	-0.280003	0.275329177387001	-0.38857	-0.418777	-0.621821	-0.155294	-0.523919	-0.395016	-0.553092	3.35378104278968e-06	0.433297852390147	0.441334996112892	0.267133291441213	0.22838257908371	0.0549307795499263	0.668369193380751	0.120089096553276	0.25857982702865	0.0972434470683845
Unigene0005455	blue	0	0.08	0	0	0.2	0	0.05	0	0	0		Unigene0005455	blue	39.7258453928551	-0.320038	-0.177781	0.248557914103472	0.548818396391659	0.187164305391286	0.417968903452311	-0.26443	0.185073743873301	-0.0797031	0.0165674275544669	0.367323952074909	0.623164598016364	0.488644296910315	0.100401408213385	0.604621391977276	0.229374570039189	0.460337743895032	0.608735522810465	0.82675278255434	0.963768698071695
Unigene0005482	turquoise	0.52	0.25	0.84	0.63	1.01	0.42	0.72	6.6	6.89	8.23		Unigene0005482	turquoise	5410.18520962983	0.983249762028844	-0.273572	0.303952441047219	-0.414106	-0.350461	-0.577723	-0.131427	-0.479453	-0.343973	-0.496437	3.37524759045534e-07	0.444373688382292	0.393201656154157	0.234152851133049	0.320791163093786	0.0802748177023559	0.717417703479095	0.160857579695408	0.330443793425843	0.144424438392513
Unigene0005490	turquoise	4.81	6.87	6.24	7.32	8.48	5.62	9.21	18.21	17.88	19.11		Unigene0005490	turquoise	5586.47470624085	0.986974929168014	-0.376162	0.443289598200472	-0.30987	-0.209703	-0.424592	-0.194918	-0.446446	-0.289605	-0.460159	1.23963582176281e-07	0.284025176443543	0.199439326169838	0.383580887387371	0.560920120870984	0.221312293115097	0.589450593949776	0.195876364405576	0.417002432217192	0.180831694616314
Unigene0005543	turquoise	8.66	14.04	12.42	18.27	27.13	18.42	30.38	2.67	1.46	2.12		Unigene0005543	turquoise	1024.16804610435	-0.709736	-0.0995525	0.356587648379177	0.832610100117586	0.717363826569386	0.926483285598059	-0.133681	0.152675874174516	0.341696140817844	0.256788012972724	0.021492930162572	0.784374467483513	0.311811707722271	0.00279178765801656	0.0195195148476526	0.000116864939500636	0.712742308528086	0.673698261089977	0.333866672741682	0.473873885349172
Unigene0005588	turquoise	0.26	0.2	0.14	0.21	0.13	0.19	0.39	1.47	1.28	0.89		Unigene0005588	turquoise	4799.3904620985	0.961054391457221	-0.215933	0.324180719061255	-0.378305	-0.239576	-0.51033	-0.217867	-0.449849	-0.341914	-0.501978	9.6021669925332e-06	0.549061663227447	0.360799249886213	0.281068531873316	0.504985043018711	0.131776591695887	0.545399846546634	0.192076737774702	0.333538512472475	0.139294923677921
Unigene0005590	turquoise	1.11	2.21	2.5	2.87	3.17	2.88	2.09	13.56	10.69	9.42		Unigene0005590	turquoise	5011.10796904914	0.967581117244452	-0.364483	0.304946689834886	-0.382671	-0.366012	-0.535836	-0.155387	-0.448578	-0.310351	-0.45846	4.64701313442646e-06	0.30043853302044	0.391577189436123	0.275093403756895	0.298261646174813	0.1103902412019	0.668178879535355	0.193490904785309	0.382804953485622	0.18265706835318
Unigene0005596	turquoise	0	0	0	0	1.46	0.22	2.07	6.77	6.05	7.11		Unigene0005596	turquoise	5469.08726502831	0.984807810173952	-0.310012	0.474461532348275	-0.248776	-0.178573	-0.433647	-0.233509	-0.525086	-0.375681	-0.568822	2.288337011567e-07	0.3833525253183	0.165891302515522	0.488249586466667	0.621592051798152	0.210556146810612	0.516151351597939	0.11911665067574	0.28469165747468	0.0861669608774666
Unigene0005600	turquoise	0.28	1.79	1.71	1.17	0.43	1.92	1.24	0.07	0	0		Unigene0005600	turquoise	1054.19570853134	-0.735696	-0.228965	-0.19985	0.274208508163824	0.291932115507679	0.516479202047648	0.380796010024501	0.57299584301773	0.283157915654465	0.554015404963831	0.0152959532269702	0.524581742723401	0.579873893097692	0.443272082948008	0.413096401402746	0.1264046743494	0.2776509561524	0.0833705600807642	0.427911662527936	0.0965694662633623
Unigene0005642	turquoise	10.26	10.73	7.3	14.09	14.1	15.55	14.65	29.31	29.88	25.33		Unigene0005642	turquoise	4854.72759829325	0.961856638197709	-0.32858	0.481220108866228	-0.214222	-0.228534	-0.394497	-0.391816	-0.513581	-0.258729	-0.508485	8.84372488379486e-06	0.353935831290872	0.159097761477376	0.552308969478517	0.525383459630303	0.259262342307813	0.262807225361882	0.128918953311529	0.470420087486045	0.133415239773432
Unigene0005646	turquoise	11.89	16.13	13.37	20.67	20.8	14.42	26.13	47.28	43.12	40.18		Unigene0005646	turquoise	5158.34468737565	0.970376270221034	-0.378187	0.511074991399964	-0.242061	-0.113845	-0.325415	-0.266546	-0.46166	-0.22122	-0.4421	3.25097863413652e-06	0.281229880964929	0.131118507752017	0.500442474402707	0.754166868867089	0.35886621617045	0.456619448553287	0.179227115019627	0.53907629615091	0.200792174570516
Unigene0005678	turquoise	0	0.27	0.29	0.18	0.33	0.22	0.32	1.21	1.1	1.35		Unigene0005678	turquoise	5240.45305109234	0.976646578101896	-0.422458	0.384862983796424	-0.34125	-0.283157	-0.484996	-0.107617	-0.42427	-0.350529	-0.467929	1.26519384876741e-06	0.223892627842152	0.272120764746782	0.334539596964758	0.427913064359495	0.155376727962461	0.767296156976971	0.221700999665017	0.320690517233644	0.172620273688866
Unigene0005681	turquoise	1.97	2.18	1.73	4.39	3.09	2.52	3.49	8.29	8.58	8.02		Unigene0005681	turquoise	5266.64197006055	0.975123808514298	-0.331275	0.413176480705517	-0.343542	-0.245286	-0.410589	-0.271139	-0.464271	-0.130306	-0.37847	1.62588515825384e-06	0.349763646254059	0.235310526612082	0.331090767393081	0.494571324611819	0.238551338376133	0.448596722868824	0.176457059623145	0.719747409920832	0.2808408827787
Unigene0005713	turquoise	0.43	0.56	0	1.04	0.89	0.69	1.11	0	0	0.22		Unigene0005713	turquoise	475.677588627663	-0.602407	0.0415452797187034	0.341515819280838	0.680605067081577	0.631274989148147	0.873301688350194	-0.426666	0.214549007544552	0.574021614711757	0.384983863434063	0.0653171417482638	0.909276398566368	0.334138522060703	0.0302953807818986	0.0502954541953083	0.000964840361576538	0.21882135190903	0.551687591399733	0.082692392778876	0.271957321847467
Unigene0005727	turquoise	0.99	1.92	2.83	4.57	3.59	5.64	1.97	12.74	17.85	17.6		Unigene0005727	turquoise	4459.46389361897	0.948701812842534	-0.36362	0.321819780678405	-0.368768	-0.388741	-0.531825	-0.164087	-0.474392	-0.26072	-0.438041	2.84706688595582e-05	0.30166977448119	0.36451013626693	0.294359635609554	0.266903346105052	0.113597959110134	0.650568721940799	0.165962189181262	0.466886573408475	0.20544707149119
Unigene0005733	turquoise	2.39	6.13	3.87	6.88	6.33	5.07	9.09	22.69	19.5	20.13		Unigene0005733	turquoise	5575.24891854195	0.985026878340852	-0.393222	0.453617351693002	-0.304436	-0.187649	-0.395937	-0.229744	-0.419027	-0.257922	-0.433805	2.15974604677556e-07	0.260944845103164	0.187920343256576	0.392411678426701	0.603669846480296	0.257369739841841	0.523131504654305	0.228075654874015	0.471854813044687	0.210370601828597
Unigene0005761	green	264.32	605.9	387.9	654.58	403.11	369.22	453.62	227.63	184.61	189.74		Unigene0005761	green	55.3785500283404	-0.705626	-0.159247	-0.166683	0.17402018990916	0.313172805506489	0.663730736554439	0.0987968598333991	0.743871508944629	0.730545744399596	0.885951079291672	0.022611341880876	0.660348121919055	0.64534329854472	0.630650700976058	0.378262284451024	0.0363781057163988	0.785979033683635	0.0136362842950813	0.0164108069609732	0.000643623359668543
Unigene0005763	turquoise	5.94	2.44	1.9	3.45	4.73	3.58	6.82	22.84	21.67	23.42		Unigene0005763	turquoise	5619.67934797282	0.990642022965114	-0.183963	0.366007244770413	-0.352298	-0.264036	-0.538319	-0.25267	-0.521025	-0.370714	-0.565303	3.31757410370449e-08	0.610925849325594	0.298268205690816	0.31808432801609	0.461031350168476	0.108433298666174	0.481239311649263	0.122521991744819	0.29162101376664	0.0885705528755502
Unigene0005767	turquoise	2.57	1.76	1.47	2.67	2.92	1.91	5.1	11.44	16.27	11.51		Unigene0005767	turquoise	4824.38510081242	0.963124446854688	-0.24041	0.410468276241187	-0.311772	-0.191067	-0.452373	-0.247029	-0.492413	-0.31821	-0.512382	7.73719335266087e-06	0.503458164623778	0.238702832536575	0.380514374096015	0.596968348142802	0.189286956365956	0.491409611549916	0.148221681364935	0.370220761629202	0.1299682552575
Unigene0005785	turquoise	3.26	3.43	2.5	2.65	3.23	3.02	4.41	9.8	9.1	10.78		Unigene0005785	turquoise	5472.74064381941	0.985481933209487	-0.247548	0.38398858684641	-0.347706	-0.237908	-0.51059	-0.228085	-0.446396	-0.386045	-0.532256	1.90997145390536e-07	0.490470617325809	0.273304642783801	0.324871237843823	0.508046089734498	0.131546678009638	0.526220382963678	0.19593220264844	0.270525122995714	0.113250194749867
Unigene0005794	turquoise	2.55	2.21	2.23	3.05	2.53	1.97	2.5	11.38	10.37	9.15		Unigene0005794	turquoise	5565.85276544514	0.98713351139229	-0.249056	0.272683686435503	-0.447195	-0.355609	-0.577615	-0.175673	-0.450965	-0.302401	-0.46183	1.18058413152945e-07	0.487744136443137	0.445913957363719	0.195035857808352	0.313237347819391	0.0803449759517957	0.627356815738779	0.190840523615567	0.395742910034768	0.179046479036436
Unigene0005800	turquoise	10.26	13.01	11.21	21.95	13.57	10.71	16.85	37.37	38.51	37.39		Unigene0005800	turquoise	5122.67522366768	0.969898152075838	-0.335549	0.360486531557447	-0.416339	-0.254832	-0.427016	-0.201119	-0.40028	-0.0961431	-0.310092	3.46398391529687e-06	0.343197782311486	0.30616732235061	0.231383792767653	0.477366792456403	0.218402471770828	0.57741986125611	0.251708552929719	0.79162032616414	0.383222674717824
Unigene0005816	brown	0.51	0.66	0.11	2.08	0.74	0.11	0.78	0	0.11	0		Unigene0005816	brown	84.1787795772373	-0.481096	0.0949604074229329	-0.080973	0.0856809520584909	0.259675687720708	0.5630225014744	-0.151363	0.387719778913897	0.921782181248163	0.770016357898303	0.159221248590171	0.794137159649772	0.824028352323106	0.813942811781209	0.468738391516594	0.0901512293089853	0.676374963169607	0.268272392424245	0.000148882217245913	0.00917473809546452
Unigene0005825	turquoise	64.11	74.82	63.19	104.35	81.12	107.16	123.91	227.36	254.15	226.01		Unigene0005825	turquoise	5346.81615239789	0.978472249357183	-0.349433	0.476288211818273	-0.26936	-0.176178	-0.391399	-0.276984	-0.49456	-0.24556	-0.47455	9.15606629764957e-07	0.322310216360494	0.164038347398522	0.451696575055352	0.626351435285173	0.263360387105886	0.438481693026515	0.14618839800712	0.494072917761977	0.165801364456354
Unigene0005835	turquoise	0	1.57	0.83	0.8	0.11	0.59	0.47	0	0	0		Unigene0005835	turquoise	372.309993875389	-0.590367	-0.260187	-0.345823	-0.0600431	0.1232183682992	0.364705214577338	0.355566324913602	0.897106071496784	0.371830782768229	0.789951558517296	0.0723623351270771	0.467831521284522	0.327676278043646	0.869128319427164	0.734515039620501	0.300121297891505	0.313299239304886	0.000432393444344882	0.290054825001569	0.0065520057999524
Unigene0005840	blue	1	2.57	1.07	1.73	3.31	5.42	8.29	2.8	2.01	2.55		Unigene0005840	blue	185.033944182031	-0.100845	-0.272271	0.815151229078939	0.83801292120594	0.84939062935785	0.760909721433662	-0.396236	-0.179478	-0.0641961	-0.254697	0.781631460873617	0.446630058887941	0.00405985295049514	0.0024653696742189	0.0018691999493978	0.0105892843528286	0.256978312628411	0.619795237759404	0.860148259219647	0.47760752666732
Unigene0005846	turquoise	9.4	7.86	8.75	6.83	5.51	6.04	4.13	0.49	0.3	0.49		Unigene0005846	turquoise	4310.58880614768	-0.937385	0.463485827312677	-0.663435	0.046315777277654	0.0291440004343315	0.209029767007086	0.353411445834526	0.53310863240103	0.260815365700002	0.522655343827846	6.23279759566911e-05	0.177287837200978	0.0364913649092103	0.898901295247407	0.936301621097317	0.562208005613493	0.316449947857199	0.112564982513394	0.46671835879189	0.121147824375302
Unigene0005866	turquoise	0.74	0.36	0.6	1.23	0.67	0.59	1.34	0.47	0.3	0.28		Unigene0005866	turquoise	220.372173840512	-0.509653	0.182070181505819	0.241762084714368	0.467535712958592	0.728615	0.782178672490519	-0.0825021	-0.0175706	0.658825815290757	0.359090006806567	0.132376974360112	0.614663705538552	0.500987468297724	0.173030137929475	0.01684289178427	0.00750077573480798	0.820750068293545	0.961576169992465	0.0382899221951598	0.30818281562747
Unigene0005881	turquoise	714.44	906.83	650.99	945.4	823.53	829.87	891.38	2197.98	2240.5	2209.33		Unigene0005881	turquoise	5790.31182780151	0.993644507888059	-0.310176	0.339695946017416	-0.406755	-0.320543	-0.523137	-0.232843	-0.402936	-0.281647	-0.433779	7.08367688014274e-09	0.383086712943777	0.336888489682429	0.243398009167131	0.366524719400584	0.120743905586372	0.517383784518368	0.248281689923638	0.430487829894073	0.210401202075918
Unigene0005891	turquoise	0.14	0	0.07	0.25	0	0.07	0.46	1.66	1.75	1.09		Unigene0005891	turquoise	4874.54112348982	0.963995810901526	-0.237171	0.362470234624187	-0.364139	-0.196254	-0.464642	-0.199711	-0.484602	-0.275798	-0.475658	7.03884927628213e-06	0.509399349199182	0.303316411773591	0.300929115966202	0.586851024657691	0.176066533777697	0.580143429161765	0.155762179230933	0.44052552022165	0.164675780421951
Unigene0005892	turquoise	14.95	20.2	14.5	24.3	19.34	21.81	23.93	32.39	34.72	29.71		Unigene0005892	turquoise	3546.18681054384	0.902381235047617	-0.442744	0.546783609224466	-0.187345	-0.0864183	-0.206921	-0.394713	-0.362517	-0.0557885	-0.302629	0.00035261999342142	0.200058499108081	0.101927573836104	0.60426610029348	0.812365434529869	0.566247252718002	0.258978513351775	0.303248712378472	0.878341725315437	0.395368969020037
Unigene0005903	turquoise	2.5	3.1	3.06	5.21	8.21	6.45	9.41	18.35	14.02	13.86		Unigene0005903	turquoise	3975.14190015337	0.925123983199699	-0.408798	0.621134173215862	-0.0475913	-0.052958	-0.243183	-0.336471	-0.582727	-0.295043	-0.569299	0.000125540156168909	0.240808286212148	0.0552783000450563	0.896129442976512	0.884478626512664	0.498395518183158	0.341790240474327	0.0770796165686271	0.407903308820466	0.0858441824601972
Unigene0005904	turquoise	3.87	4.51	4.3	6.42	6.53	4.6	7.63	10.29	9.29	9.41		Unigene0005904	turquoise	3711.95850084893	0.9106189018051	-0.419654	0.633399927452939	-0.0986103	0.0251250694455861	-0.15195	-0.309961	-0.503966	-0.109991	-0.406715	0.000250380944517754	0.22730785928788	0.0492906678071053	0.786375307601896	0.945073592686789	0.675177407708379	0.383434508114548	0.137481934295678	0.762285459715131	0.243448992104014
Unigene0005913	turquoise	1.34	2.11	1.62	2.85	1.83	3.03	2.87	9.09	10.46	8.96		Unigene0005913	turquoise	5554.85746675823	0.986318513146363	-0.338481	0.370591855393409	-0.366775	-0.289616	-0.494654	-0.215196	-0.450489	-0.27999	-0.455365	1.507867417414e-07	0.338730325826595	0.291791910342782	0.29717901599207	0.416983643879302	0.146099633242341	0.550460324130765	0.191367066244513	0.433319916563901	0.186010405419437
Unigene0005924	turquoise	0	0.51	0	0	0.41	0.14	0.11	9.17	7.11	7.35		Unigene0005924	turquoise	5519.65488867273	0.985873419520281	-0.282201	0.281482881118641	-0.425537	-0.36562	-0.586742	-0.17223	-0.425491	-0.367401	-0.489503	1.71295127297154e-07	0.429542350538316	0.430767628780585	0.220175612253657	0.298818318874281	0.074576424670998	0.634224750358329	0.220230781986251	0.296290649131324	0.151003951144704
Unigene0005925	turquoise	0.37	0	0	0.15	0.25	0	0.21	3.71	4.83	1.84		Unigene0005925	turquoise	3580.53399940674	0.912726396400625	-0.196809	0.252000261154197	-0.391581	-0.324676	-0.547377	-0.204049	-0.443845	-0.337027	-0.480693	0.000228183953877701	0.58577214392527	0.482442443661941	0.263118292626127	0.360022934849271	0.101481197649729	0.571767490766042	0.198809818150464	0.340942857281146	0.159621398477289
Unigene0005929	turquoise	0.78	2.38	12.26	2.22	1.54	1.9	1.7	23.51	29.51	20.93		Unigene0005929	turquoise	3674.24769347082	0.918241825478313	-0.339912	0.154708882442357	-0.511216	-0.398593	-0.626086	0.129173141024442	-0.419383	-0.360772	-0.420558	0.000176947388875364	0.336561030548002	0.669558820840018	0.130993797813165	0.253900068175407	0.0528060253923715	0.722101555244177	0.227639634134393	0.305756199923848	0.226203946222404
Unigene0005941	turquoise	106.48	137.87	113.16	186.01	126.75	141.22	175.78	182.88	201.05	189.61		Unigene0005941	turquoise	1399.68569814936	0.747565681626225	-0.464467	0.585324726209404	-0.134989	0.121328694313144	0.0446448237038597	-0.333523	-0.260101	0.255724993691331	-0.0477966	0.0129294051618124	0.176250964999693	0.0754541935453313	0.710034657410717	0.738466051382791	0.902533868606562	0.346302566849695	0.467984366156097	0.475770563416069	0.895683362052441
Unigene0005951	turquoise	1.53	1.52	0.89	2.42	2.62	1.15	2.31	9.17	9.59	8.17		Unigene0005951	turquoise	5657.84151613243	0.99004174534454	-0.276092	0.357645374215009	-0.373403	-0.301537	-0.508587	-0.249455	-0.463186	-0.282766	-0.469039	4.25120155583099e-08	0.44001808187584	0.310275077626178	0.287858964654122	0.397160882908092	0.133324247704358	0.48702513544928	0.177605607357196	0.428579784520202	0.171464893675992
Unigene0005970	turquoise	10.58	12.24	7.59	13.61	13.52	11.86	18.31	34.04	35.5	31.3		Unigene0005970	turquoise	5508.28956419402	0.984023696268135	-0.299899	0.476180789214097	-0.272192	-0.159105	-0.395728	-0.323348	-0.459848	-0.283066	-0.489691	2.79597133962489e-07	0.399857751220504	0.164146970063812	0.446767353199657	0.660634608507822	0.257644891525079	0.36210551668486	0.181165071858355	0.428068911741454	0.150823675535064
Unigene0005989	turquoise	8.29	19.71	15.26	20.1	8.97	12.33	4.23	1.05	0.22	0		Unigene0005989	turquoise	1724.4040474283	-0.800649	-0.00121543	-0.574245	-0.0627008	-0.0717279	0.311740341983689	0.340917364889035	0.757964744318894	0.580445667296327	0.861136987587007	0.00539004981771409	0.997341250082127	0.0825450309511098	0.863379900304477	0.843900079087391	0.380564715975185	0.335041555451303	0.0110777639782631	0.0785260670544973	0.00137105990878325
Unigene0005992	turquoise	3.37	5.94	2.47	4.43	3.6	7.58	2.52	0.67	0.98	1.45		Unigene0005992	turquoise	956.506212730265	-0.72392	0.0295296219792079	-0.230045	0.337993132988767	0.0256979095400499	0.371576286081088	-0.146071	0.515226676684475	0.248489497269607	0.422872319887833	0.0179267399747556	0.935460250117843	0.522571973651349	0.339472034961338	0.943822931036177	0.290411198019658	0.687200008508036	0.127487697659911	0.488767905106022	0.223389956839818
Unigene0005993	turquoise	1.65	0.94	1.17	2.19	1.38	1.88	1.25	6.6	7.16	6.36		Unigene0005993	turquoise	5385.81352764963	0.982138562339914	-0.236686	0.273218480964804	-0.437196	-0.38894	-0.588898	-0.202769	-0.494892	-0.272113	-0.46817	4.35817392383098e-07	0.510291101136235	0.444986570297648	0.206423740486385	0.266637667232699	0.0732547358347995	0.574234398423487	0.145875356056688	0.446904187221336	0.172368838908915
Unigene0005998	turquoise	2.2	3.3	2.28	4.1	3.34	2.53	5.66	11.74	10.1	9.98		Unigene0005998	turquoise	5358.53071024618	0.978011999266404	-0.339131	0.465889883946494	-0.299907	-0.128792	-0.368355	-0.245181	-0.430654	-0.235737	-0.433539	9.95899454496246e-07	0.337745238395738	0.174753004111493	0.399844528035843	0.722893523353829	0.294942040526817	0.494760424721471	0.214076655141485	0.512039090929772	0.210682291604763
Unigene0006002	turquoise	11.54	12.54	12.12	16.76	21.35	20.82	29.54	84.91	83.32	81.88		Unigene0006002	turquoise	5888.82366016585	0.997249383933515	-0.321605	0.435947256061306	-0.295744	-0.229918	-0.467335	-0.232815	-0.515536	-0.343511	-0.539383	2.49611012997298e-10	0.364849412995834	0.207872209761115	0.406736547213016	0.522808053793243	0.17324019695922	0.517435468781112	0.127219290680211	0.331136982741589	0.107601664577912
Unigene0006004	turquoise	0	0.33	0.28	0.46	0.27	0	0.44	1.83	2.06	2.97		Unigene0006004	turquoise	4443.85858816792	0.947173221002082	-0.324527	0.328199230944151	-0.416708	-0.280383	-0.488215	-0.107762	-0.378191	-0.239868	-0.37468	3.19590621882402e-05	0.360256294615511	0.354526731869308	0.230927566649405	0.432647393662415	0.152246273897156	0.766989020050352	0.281225402699183	0.504450894677676	0.286080505967472
Unigene0006006	turquoise	303.03	527.22	401.45	626.67	389.45	552.14	800.7	18.47	16.72	21.47		Unigene0006006	turquoise	2051.72694946566	-0.818794	0.00560439920284423	0.0965051317536059	0.575384128783752	0.686271381387199	0.871027272049461	0.0197299922950322	0.419379344417322	0.510451665264371	0.529949795324939	0.00376673950326511	0.987740761802589	0.79085	0.0817971051983996	0.0284193840095477	0.00103304786248792	0.956857438686322	0.227643917665903	0.131669074190605	0.115117093477582
Unigene0006009	turquoise	6.56	10.97	7.53	7.47	22.83	21.45	21.34	103.98	124.16	106.61		Unigene0006009	turquoise	5576.36141615205	0.988333977455759	-0.315914	0.384801446526666	-0.322134	-0.301763	-0.522924	-0.224216	-0.492433	-0.387219	-0.546564	7.99054643566308e-08	0.373876036170711	0.272203990648992	0.364015848146692	0.396790218343291	0.120922297202462	0.533450806776235	0.148202414490288	0.268944307043148	0.102093314504383
Unigene0006010	turquoise	1.18	1.6	1.64	1.63	1.71	1.95	1.66	5.44	5.42	6.45		Unigene0006010	turquoise	5367.16164056333	0.981148411549133	-0.338253	0.330568735157105	-0.388408	-0.346556	-0.550307	-0.146355	-0.450902	-0.337572	-0.479337	5.40146038594003e-07	0.339077344295784	0.350854092483249	0.267349126920317	0.32658345360896	0.0992940780301848	0.686617801124163	0.190910138055757	0.340112010678193	0.160973415491601
Unigene0006017	brown	0	0.14	0.12	0.78	0	0	0	0	0	0.22		Unigene0006017	brown	91.5221791040164	-0.15326	-0.116744	-0.243956	-0.342078	-0.114512	0.182529045956059	0.143738814053924	0.328436620841367	0.928605837250533	0.807934560221148	0.672508635858966	0.748073859911865	0.496988923600412	0.333290638972696	0.752764704139011	0.613756725548129	0.6919875704521	0.35415791764266	0.000104214215815395	0.0046881709227679
Unigene0006046	turquoise	3.11	2.74	4.02	3.92	2.7	3.83	5.01	13.24	11.69	13.11		Unigene0006046	turquoise	5576.05554555979	0.988319568028966	-0.292913	0.35122275675343	-0.389317	-0.255453	-0.515477	-0.120328	-0.496414	-0.311732	-0.491414	8.02995866777167e-08	0.411456214174281	0.31966697545598	0.266133719539715	0.47625598250726	0.12727075744846	0.740560684735219	0.144446547417139	0.380577592254563	0.149172797373633
Unigene0006049	turquoise	0.05	0	0.31	0.29	0.55	0.2	0.04	0	0	0.1		Unigene0006049	turquoise	99.6541600019247	-0.458195	-0.205036	-0.0445012	0.381853982661492	-0.0836971	0.307194721074922	0.209762377579364	-0.115831	0.299542506521788	0.198694910061369	0.182943193622767	0.569868075762381	0.902846244326935	0.276206521918508	0.818189837634738	0.387916222725377	0.560807116508103	0.749991750399637	0.40044595884851	0.582111875388585
Unigene0006062	turquoise	10.74	13.26	16.6	18.51	20.42	13.35	26.33	69.3	63.67	71.15		Unigene0006062	turquoise	5741.02028349865	0.992647712900391	-0.337952	0.412444531233352	-0.335234	-0.2279	-0.463691	-0.162573	-0.489376	-0.303848	-0.48814	1.26715880318272e-08	0.339534596674457	0.236224672959214	0.343680267280662	0.526565600454888	0.177070753809159	0.653623615018761	0.151126837028153	0.393373198093877	0.152318644266714
Unigene0006075	turquoise	0.27	0.14	0.06	0.13	0.28	0.7	0.51	6.29	5.88	7.22		Unigene0006075	turquoise	5557.60048932898	0.98796653896243	-0.26613	0.322565464072542	-0.392831	-0.33721	-0.572253	-0.183304	-0.474071	-0.366518	-0.519808	9.04180489906659e-08	0.45735021382633	0.363336034988917	0.261461854368369	0.340663004935563	0.0838639886645426	0.612225615653687	0.166289040860569	0.297542431044541	0.123553822657204
Unigene0006076	turquoise	0.87	0.56	0.81	0.85	1.35	1.68	2.78	7.43	7.78	7.03		Unigene0006076	turquoise	5660.5098029269	0.990855323677806	-0.29628	0.455006560413139	-0.269156	-0.186925	-0.454496	-0.2323	-0.543393	-0.374346	-0.576945	3.02606062963901e-08	0.405846155638662	0.186401469731864	0.452052402338671	0.605091007710342	0.186958762340299	0.518388521987923	0.104502828843344	0.286545946476154	0.0807794813037083
Unigene0006080	green	0.73	1.29	0.68	1.96	0.56	0.68	0.93	0.28	0.1	0.46		Unigene0006080	green	59.7604444105949	-0.617666	0.0626764120837887	-0.269753	-0.0226105	0.224489109692807	0.520251878579746	0.0535171677995785	0.650498831126848	0.866535397708019	0.908807936107313	0.0570548520516129	0.863432672967535	0.451012139779173	0.950564856031393	0.532938397358689	0.123177069961912	0.883265914912829	0.0416886953089874	0.00117797142887572	0.000270689081768047
Unigene0006097	turquoise	0.26	0.03	0	0.19	0.03	0.05	0.15	2.01	1.16	1.53		Unigene0006097	turquoise	4652.47468086334	0.956334104890453	-0.176454	0.254928383828254	-0.437149	-0.332748	-0.575826	-0.191243	-0.453266	-0.309256	-0.477784	1.50871424824625e-05	0.625801543423245	0.477194076102643	0.206478529304676	0.347493951900223	0.0815082540316459	0.596623124735447	0.188306103128593	0.384573301351928	0.162529937236563
Unigene0006101	turquoise	1.14	1.17	0.34	1.04	1.03	1.55	1.7	4.97	5.43	5.42		Unigene0006101	turquoise	5565.79431523811	0.987924303278649	-0.25102	0.394682404961459	-0.331393	-0.262343	-0.506778	-0.296435	-0.463234	-0.355274	-0.529934	9.16894963948565e-08	0.484204386120119	0.25901879219464	0.349581313169651	0.464016373366569	0.134943155425896	0.405589485666759	0.177554260769198	0.313725137691323	0.115129971535733
Unigene0006108	red	0.42	1.08	1.18	1.7	1.08	1.28	2.23	0.21	0.39	0.31		Unigene0006108	red	80.7381813035749	-0.64829	-0.209057	0.300711372788721	0.61463591245491	0.777042476816901	0.944545460761003	0.0772145202211345	0.263905645971122	0.565377159497176	0.48927990391658	0.0426232928647522	0.562156026340043	0.398519641255623	0.0586370772134737	0.00817869000530337	3.86837681269648e-05	0.832096675704999	0.461260430480061	0.0885196223174154	0.151218927695106
Unigene0006170	turquoise	3.17	3.49	2.44	3.69	4.8	2.62	5.56	28.96	21.61	25.78		Unigene0006170	turquoise	5549.21836549585	0.987019836668553	-0.274464	0.339306358276074	-0.382475	-0.298217	-0.533017	-0.194569	-0.455559	-0.340634	-0.497742	1.22269429993515e-07	0.442830485651752	0.337478689136506	0.275361048836824	0.402635980755388	0.112638177413811	0.590130859608395	0.18579995789142	0.335469122339905	0.143206938904592
Unigene0006171	turquoise	1.09	2.25	1.3	1.57	2.06	1.4	2.55	8.06	7.06	5.57		Unigene0006171	turquoise	5120.77839570194	0.971224774513406	-0.338333	0.376359012964509	-0.340717	-0.241534	-0.467084	-0.220728	-0.391642	-0.34659	-0.470093	2.89719073395699e-06	0.338955274971518	0.283753218059999	0.335343958988409	0.501404910226093	0.173501546332707	0.540003156857741	0.263037949799873	0.326531766597969	0.170372916006623
Unigene0006172	turquoise	5.67	5.9	5.17	6.5	8.08	9.4	13.62	27.08	24.73	33.5		Unigene0006172	turquoise	4908.68701514803	0.965496915044179	-0.308453	0.487163011311931	-0.236657	-0.152554	-0.409128	-0.240664	-0.513337	-0.34585	-0.548927	5.94721684626948e-06	0.385874963559256	0.153264882111591	0.510345747642455	0.673947379743187	0.240391230901796	0.502993334135158	0.129132063288086	0.327636475124702	0.100320405048734
Unigene0006173	turquoise	2.08	0.57	0.4	0.6	0.71	1.14	0.21	14.39	15.04	14.19		Unigene0006173	turquoise	5504.36186924126	0.986418375487664	-0.20132	0.245890244330267	-0.45486	-0.399212	-0.638021	-0.18391	-0.465276	-0.376421	-0.517024	1.46449923702495e-07	0.577031320928895	0.493473885511381	0.186561255558525	0.253094950546641	0.0471520852446759	0.611030089011775	0.175397707122365	0.283666831431915	0.125935468253453
Unigene0006175	turquoise	0.78	0.79	0.42	1.14	0.87	0.71	1.43	6.68	5.73	6.56		Unigene0006175	turquoise	5802.52111735448	0.994830734848821	-0.267207	0.347017052914425	-0.393946	-0.289709	-0.526828	-0.209382	-0.45494	-0.308694	-0.480012	3.10453641860472e-09	0.455461451904073	0.325896291950022	0.259988832070614	0.416826905921567	0.117674846813351	0.56153457968876	0.18647439437713	0.385483164694697	0.160299402549948
Unigene0006196	blue	0.64	0	0	0	0.66	1.13	1.44	0	0	0		Unigene0006196	blue	217.868495266544	-0.422374	0.205486297984715	0.510691008892202	0.885557665441728	0.728863039862833	0.649372057993054	-0.398331	-0.277342	-0.131389	-0.34446	0.223993882744413	0.569002722957026	0.131457500406683	0.000652228796057495	0.0167869827981123	0.0421636260504052	0.254240951492965	0.43786606312041	0.717497402291937	0.329714854594843
Unigene0006198	turquoise	0	0	0.15	0	0.15	0	0	30.42	33.93	57.09		Unigene0006198	turquoise	4032.68676556861	0.931772040173479	-0.247995	0.280418231983099	-0.414933	-0.344119	-0.562765	-0.125004	-0.420027	-0.32264	-0.45191	8.72607560282369e-05	0.489661661737108	0.432587446306643	0.233124347173064	0.330225695622164	0.0903306019741108	0.73078595428069	0.226851396792771	0.363218123545545	0.189796923527291
Unigene0006200	turquoise	1.44	0.29	0.16	0.45	3.05	1.37	3.48	189.49	198.19	341.22		Unigene0006200	turquoise	4093.50270593884	0.934482096356324	-0.247653	0.287499633814346	-0.408815	-0.338388	-0.55904	-0.131497	-0.424798	-0.325122	-0.457943	7.4448705546647e-05	0.490279561392892	0.420550102941261	0.240786767759717	0.338871851962128	0.0929541381317021	0.717273314144143	0.221064328091341	0.359325360226624	0.183215001553422
Unigene0006201	turquoise	0.28	0	0.6	0	0.87	0	0.95	30.28	37.9	62.51		Unigene0006201	turquoise	3819.55256533648	0.922411114334857	-0.245374	0.287773652749058	-0.403133	-0.331456	-0.551327	-0.123063	-0.421604	-0.321879	-0.452016	0.000144263165436485	0.49441123635563	0.420087494741502	0.248028140585613	0.349483583943073	0.0985399902018971	0.734839509536654	0.224929117378773	0.364416777742953	0.189680635904323
Unigene0006205	blue	0	0	0	0.07	0.17	0.06	0	0	0	0		Unigene0006205	blue	35.8312335532559	-0.347593	-0.18437	0.172315852942634	0.537417404932699	-0.0467731	0.378943083857634	-0.285286	-0.109156	0.267366470653381	0.093071244190392	0.325039616631035	0.610122323580365	0.634053495183074	0.109141458280126	0.897907455706241	0.280190579444557	0.424295223814081	0.764046471545756	0.455182059005416	0.798161084089366
Unigene0006236	turquoise	2.6	3.22	2.89	6.23	6.81	7.66	10.47	9.81	10.03	9.57		Unigene0006236	turquoise	1112.57995492846	0.710662201706535	-0.470567	0.890222077960021	0.321905132021914	0.327420519514259	0.184913081396124	-0.472026	-0.600789	-0.0939617	-0.489803	0.0212463097875846	0.169883376593888	0.000555453473733466	0.364375652274633	0.355737911725672	0.609052110252123	0.168381334326184	0.0662363729867448	0.796263785915211	0.150716091399779
Unigene0006239	turquoise	0.4	0.17	0.43	0.64	0.14	0.09	0.53	3.65	3.52	3.48		Unigene0006239	turquoise	5681.43912609467	0.991353018501594	-0.243203	0.276500827709424	-0.466538	-0.32644	-0.572753	-0.128174	-0.457913	-0.285341	-0.449653	2.42059769515233e-08	0.49835963558166	0.439313933120385	0.174073149594406	0.357265163312788	0.0835317867149871	0.724180570768326	0.183247403972625	0.424202531346621	0.192294505261622
Unigene0006241	turquoise	0.07	0.06	0.11	0.15	0.26	0.45	0.34	1.51	1.78	1.97		Unigene0006241	turquoise	5264.04	0.978059682994827	-0.31796	0.401665053723993	-0.305403	-0.288676	-0.506981	-0.209935	-0.520987	-0.358813	-0.544279	9.87345538892876e-07	0.3706171692197	0.249918327972859	0.390833175039051	0.418565122548097	0.134760821539952	0.560476301710364	0.122554320938869	0.308583264766604	0.103826409358678
Unigene0006265	red	0	1.21	0.67	2.64	2.27	1.67	1.87	0.16	1.68	0.95		Unigene0006265	red	18.9400691739995	-0.246121	-0.45883	0.438896397061806	0.501531008560605	0.34660486189393	0.708395142662075	-0.265513	0.0936606360103305	0.622245486584499	0.41136209247595	0.493056183988616	0.182258101348627	0.204460713673985	0.139704712429741	0.326510171511367	0.021853539905331	0.45843321105901	0.796905213636755	0.054716951809668	0.23758021327803
Unigene0006276	turquoise	0.24	0.31	0.13	0.57	0.86	0.51	1.12	6.75	2.8	3.22		Unigene0006276	turquoise	3002.55815641226	0.879517933052452	-0.277599	0.350987877715363	-0.272429	-0.214879	-0.415612	-0.218714	-0.44007	-0.298728	-0.471459	0.000795159536382932	0.437423418282179	0.32001321970928	0.446355646489676	0.551061580133314	0.232283621765497	0.543799221652734	0.203111637203616	0.401790311945817	0.168963806026519
Unigene0006281	turquoise	1.46	2.51	1.04	0.7	1.61	1.66	2.9	12.51	14.23	12.49		Unigene0006281	turquoise	5626.36904507477	0.990120548553707	-0.274983	0.341310212166236	-0.384505	-0.290763	-0.547705	-0.203584	-0.423548	-0.399499	-0.51713	4.11861623578846e-08	0.441932852332485	0.334448630207727	0.27260557120318	0.415055679135415	0.101234628357333	0.572663657039208	0.222571756058928	0.252721794213024	0.125843936020859
Unigene0006284	turquoise	2.28	6.76	3.98	8.98	6.91	5.29	8.47	19.67	17.12	16.59		Unigene0006284	turquoise	4906.50888086853	0.959882391999406	-0.447184	0.457047827150018	-0.304805	-0.186372	-0.334865	-0.250792	-0.365177	-0.137882	-0.328596	1.07958201288224e-05	0.19504854054951	0.184182824432627	0.391809018681286	0.606178593333739	0.344244917580373	0.484615245988607	0.29944870872141	0.704052897637158	0.353910708742374
Unigene0006290	turquoise	1.51	0.7	0.55	1.05	1.68	1.25	2.07	4.69	5.07	4.37		Unigene0006290	turquoise	5237.83160417739	0.978022205619915	-0.193527	0.452353159660104	-0.247043	-0.192972	-0.461905	-0.330672	-0.573111	-0.375301	-0.610412	9.94063915455872e-07	0.592162170830034	0.189308830318387	0.491383728673291	0.593244986872945	0.178966403394291	0.350694247540067	0.0832942776993993	0.285219567795841	0.0608909588339327
Unigene0006305	turquoise	0.08	0.47	0.31	0.2	0.63	0.39	0.73	5.22	4.72	7.38		Unigene0006305	turquoise	4799.69080892361	0.962047129324205	-0.295576	0.337888121460101	-0.375407	-0.307798	-0.533187	-0.151138	-0.435036	-0.349622	-0.483824	8.67038842817744e-06	0.407016543185224	0.339631691379173	0.285072449594066	0.386936656582858	0.112502307575734	0.676835819422873	0.208932634422013	0.322030420748692	0.15652564679938
Unigene0006319	turquoise	1.26	0.72	0.79	0.89	1.38	1.42	1.8	36.22	32.93	29.78		Unigene0006319	turquoise	5724.64844147033	0.992690879149882	-0.263779	0.292226327069947	-0.420885	-0.350955	-0.585564	-0.173084	-0.463179	-0.362154	-0.506872	1.23772551141147e-08	0.461482978055343	0.4126038753613	0.225804980794487	0.320062121295165	0.0753053683963248	0.632518150365407	0.177612967441624	0.303770025710838	0.134858302058004
Unigene0006322	turquoise	1.44	1.18	2.04	2.39	1.69	0.76	2.92	7.98	6.59	5.23		Unigene0006322	turquoise	4571.45930953846	0.951665849832346	-0.280508	0.347002450067414	-0.380304	-0.189835	-0.441833	-0.116413	-0.469789	-0.233551	-0.426471	2.25205680876642e-05	0.432434419815862	0.325918029865883	0.2783236296751	0.599379436253286	0.201096055981079	0.748770334528059	0.170687767284537	0.516074913841525	0.219054989229852
Unigene0006332	turquoise	4.77	7.28	6.05	6.69	8.14	7.28	10.31	29.62	30.11	26.31		Unigene0006332	turquoise	5828.65300928344	0.995191304587205	-0.337649	0.396221151576625	-0.337179	-0.255822	-0.488273	-0.20605	-0.459406	-0.350143	-0.505728	2.32583475122322e-09	0.339995265695234	0.256997856763758	0.340711043402196	0.475597508292049	0.15218954012096	0.567920587745087	0.181639058034937	0.321260007575781	0.135887548897558
Unigene0006333	turquoise	0.53	0.34	0.19	0	0.18	0	0.75	4.62	6.28	4.93		Unigene0006333	turquoise	5243.81212437343	0.978230097220651	-0.221079	0.30377362320813	-0.415079	-0.301661	-0.570029	-0.176854	-0.445611	-0.380605	-0.511036	9.57222861533863e-07	0.539342381228876	0.393494164936563	0.232944165892369	0.396957254960158	0.085351913516801	0.625006954229386	0.196815121379124	0.27791153741832	0.131152611448109
Unigene0006355	turquoise	1.23	0.56	0.41	0.75	1.8	1.07	1.58	8.87	6.19	5.16		Unigene0006355	turquoise	4533.56325651842	0.95086763516442	-0.231771	0.34821569410455	-0.308032	-0.28191	-0.510873	-0.257491	-0.507674	-0.377469	-0.559389	2.40220530345709e-05	0.519369800702242	0.324114548486049	0.386557656911575	0.430037764164894	0.131296671755326	0.472620780635147	0.134139820531505	0.282219706169193	0.0927067048640089
Unigene0006356	turquoise	1.08	1.2	0.8	1.56	2.88	1.7	3.3	6.6	7.19	8.14		Unigene0006356	turquoise	5086.85558681658	0.971021213345148	-0.326356	0.524576437159096	-0.197819	-0.152912	-0.381345	-0.291944	-0.528949	-0.332719	-0.552788	2.97931014399369e-06	0.357396528173747	0.119540901296531	0.583809933638203	0.673217664277521	0.276901287859797	0.413076575528773	0.115932791397821	0.34753846578224	0.0974657723915274
Unigene0006377	turquoise	2.88	6.12	6.15	11.88	9.19	7.62	12.31	17.95	21.64	19.19		Unigene0006377	turquoise	3958.52176011398	0.921188035311973	-0.485744	0.570502584394651	-0.184421	-0.0644149	-0.204616	-0.239936	-0.463437	-0.0582859	-0.330672	0.000153345083126358	0.154645841423295	0.0850338218262374	0.610021180386702	0.859675721279892	0.570677226261709	0.504326223983791	0.177339976351017	0.872931794549852	0.350694381744458
Unigene0006378	turquoise	0.61	0.52	0	0	0	0	0	4.74	4.78	4.49		Unigene0006378	turquoise	5405.88946554018	0.983029626484633	-0.19512	0.222082515682007	-0.486609	-0.3959	-0.645043	-0.177758	-0.401505	-0.385669	-0.488383	3.55526418034585e-07	0.589057747865928	0.537454022694454	0.153802804220593	0.257419523240714	0.044022054395572	0.62321061040902	0.250124738604653	0.271031356108976	0.152083408238894
Unigene0006383	turquoise	0.06	0.24	0	0.22	0.19	0.33	0.1	0	0	0		Unigene0006383	turquoise	480.220180320363	-0.628866	-0.120575	0.00347163393711821	0.475373189206582	0.122559649388096	0.534221119060711	-0.343301	0.447529737143012	0.376971943382945	0.43356891932385	0.0514510422395057	0.740043622524834	0.992405892289021	0.164964972950014	0.735891685695225	0.111674698075267	0.33145154696849	0.19466163718725	0.282905974988033	0.210647193677864
Unigene0006394	turquoise	5.04	11.52	8.32	14.88	10.93	11.21	14.44	23.51	28.22	21.94		Unigene0006394	turquoise	4050.46748506689	0.925922814843214	-0.49029	0.491597876472818	-0.261257	-0.138813	-0.270376	-0.252043	-0.354148	-0.0955565	-0.293136	0.000120386442021194	0.150248684454546	0.148997726475233	0.465936227693349	0.702130288876387	0.449926559706285	0.482365235021743	0.315371303653343	0.792868421998384	0.41108232287722
Unigene0006395	turquoise	14.57	27.56	19.96	31.82	28.37	26.53	37.48	58.86	57.01	54.64		Unigene0006395	turquoise	4731.53675896879	0.952454671374004	-0.481771	0.560605869355281	-0.203138	-0.0799884	-0.250361	-0.283179	-0.395658	-0.166009	-0.373899	2.11063358314488e-05	0.15855185941258	0.0918456545761884	0.573523753471359	0.826140614109364	0.485392092479502	0.427875887405363	0.257736886105668	0.646698183881774	0.287167029031952
Unigene0006398	blue	0	0	0	0	6.21	4.68	5.51	0	0	0		Unigene0006398	blue	371.436239111545	-0.354043	-0.18967	0.645224695335543	0.990927471297767	0.604773794149574	0.723353610257449	-0.37821	-0.269659	-0.088931	-0.285778	0.315524224276012	0.599702675985034	0.0439429921796977	2.93194218306666e-08	0.0639871470996829	0.0180605429485468	0.281199090408144	0.451176170735199	0.806994744124226	0.423461635208584
Unigene0006415	turquoise	11.47	13.45	11.77	16.84	17.28	10.58	18.85	37.26	31.3	28.11		Unigene0006415	turquoise	4675.2627233586	0.953678162508249	-0.335369	0.439851634077733	-0.289288	-0.164293	-0.366562	-0.24852	-0.441369	-0.21499	-0.421298	1.90446638946735e-05	0.343473524000881	0.2033627199861	0.417535616134664	0.650152714357542	0.297481124850148	0.488712717399426	0.201625624448062	0.55085013601332	0.225301217649894
Unigene0006427	turquoise	1.12	1.85	0.51	0.57	0.99	3.39	3.12	12.27	8.34	12.31		Unigene0006427	turquoise	4669.92923256974	0.958011812670572	-0.290184	0.395620014256538	-0.297005	-0.240029	-0.489542	-0.234577	-0.454345	-0.399872	-0.548294	1.29251113392587e-05	0.416029333331572	0.257786328242284	0.404643121421155	0.504156846920549	0.150966491508218	0.514179132073541	0.187123815164561	0.252237630658451	0.100793060141423
Unigene0006444	green	0	0.08	0.07	0.08	0	0	0	0.06	0	0		Unigene0006444	green	23.9938882862485	-0.190909	-0.258939	-0.51281	-0.519926	-0.229263	-0.025432	0.517440699080277	0.659459095413609	0.485129428436795	0.774232821116353	0.597276197209409	0.470046843485352	0.129593121076659	0.123453787997021	0.524026808869738	0.944403506165328	0.125577174661928	0.0380393609830212	0.155246013907895	0.00856730986531562
Unigene0006446	turquoise	19.18	26.15	23.94	40.77	24.24	20.68	36.78	60.83	65.35	66.02		Unigene0006446	turquoise	4630.80798446775	0.951121101553473	-0.363726	0.407494493239094	-0.38799	-0.161297	-0.350955	-0.171666	-0.377456	-0.0560035	-0.272459	2.353746002155e-05	0.301518478998914	0.242459271666419	0.267909839262184	0.656199688078132	0.320062147504703	0.635352727465452	0.282237450874714	0.877875768996501	0.446303036357145
Unigene0006454	turquoise	0.94	0.98	0.45	0.81	3.42	3.66	7.27	15.39	17.86	13.75		Unigene0006454	turquoise	4963.99120749526	0.96702187511728	-0.318573	0.538307841548202	-0.168167	-0.100072	-0.36832	-0.295407	-0.548686	-0.390297	-0.603336	4.9726807197532e-06	0.36964348710056	0.108442233102487	0.642362160761629	0.783271833072622	0.294991632262774	0.407297189431469	0.100500531516399	0.264826582917813	0.0647929181382149
Unigene0006462	turquoise	3.73	3.39	3.29	4.53	4.67	4.65	5.84	1.86	2.6	1.2		Unigene0006462	turquoise	1426.52227020828	-0.762636	0.113722907970227	0.227682129862569	0.751791044463085	0.689541001844308	0.8560578629765	-0.174035	0.127546708084477	0.384411062021849	0.262231675207673	0.0103100951605822	0.754423553012117	0.526970931347112	0.0121528001394495	0.0273738179075702	0.00157279143842357	0.630621739070358	0.725486397849639	0.272732288359454	0.464213391114728
Unigene0006482	turquoise	57.17	153.24	63.93	90.8	98.14	100.63	136	442.94	344.53	324.12		Unigene0006482	turquoise	4915.9875277316	0.963915927891037	-0.358314	0.365320444575265	-0.353273	-0.253336	-0.466881	-0.235439	-0.330509	-0.342186	-0.438441	7.10083644892266e-06	0.309305903734114	0.299244921643953	0.316652929574662	0.480045551396494	0.173713978379158	0.512587999246455	0.350946823927767	0.333129076109338	0.204985348918328
Unigene0006483	black	1.76	2.42	1.36	0.49	0.3	0.52	0.35	0.95	0.66	0.41		Unigene0006483	black	14.3441698860147	-0.306647	0.385578862457088	-0.742509	-0.514898	-0.29768	-0.370243	0.287007936355224	0.725781025962375	-0.211984	0.314562337543961	0.388807075558644	0.271153596961455	0.0139036712127282	0.127772789631002	0.403524615491165	0.292282294643929	0.421380801197642	0.0174914493583432	0.556567708969495	0.376035413175048
Unigene0006485	turquoise	1.55	3.16	1.5	3.37	2.46	1.49	3.11	6.99	7.08	6.08		Unigene0006485	turquoise	4797.73549959293	0.957948623165446	-0.356099	0.373646984291122	-0.397694	-0.221027	-0.399608	-0.255934	-0.286144	-0.155806	-0.296869	1.30020916273546e-05	0.312522301298093	0.287518406827879	0.255072118228115	0.539440185121142	0.25258019946496	0.475396729628922	0.422842636289088	0.667328176112458	0.404868542384392
Unigene0006511	turquoise	10.55	9.8	14.71	14.39	14.3	13.19	12.29	0.69	0.62	0.59		Unigene0006511	turquoise	4561.8466349541	-0.954786	0.128930268603818	-0.222796	0.475582287765945	0.342209939271521	0.628760807484208	0.249734117443064	0.310972297604536	0.435525904358496	0.490343304095415	1.73100065521235e-05	0.722606733756547	0.5361142362835	0.164752947075746	0.333092703937591	0.0515017833919453	0.486521363156736	0.381802030684453	0.208362285045246	0.150197445924335
Unigene0006516	turquoise	0.2	0.13	0.11	0.24	0.34	0.14	0.11	1.31	0.89	1.23		Unigene0006516	turquoise	4771.98541899263	0.961344362093214	-0.246077	0.276763865864485	-0.404229	-0.395816	-0.578499	-0.20187	-0.465855	-0.310506	-0.478893	9.32266228102347e-06	0.493134833378718	0.438860783529487	0.246622391815876	0.257529560819818	0.0797738826168102	0.575968567185665	0.174789868365476	0.382553759862354	0.16141718731529
Unigene0006524	red	0	0.17	0.28	0.31	0.27	1.4	1.68	0	0	0		Unigene0006524	red	31.3962118608768	-0.391644	-0.177059	0.561261930646739	0.808683446134877	0.795610520259672	0.789557285114712	-0.16598	-0.111144	0.0945190049169381	-0.0693206	0.263034557874782	0.624598205919605	0.0913836611546406	0.00461993894604763	0.00591724658179963	0.00659795804552861	0.646757997383913	0.759853526523666	0.79507696056158	0.849087787722787
Unigene0006544	turquoise	0.69	0	0.15	0.33	0.29	0.29	0.24	2.38	3.4	3.47		Unigene0006544	turquoise	4694.80123168566	0.958957641886091	-0.152126	0.260470599472704	-0.432093	-0.370286	-0.613929	-0.189973	-0.498185	-0.341354	-0.514373	1.1812873072348e-05	0.674819339079898	0.467329035981112	0.212379957311701	0.292222283298764	0.059010379080872	0.599108915783925	0.142794602414753	0.334382282068605	0.128228696157858
Unigene0006548	turquoise	0.34	1.1	0.8	0.62	0.53	0.79	0.73	0	0	0.11		Unigene0006548	turquoise	2339.85159154966	-0.849464	-0.111681	-0.215699	0.333843030950397	0.349231981783136	0.590436856223982	0.278989477577132	0.708143807184073	0.281893206466912	0.60741079581746	0.00186571587640786	0.758722701795852	0.549504381319234	0.345810881695997	0.322607839727587	0.0723203520040611	0.43503519705359	0.0219215881086639	0.430067202100778	0.0625264674855642
Unigene0006557	turquoise	0.62	0.91	0.88	0.92	1.64	1.44	1.88	5.07	5.03	4.84		Unigene0006557	turquoise	5709.55461790446	0.991669310026787	-0.360373	0.464326555564211	-0.253332	-0.221728	-0.448008	-0.235583	-0.520745	-0.373763	-0.560612	2.08618941406008e-08	0.306331014565626	0.176398910748507	0.480051993986826	0.538121158238988	0.19412678349948	0.512323802172096	0.122759414528114	0.287356305893251	0.0918415054437645
Unigene0006564	turquoise	8.74	13.78	10.29	16.74	14.73	13.5	19.91	39.15	38.16	34.37		Unigene0006564	turquoise	5501.66866502747	0.982016563491564	-0.390415	0.476924678585992	-0.282685	-0.164501	-0.368464	-0.260406	-0.437085	-0.229922	-0.430549	4.47780990535739e-07	0.264669812428827	0.163395654954095	0.428717485751637	0.649733617362613	0.294788200765409	0.467443135799529	0.206552557718419	0.522801751080667	0.214201721353836
Unigene0006571	turquoise	6.57	17.1	11.32	12.9	14.92	18.97	14.17	43.56	74.47	83.44		Unigene0006571	turquoise	3743.25014882626	0.917955562538333	-0.331072	0.332563568755847	-0.356991	-0.322917	-0.506664	-0.163766	-0.386513	-0.317791	-0.432099	0.000179375114922391	0.350077274556625	0.347777159537585	0.311225950836853	0.362783645596275	0.135044936470278	0.651215423374573	0.269893880918861	0.370885736179574	0.212372310289609
Unigene0006585	turquoise	0.11	0	0	0.41	0.12	0.12	0	3.08	5.05	5.53		Unigene0006585	turquoise	4464.49631537954	0.948782004373935	-0.248231	0.277122886262511	-0.4321	-0.364024	-0.569762	-0.15556	-0.432936	-0.289315	-0.437704	2.82958343812519e-05	0.489235097494147	0.438242626201969	0.212371515813712	0.301093820669022	0.0855319987729759	0.667827721751721	0.211389663080454	0.417490404501876	0.205836461449391
Unigene0006586	turquoise	31.45	29.23	37.33	50.41	23.32	32.11	47.22	142.04	162.44	187.82		Unigene0006586	turquoise	5160.49502428757	0.973936075387159	-0.270393	0.311037945957832	-0.439204	-0.296189	-0.532315	-0.124839	-0.444852	-0.254092	-0.423463	1.95653997432013e-06	0.449896268718068	0.381696194775532	0.20410661117541	0.405996815263034	0.113202831645141	0.731130086512712	0.197670778884069	0.478691371010658	0.222674886593225
Unigene0006588	turquoise	11.88	14.51	12.48	16.82	17.9	14.4	23.91	43.16	41.18	36.11		Unigene0006588	turquoise	5348.47055563053	0.977983334833151	-0.351051	0.502261653822952	-0.24173	-0.120476	-0.358543	-0.265855	-0.483105	-0.283406	-0.493683	1.00106808065696e-06	0.319919434964547	0.139035546606164	0.501046025797804	0.740250754941457	0.308973726538944	0.457832280106078	0.157233953276336	0.427489911638078	0.1470165524547
Unigene0006597	turquoise	6.34	3.39	4.26	7.68	7.13	4.47	8.42	21.18	21.27	20.77		Unigene0006597	turquoise	5589.81815369387	0.988672653227314	-0.225725	0.390294274560773	-0.346838	-0.243014	-0.48308	-0.242626	-0.538718	-0.261748	-0.501437	7.10518299116193e-08	0.53062603204664	0.264829987489644	0.326163561506356	0.498703043250281	0.157258192279024	0.499410522540005	0.108120858784296	0.465067967783403	0.139790715409873
Unigene0006600	turquoise	4.48	3.95	3.06	5.81	5.5	4	7.47	17.93	17.01	14.97		Unigene0006600	turquoise	5619.50632084815	0.988211411360526	-0.26627	0.422455653320025	-0.318592	-0.201869	-0.443661	-0.273378	-0.492262	-0.278048	-0.494012	8.33044758522748e-08	0.457103857596168	0.223895001373234	0.369613357871237	0.575970422160095	0.199017727116836	0.444709545028791	0.148364980663129	0.436651203281741	0.146706042276155
Unigene0006612	turquoise	0.22	0	0	0	0	0	0.44	3.6	3.48	2.9		Unigene0006612	turquoise	5689.3814584824	0.991991076521666	-0.231312	0.317958690769788	-0.403547	-0.293398	-0.560428	-0.187783	-0.47414	-0.36918	-0.523934	1.78276712740387e-08	0.520219424290378	0.370619674714548	0.247497100770961	0.4106453336436	0.0919712766331315	0.603404805360756	0.166218437674155	0.293778104114031	0.120076783714458
Unigene0006613	turquoise	1.54	0.52	0.64	0.8	2.83	1.07	3.59	56.48	53.69	52.52		Unigene0006613	turquoise	5844.39927888522	0.996637296652663	-0.26518	0.309765170476748	-0.411211	-0.33855	-0.576978	-0.175801	-0.46924	-0.362737	-0.511765	5.57158443873161e-10	0.459018499204578	0.383750674064167	0.237769237250704	0.338625773404287	0.0807576755990679	0.627102786029945	0.171256978624529	0.302933650272324	0.130510854314887
Unigene0006614	turquoise	0.12	0.3	0.25	0.28	2.18	1	2.1	35.49	35.3	31.16		Unigene0006614	turquoise	5812.77426907537	0.99551671206386	-0.281712	0.317914106141914	-0.399175	-0.337443	-0.568529	-0.181379	-0.469793	-0.36476	-0.51301	1.75802959799568e-09	0.430376438831551	0.370690516775406	0.253142725650504	0.340308687116533	0.0863655577877057	0.616029934867054	0.170684050420738	0.300042667416983	0.12941816937779
Unigene0006622	red	0.67	1.18	1.11	2.5	1.14	1.76	3.23	0.06	0.13	0.25		Unigene0006622	red	73.6778465949844	-0.629929	-0.0782002	0.310469167534401	0.608303369740394	0.793274595334796	0.932545464637688	-0.0488268	0.214284049714875	0.606049827843524	0.459808797909081	0.0509387232973244	0.829979269674036	0.382613635233639	0.0620370630559805	0.00617369771692654	8.34501986393414e-05	0.893445668538782	0.552190865792459	0.0632775657751953	0.181206823572493
Unigene0006626	turquoise	0	0.8	0.88	1.24	0.85	2.2	1.23	8.15	7.71	9.1		Unigene0006626	turquoise	5418.89917327553	0.982655984499247	-0.360172	0.354492729519092	-0.364852	-0.329756	-0.52606	-0.165926	-0.466489	-0.319069	-0.480416	3.87711718768169e-07	0.30662043358658	0.314866908469659	0.299912105927584	0.352111344234656	0.11830931351909	0.646866785945366	0.174124387898231	0.368858098251941	0.159897454697044
Unigene0006629	turquoise	0.93	0.68	0.66	1.43	3.06	2.87	4.59	18.08	16.47	17.91		Unigene0006629	turquoise	5809.20561075144	0.995271091315037	-0.30619	0.429774616004996	-0.293524	-0.239836	-0.480477	-0.234248	-0.524196	-0.361105	-0.556189	2.17548024218245e-09	0.389551158010159	0.215118228172725	0.410434390132182	0.504509027352894	0.159835939697208	0.514785556999338	0.119858327663837	0.305277123378206	0.0949944896558244
Unigene0006630	turquoise	0.1	0	0	0.13	0.32	0	0.36	3.07	1.9	1.57		Unigene0006630	turquoise	4335.68457964157	0.942166595288704	-0.256646	0.332241236018569	-0.336368	-0.266252	-0.491651	-0.210045	-0.471042	-0.332746	-0.503718	4.56277892572675e-05	0.474127967319396	0.348273412358319	0.341946381345879	0.457136169991163	0.14894663118035	0.560267247092148	0.169393695731092	0.347496005242502	0.137707915302111
Unigene0006643	turquoise	3.72	2.95	1.28	1.57	1.69	2.32	0.74	0	0	0		Unigene0006643	turquoise	1845.10020511708	-0.802174	0.628786653984639	-0.608581	0.062483259300135	-0.0887859	0.0613587790985139	-0.06732	0.526796591363096	0.067010117230246	0.321973975396045	0.00523731741572264	0.0514892851714577	0.0618851213402364	0.863850250009039	0.80730465267167	0.866281863843969	0.853402983231415	0.117700451681678	0.854071814228911	0.364267197110883
Unigene0006648	blue	0	0	0	0.15	0	0.39	0	0	0	0.24		Unigene0006648	blue	8.15314809515051	3.65557526860725e-05	-0.200194	0.136464313532517	0.177278514598369	-0.143729	0.0453081763538767	-0.182018	-0.180923	0.1492799088608	-0.0284651	0.999920034291106	0.579208222519828	0.706981585810721	0.624162702185129	0.692006737162946	0.90109157317068	0.614767053629349	0.616933612535612	0.680630413277501	0.937783050061136
Unigene0006659	turquoise	1.46	1.25	0.31	0.47	2.61	2.69	3.89	17.63	16.31	17.07		Unigene0006659	turquoise	5784.64162990977	0.995025530108182	-0.27647	0.39952259585171	-0.31476	-0.264377	-0.516134	-0.243143	-0.502392	-0.401288	-0.570928	2.66299563908531e-09	0.439366320204367	0.252691395677983	0.375718658605072	0.460429625895058	0.126702583724578	0.498468793825732	0.138916284904645	0.250404834992791	0.0847486565406589
Unigene0006675	turquoise	0.12	0.24	0.26	0.59	0.57	0.39	0.31	0.12	0	0.12		Unigene0006675	turquoise	556.584796894956	-0.637194	-0.21782	0.0891050392706427	0.52269790888531	0.24070999529648	0.694201538166884	-0.0561966	0.183240149203417	0.656385377601083	0.519930177780309	0.0475300585252665	0.545489510396859	0.806622954342183	0.121112075495806	0.50291004569685	0.0259293942970884	0.877457317574177	0.612352108303539	0.0392659039610273	0.123450273049834
Unigene0006676	greenyellow	24.27	0.39	1.37	1.17	1.01	1.36	3.27	0	0	0		Unigene0006676	greenyellow	32.3013127362048	-0.334157	0.994508468137951	-0.452058	-0.108625	-0.0294802	-0.244906	-0.141181	-0.0722992	-0.152043	-0.178447	0.345328734922429	3.95264010789826e-09	0.189633640953803	0.76516670781833	0.935568123831287	0.495260853823923	0.697249863301098	0.842669530762213	0.674988653257902	0.621842260148302
Unigene0006678	turquoise	7.37	16.92	5.73	9.64	6.82	5.26	6.98	1.02	0.71	0.76		Unigene0006678	turquoise	1178.77764099851	-0.750864	0.136144889812399	-0.386106	0.0572846176479158	0.176328297707855	0.411721242862289	0.0327373191375775	0.910565807679929	0.371782580905988	0.735803927564314	0.0123203440598803	0.70764209874746	0.270443278582082	0.875100298425182	0.626052403494717	0.237129964384025	0.928463814871723	0.0002509598699674	0.290122304299975	0.0152731405376109
Unigene0006679	turquoise	3.56	6.74	4.39	6.62	4.1	4.5	5.94	17.26	14.55	14.96		Unigene0006679	turquoise	5253.85493622767	0.975054226495354	-0.350684	0.306058549003146	-0.452884	-0.295494	-0.495485	-0.169705	-0.315448	-0.23007	-0.345535	1.64401435218253e-06	0.320461149499354	0.389764418894891	0.188724758657866	0.407151662788666	0.145317360427749	0.639278414768362	0.374620028116718	0.522525838221684	0.328105859773788
Unigene0006680	turquoise	2.8	2.4	1.33	5.21	2.56	1.82	4.23	10.37	10.44	11.21		Unigene0006680	turquoise	5063.41866232272	0.969447987926571	-0.234584	0.36682810941747	-0.405098	-0.229263	-0.440822	-0.263105	-0.427772	-0.126962	-0.360933	3.67388253246534e-06	0.514166339274356	0.297103062900126	0.245509922461028	0.524027264040478	0.202250280307943	0.462672487196532	0.217499494916994	0.726704611336683	0.305524309803433
Unigene0006682	turquoise	1.49	1.31	1.19	1.66	1.75	1.71	2.51	8.75	8.22	9.69		Unigene0006682	turquoise	5732.87482956393	0.993175180558893	-0.272405	0.369820438292288	-0.364134	-0.278131	-0.522796	-0.201896	-0.484846	-0.33848	-0.514207	9.4141580910974e-09	0.446396787810011	0.292876312277524	0.300935869069926	0.436509677719858	0.121029567668857	0.575918364295511	0.155523307269234	0.338732678987985	0.128374034660694
Unigene0006684	turquoise	3.93	1.85	2.57	1.92	5.12	9.54	9.13	17.18	15.81	15.57		Unigene0006684	turquoise	3756.89433738879	0.921152277162045	-0.288116	0.573116367145124	-0.0533379	-0.083928	-0.354123	-0.334457	-0.647356	-0.46394	-0.715235	0.000153616784988299	0.41951063819738	0.0832906931268945	0.883654810601423	0.817695258530934	0.315408079792041	0.344869446589379	0.0430222967615332	0.176807825524676	0.0200571307023629
Unigene0006690	turquoise	0.31	0.8	0.47	0.82	0.58	0.27	0.37	0.19	0.07	0		Unigene0006690	turquoise	1117.77658832554	-0.736258	-0.044922	-0.353575	0.0691175135480179	0.121314344868609	0.495702006786608	0.153262136349377	0.759941968431549	0.641197626684286	0.860468785798547	0.0151775708459341	0.901931219236875	0.316209530035391	0.849525662432074	0.738496075040014	0.145113818118014	0.672503748568201	0.0107480976173424	0.045718229741189	0.00139646082897129
Unigene0006696	turquoise	36.34	31.44	30.74	50.83	37.56	34.96	57.73	16.35	17.92	20.83		Unigene0006696	turquoise	1029.05347125861	-0.714042	0.177385174698138	0.187774342130816	0.574023592681551	0.744238053949538	0.867621879698738	-0.101876	0.196343941421853	0.605758187832819	0.441780113046275	0.0203629013693413	0.623950709547271	0.603422747155399	0.0826910885305891	0.0135649666613399	0.00114164284182524	0.779444943701935	0.586675875648696	0.0634392843804515	0.201156479204038
Unigene0006711	turquoise	0	0	0	0	0	0	0	8.85	9.73	11.39		Unigene0006711	turquoise	5425.64370192271	0.98345632593724	-0.262128	0.285625649391428	-0.436227	-0.362372	-0.592195	-0.148581	-0.444752	-0.346918	-0.482571	3.21260908357498e-07	0.464397190138238	0.423720211406713	0.207546702359796	0.303456937794197	0.0712627548395705	0.682060221773961	0.197783859547483	0.326043059780397	0.157760709313036
Unigene0006712	turquoise	0	0	0	0	0	0	0	1.24	2.84	3.08		Unigene0006712	turquoise	3596.32945585275	0.911888947037448	-0.239782	0.277120008451542	-0.407246	-0.337187	-0.551344	-0.135174	-0.411618	-0.315803	-0.439822	0.00023682314901508	0.504608522042296	0.438247579596716	0.242774819819518	0.340699356883715	0.0985275972641828	0.709650142366931	0.23725908355683	0.374052032376105	0.203397013299204
Unigene0006722	blue	0	3.56	2.42	3.21	12.27	6.68	25.43	4.66	5.36	6.63		Unigene0006722	blue	172.544242728926	-0.0408011	-0.277926	0.864783220049535	0.809087868576925	0.905021477045989	0.785486331492276	-0.305989	-0.241452	-0.022456	-0.244162	0.910895964422303	0.436861151175282	0.0012383191019026	0.00458338815040479	0.000317030795369565	0.00708589931699174	0.389877865419197	0.501554013588274	0.95090222634297	0.496613833969012
Unigene0006723	turquoise	5.95	4.9	4.49	8.03	7.52	5.63	10.57	33.34	29.41	31.28		Unigene0006723	turquoise	5856.27863663545	0.996328305937455	-0.273212	0.38810144741409	-0.353696	-0.249646	-0.49135	-0.222925	-0.493027	-0.301268	-0.499566	7.9164268177686e-10	0.444997605074735	0.267760518021279	0.316033005500137	0.486679905951382	0.149234077665736	0.53587226935588	0.14763795098306	0.39760416835441	0.141513917260902
Unigene0006724	blue	0.14	10.69	10.76	14.53	39.17	26.24	73.03	10.91	12.62	15.42		Unigene0006724	blue	237.624182368382	-0.177291	-0.289615	0.820649493610814	0.875308800896343	0.90794675491493	0.861882892886799	-0.272072	-0.208388	0.057857528962033	-0.165211	0.62413773797383	0.41698541565464	0.00362345631266608	0.000907426803999626	0.000280759608758881	0.00134310319594089	0.446975038690093	0.563435336610262	0.873859475127548	0.648304177076323
[truncated: 9,904 more rows]
