# Supplementary material for: Analysis of leaf morphology development-related genes and photosynthetic metabolic pathways in the transcriptomes of new leaves of Tea-Oil tree (Camellia oleifera ‘changlin53’)
Source: PLoS One. 2026 Jun 4;21(6):e0349387. doi: 10.1371/journal.pone.0349387 (PMC13235918; doi:10.1371/journal.pone.0349387)
Supplement: S3 Table — (XLSX) [file pone.0349387.s004.xlsx]

## Sheet: Table S3
Table S3. Primers for Real Time PCR
Items	Gene Name	Gene type	Primer Sequence
1	CoGAPDH	Reference gene	F: CTGCTGCCCACTTGAAGGGT
			R: GCTGTGATGGAGTGCACGG
2	CoTUB1	Reference gene	F: CCGGGCGGTGATCTTG
			R: TGTGTTGTTGCTGATCATGCA
3	Unigene0084708(FT)	Target gene	F: GGGAAGTTACCAGTAGGGAAGT
			R: ATTCCCATTGATGGCCTCGG
4	Unigene0009932(GI)	Target gene	F: GAATTGCAGCCTTGGATCGC
			R: CATCAACGAGCATCCCGTCT
5	Unigene0001842(CO)	Target gene	F: CACCACCGCATCCCAATTCT
			R: CTTCGTCGATTGTTCGGTCG
6	Unigene0061063(PP2C)	Target gene	F: GCTCACATGTGGCGATGAAG
			R: GGACCAATCGGTTACCTCCT
7	Unigene0029553(IAA)	Target gene	F: GAGGCTGAGAAGGCTAGCAG
			R: CGAGCATCCAGTCTCCATCC
8	Unigene0006849(BIN2)	Target gene	F: GCACAAGGTTTTCCACCACC
			R: GGTAGACGAGCACTGGGTTC
9	Unigene0057789(FKF1)	Target gene	F: ATTTGCGATTGCGATCAGGTG
			R: TCCACGACGGTTTCTCCTCT
10	Unigene0046809(LHY)	Target gene	F: GGAAGAGCCAATAGAACCCG
			R: CTGCACCACTTGATGACTGG
11	Unigene0056977(CSNK2A)	Target gene	F: ACTTGTGGAGCCTAGGTTGT
			R: TGGAACAGCCAGACGTTGAT
12	Unigene0029529(CHS)	Target gene	F: TCAGCGGCCCAAACCTTTA
			R: ACATATTACCGTACTCACTTAGC
13	Unigene0098370(SVP1)	Target gene	F: ACCACAAGAACAAGGGCAGT
			R: ACCATGCCACCCCTCATATTC
14	Unigene0093623(GAI1)	Target gene	F: GGCTGATGTTGCTCAGAAGC
			R: CACGGATGTGACTGTGGAGG
15	Unigene0060623(FLC)	Target gene	F: CACCACCTTGTTCTCTGCCTT
			R: GAAGAGCCCTATGTGGACCAG
16	Unigene0044288（FD）	Target gene	F: ATCAGCGGCAGGAGTTTCAT
			R: TCCAATCAGCTTCACGCCAA
17	Unigene0077195(SOC1)	Target gene	F: GGGTGATTGTTTGGAGTCTTGC
			R: TCCTCTTCCTTCAATTGCTCGAT
